# Supplementary material for: Spatiotemporal organization of membrane protein controls bacterial extracellular electron transfer
Source: Nat Commun. 2026 Feb 17;17:2855. doi: 10.1038/s41467-026-69655-y (PMC13021941; doi:10.1038/s41467-026-69655-y)
Supplement: Supplementary file 3 — Supplementary Code [file 41467_2026_69655_MOESM3_ESM.zip]

Archive with 280 entries (263 files):
- SupplementaryCode1/
- __MACOSX/._SupplementaryCode1
- SupplementaryCode1/.DS_Store
- __MACOSX/SupplementaryCode1/._.DS_Store
- SupplementaryCode1/A2_ITCDD/
- __MACOSX/SupplementaryCode1/._A2_ITCDD
- SupplementaryCode1/G_PhotoCurrentFLImag/
- __MACOSX/SupplementaryCode1/._G_PhotoCurrentFLImag
- SupplementaryCode1/A1_iQPALM_modified/
- __MACOSX/SupplementaryCode1/._A1_iQPALM_modified
- SupplementaryCode1/E_DoubleTaggedProteinQuant/
- __MACOSX/SupplementaryCode1/._E_DoubleTaggedProteinQuant
- SupplementaryCode1/F_Kinetics/
- __MACOSX/SupplementaryCode1/._F_Kinetics
- SupplementaryCode1/B_SuperResImage/
- __MACOSX/SupplementaryCode1/._B_SuperResImage
- SupplementaryCode1/C_ElectroChemImaging/
- __MACOSX/SupplementaryCode1/._C_ElectroChemImaging
- SupplementaryCode1/ReadMe.docx
- __MACOSX/SupplementaryCode1/._ReadMe.docx
- SupplementaryCode1/D_CondensatePickAfterML/
- __MACOSX/SupplementaryCode1/._D_CondensatePickAfterML
- SupplementaryCode1/A2_ITCDD/.DS_Store
- __MACOSX/SupplementaryCode1/A2_ITCDD/._.DS_Store
- SupplementaryCode1/A2_ITCDD/CEM2Dmembgeneration.m
- __MACOSX/SupplementaryCode1/A2_ITCDD/._CEM2Dmembgeneration.m
- SupplementaryCode1/A2_ITCDD/Sub/
- __MACOSX/SupplementaryCode1/A2_ITCDD/._Sub
- SupplementaryCode1/A2_ITCDD/ITCDD_result.m
- __MACOSX/SupplementaryCode1/A2_ITCDD/._ITCDD_result.m
- SupplementaryCode1/G_PhotoCurrentFLImag/pick_indv_cell.m
- __MACOSX/SupplementaryCode1/G_PhotoCurrentFLImag/._pick_indv_cell.m
- SupplementaryCode1/G_PhotoCurrentFLImag/.DS_Store
- __MACOSX/SupplementaryCode1/G_PhotoCurrentFLImag/._.DS_Store
- SupplementaryCode1/G_PhotoCurrentFLImag/ProteinQuant.m
- __MACOSX/SupplementaryCode1/G_PhotoCurrentFLImag/._ProteinQuant.m
- SupplementaryCode1/G_PhotoCurrentFLImag/sub/
- __MACOSX/SupplementaryCode1/G_PhotoCurrentFLImag/._sub
- SupplementaryCode1/G_PhotoCurrentFLImag/InputExample/
- __MACOSX/SupplementaryCode1/G_PhotoCurrentFLImag/._InputExample
- SupplementaryCode1/G_PhotoCurrentFLImag/extract_cell_pos.m
- __MACOSX/SupplementaryCode1/G_PhotoCurrentFLImag/._extract_cell_pos.m
- SupplementaryCode1/G_PhotoCurrentFLImag/auto_photocurr2.m
- __MACOSX/SupplementaryCode1/G_PhotoCurrentFLImag/._auto_photocurr2.m
- SupplementaryCode1/A1_iQPALM_modified/.DS_Store
- __MACOSX/SupplementaryCode1/A1_iQPALM_modified/._.DS_Store
- SupplementaryCode1/A1_iQPALM_modified/iQpalm_mknewfd.m
- __MACOSX/SupplementaryCode1/A1_iQPALM_modified/._iQpalm_mknewfd.m
- SupplementaryCode1/A1_iQPALM_modified/example/
- __MACOSX/SupplementaryCode1/A1_iQPALM_modified/._example
- SupplementaryCode1/A1_iQPALM_modified/afterdataanalyses_mac_yp.m
- __MACOSX/SupplementaryCode1/A1_iQPALM_modified/._afterdataanalyses_mac_yp.m
- SupplementaryCode1/A1_iQPALM_modified/sub/
- __MACOSX/SupplementaryCode1/A1_iQPALM_modified/._sub
- SupplementaryCode1/A1_iQPALM_modified/dataanalysis_mac_yp.m
- __MACOSX/SupplementaryCode1/A1_iQPALM_modified/._dataanalysis_mac_yp.m
- SupplementaryCode1/A1_iQPALM_modified/Rawdataanalysis2_mac_yp.m
- __MACOSX/SupplementaryCode1/A1_iQPALM_modified/._Rawdataanalysis2_mac_yp.m
- SupplementaryCode1/E_DoubleTaggedProteinQuant/ML_Plot.m
- __MACOSX/SupplementaryCode1/E_DoubleTaggedProteinQuant/._ML_Plot.m
- SupplementaryCode1/E_DoubleTaggedProteinQuant/.DS_Store
- __MACOSX/SupplementaryCode1/E_DoubleTaggedProteinQuant/._.DS_Store
- SupplementaryCode1/E_DoubleTaggedProteinQuant/DoubleTagged_IntSkew.m
- __MACOSX/SupplementaryCode1/E_DoubleTaggedProteinQuant/._DoubleTagged_IntSkew.m
- SupplementaryCode1/E_DoubleTaggedProteinQuant/ypmakfold_DoubleTagged.m
- __MACOSX/SupplementaryCode1/E_DoubleTaggedProteinQuant/._ypmakfold_DoubleTagged.m
- SupplementaryCode1/E_DoubleTaggedProteinQuant/ML_DoubleTagged.m
- __MACOSX/SupplementaryCode1/E_DoubleTaggedProteinQuant/._ML_DoubleTagged.m
- SupplementaryCode1/E_DoubleTaggedProteinQuant/ypDoubleTagged.m
- __MACOSX/SupplementaryCode1/E_DoubleTaggedProteinQuant/._ypDoubleTagged.m
- SupplementaryCode1/E_DoubleTaggedProteinQuant/sub/
- __MACOSX/SupplementaryCode1/E_DoubleTaggedProteinQuant/._sub
- SupplementaryCode1/F_Kinetics/.DS_Store
- __MACOSX/SupplementaryCode1/F_Kinetics/._.DS_Store
- SupplementaryCode1/F_Kinetics/sub/
- __MACOSX/SupplementaryCode1/F_Kinetics/._sub
- SupplementaryCode1/F_Kinetics/yp_kinetics.m
- __MACOSX/SupplementaryCode1/F_Kinetics/._yp_kinetics.m
- SupplementaryCode1/B_SuperResImage/.DS_Store
- __MACOSX/SupplementaryCode1/B_SuperResImage/._.DS_Store
- SupplementaryCode1/B_SuperResImage/yp_singlecellsuperesolution.m
- __MACOSX/SupplementaryCode1/B_SuperResImage/._yp_singlecellsuperesolution.m
- SupplementaryCode1/C_ElectroChemImaging/.DS_Store
- __MACOSX/SupplementaryCode1/C_ElectroChemImaging/._.DS_Store
- SupplementaryCode1/C_ElectroChemImaging/yp_plot_skewness.m
- __MACOSX/SupplementaryCode1/C_ElectroChemImaging/._yp_plot_skewness.m
- SupplementaryCode1/C_ElectroChemImaging/yp_DIC_masking_forECpalm.m
- __MACOSX/SupplementaryCode1/C_ElectroChemImaging/._yp_DIC_masking_forECpalm.m
- SupplementaryCode1/C_ElectroChemImaging/yp_skewness_cal.m
- __MACOSX/SupplementaryCode1/C_ElectroChemImaging/._yp_skewness_cal.m
- SupplementaryCode1/C_ElectroChemImaging/sub/
- __MACOSX/SupplementaryCode1/C_ElectroChemImaging/._sub
- SupplementaryCode1/D_CondensatePickAfterML/TIFFStack.m
- __MACOSX/SupplementaryCode1/D_CondensatePickAfterML/._TIFFStack.m
- SupplementaryCode1/D_CondensatePickAfterML/modifying_granules.m
- __MACOSX/SupplementaryCode1/D_CondensatePickAfterML/._modifying_granules.m
- SupplementaryCode1/A2_ITCDD/Sub/ecolmovie3D.m
- __MACOSX/SupplementaryCode1/A2_ITCDD/Sub/._ecolmovie3D.m
- SupplementaryCode1/A2_ITCDD/Sub/ITCDD4.m
- __MACOSX/SupplementaryCode1/A2_ITCDD/Sub/._ITCDD4.m
- SupplementaryCode1/A2_ITCDD/Sub/Main3DdiffusionSimulationMemb.m
- __MACOSX/SupplementaryCode1/A2_ITCDD/Sub/._Main3DdiffusionSimulationMemb.m
- SupplementaryCode1/A2_ITCDD/Sub/.DS_Store
- __MACOSX/SupplementaryCode1/A2_ITCDD/Sub/._.DS_Store
- SupplementaryCode1/A2_ITCDD/Sub/ecolplot3D.m
- __MACOSX/SupplementaryCode1/A2_ITCDD/Sub/._ecolplot3D.m
- SupplementaryCode1/A2_ITCDD/Sub/psfrendplot.m
- __MACOSX/SupplementaryCode1/A2_ITCDD/Sub/._psfrendplot.m
- SupplementaryCode1/A2_ITCDD/Sub/membound.m
- __MACOSX/SupplementaryCode1/A2_ITCDD/Sub/._membound.m
- SupplementaryCode1/A2_ITCDD/Sub/dxdydz.m
- __MACOSX/SupplementaryCode1/A2_ITCDD/Sub/._dxdydz.m
- SupplementaryCode1/A2_ITCDD/Sub/jwpdf.m
- __MACOSX/SupplementaryCode1/A2_ITCDD/Sub/._jwpdf.m
- SupplementaryCode1/A2_ITCDD/Sub/resi.m
- __MACOSX/SupplementaryCode1/A2_ITCDD/Sub/._resi.m
- SupplementaryCode1/A2_ITCDD/Sub/PdfFit2.m
- __MACOSX/SupplementaryCode1/A2_ITCDD/Sub/._PdfFit2.m
- SupplementaryCode1/A2_ITCDD/Sub/iQ_cdfFit2.m
- __MACOSX/SupplementaryCode1/A2_ITCDD/Sub/._iQ_cdfFit2.m
- SupplementaryCode1/A2_ITCDD/Sub/PdfFit22.m
- __MACOSX/SupplementaryCode1/A2_ITCDD/Sub/._PdfFit22.m
- SupplementaryCode1/A2_ITCDD/Sub/cytlbound2D.m
- __MACOSX/SupplementaryCode1/A2_ITCDD/Sub/._cytlbound2D.m
- SupplementaryCode1/A2_ITCDD/Sub/iQ_cdf.m
- __MACOSX/SupplementaryCode1/A2_ITCDD/Sub/._iQ_cdf.m
- SupplementaryCode1/A2_ITCDD/Sub/memboundITCDD.m
- __MACOSX/SupplementaryCode1/A2_ITCDD/Sub/._memboundITCDD.m
- SupplementaryCode1/A2_ITCDD/Sub/CEM2Dgeneration.m
- __MACOSX/SupplementaryCode1/A2_ITCDD/Sub/._CEM2Dgeneration.m
- SupplementaryCode1/A2_ITCDD/Sub/iQ_cdfFit3.m
- __MACOSX/SupplementaryCode1/A2_ITCDD/Sub/._iQ_cdfFit3.m
- SupplementaryCode1/A2_ITCDD/Sub/iniposixymem.m
- __MACOSX/SupplementaryCode1/A2_ITCDD/Sub/._iniposixymem.m
- SupplementaryCode1/A2_ITCDD/Sub/GEN3DpxyMemb.m
- __MACOSX/SupplementaryCode1/A2_ITCDD/Sub/._GEN3DpxyMemb.m
- SupplementaryCode1/G_PhotoCurrentFLImag/sub/plotellipse.m
- __MACOSX/SupplementaryCode1/G_PhotoCurrentFLImag/sub/._plotellipse.m
- SupplementaryCode1/G_PhotoCurrentFLImag/sub/CTiterativeOpen.m
- __MACOSX/SupplementaryCode1/G_PhotoCurrentFLImag/sub/._CTiterativeOpen.m
- SupplementaryCode1/G_PhotoCurrentFLImag/sub/rotateData.m
- __MACOSX/SupplementaryCode1/G_PhotoCurrentFLImag/sub/._rotateData.m
- SupplementaryCode1/G_PhotoCurrentFLImag/sub/plotrod.m
- __MACOSX/SupplementaryCode1/G_PhotoCurrentFLImag/sub/._plotrod.m
- SupplementaryCode1/G_PhotoCurrentFLImag/sub/rotateimg.m
- __MACOSX/SupplementaryCode1/G_PhotoCurrentFLImag/sub/._rotateimg.m
- SupplementaryCode1/G_PhotoCurrentFLImag/sub/iQ_autoGaussianSurfML.m
- __MACOSX/SupplementaryCode1/G_PhotoCurrentFLImag/sub/._iQ_autoGaussianSurfML.m
- SupplementaryCode1/G_PhotoCurrentFLImag/sub/pick_mask5.m
- __MACOSX/SupplementaryCode1/G_PhotoCurrentFLImag/sub/._pick_mask5.m
- SupplementaryCode1/G_PhotoCurrentFLImag/sub/CTiterativeSelectiveSegmentation.m
- __MACOSX/SupplementaryCode1/G_PhotoCurrentFLImag/sub/._CTiterativeSelectiveSegmentation.m
- SupplementaryCode1/G_PhotoCurrentFLImag/sub/locMinMax.m
- __MACOSX/SupplementaryCode1/G_PhotoCurrentFLImag/sub/._locMinMax.m
- SupplementaryCode1/G_PhotoCurrentFLImag/sub/iQ_rodcellfnd_rodw2capFit.m
- __MACOSX/SupplementaryCode1/G_PhotoCurrentFLImag/sub/._iQ_rodcellfnd_rodw2capFit.m
- SupplementaryCode1/G_PhotoCurrentFLImag/sub/fitellipse.m
- __MACOSX/SupplementaryCode1/G_PhotoCurrentFLImag/sub/._fitellipse.m
- SupplementaryCode1/G_PhotoCurrentFLImag/sub/CTranks.m
- __MACOSX/SupplementaryCode1/G_PhotoCurrentFLImag/sub/._CTranks.m
- SupplementaryCode1/G_PhotoCurrentFLImag/sub/CTblock.m
- __MACOSX/SupplementaryCode1/G_PhotoCurrentFLImag/sub/._CTblock.m
- SupplementaryCode1/G_PhotoCurrentFLImag/InputExample/laser.txt
- __MACOSX/SupplementaryCode1/G_PhotoCurrentFLImag/InputExample/._laser.txt
- SupplementaryCode1/G_PhotoCurrentFLImag/InputExample/.DS_Store
- __MACOSX/SupplementaryCode1/G_PhotoCurrentFLImag/InputExample/._.DS_Store
- SupplementaryCode1/G_PhotoCurrentFLImag/InputExample/cells.txt
- __MACOSX/SupplementaryCode1/G_PhotoCurrentFLImag/InputExample/._cells.txt
- SupplementaryCode1/G_PhotoCurrentFLImag/InputExample/cells.rgn
- __MACOSX/SupplementaryCode1/G_PhotoCurrentFLImag/InputExample/._cells.rgn
- SupplementaryCode1/G_PhotoCurrentFLImag/InputExample/laser.rgn
- __MACOSX/SupplementaryCode1/G_PhotoCurrentFLImag/InputExample/._laser.rgn
- SupplementaryCode1/A1_iQPALM_modified/example/.DS_Store
- __MACOSX/SupplementaryCode1/A1_iQPALM_modified/example/._.DS_Store
- SupplementaryCode1/A1_iQPALM_modified/example/Bing_PALM_tracking_1_Bing_SCQPC_561_4ms(3).tif
- __MACOSX/SupplementaryCode1/A1_iQPALM_modified/example/._Bing_PALM_tracking_1_Bing_SCQPC_561_4ms(3).tif
- SupplementaryCode1/A1_iQPALM_modified/example/Bing_PALM_tracking_1_Bing_Tracking_561_4ms(0).tif
- __MACOSX/SupplementaryCode1/A1_iQPALM_modified/example/._Bing_PALM_tracking_1_Bing_Tracking_561_4ms(0).tif
- SupplementaryCode1/A1_iQPALM_modified/example/DIC1.tif
- __MACOSX/SupplementaryCode1/A1_iQPALM_modified/example/._DIC1.tif
- SupplementaryCode1/A1_iQPALM_modified/sub/plotellipse.m
- __MACOSX/SupplementaryCode1/A1_iQPALM_modified/sub/._plotellipse.m
- SupplementaryCode1/A1_iQPALM_modified/sub/CTiterativeOpen.m
- __MACOSX/SupplementaryCode1/A1_iQPALM_modified/sub/._CTiterativeOpen.m
- SupplementaryCode1/A1_iQPALM_modified/sub/rotateData.m
- __MACOSX/SupplementaryCode1/A1_iQPALM_modified/sub/._rotateData.m
- SupplementaryCode1/A1_iQPALM_modified/sub/iQ_posfit3.m
- __MACOSX/SupplementaryCode1/A1_iQPALM_modified/sub/._iQ_posfit3.m
- SupplementaryCode1/A1_iQPALM_modified/sub/tight_subplot.m
- __MACOSX/SupplementaryCode1/A1_iQPALM_modified/sub/._tight_subplot.m
- SupplementaryCode1/A1_iQPALM_modified/sub/iQ_imgload3.m
- __MACOSX/SupplementaryCode1/A1_iQPALM_modified/sub/._iQ_imgload3.m
- SupplementaryCode1/A1_iQPALM_modified/sub/iQ_rodcellfnd6_mac_yp2.m
- __MACOSX/SupplementaryCode1/A1_iQPALM_modified/sub/._iQ_rodcellfnd6_mac_yp2.m
- SupplementaryCode1/A1_iQPALM_modified/sub/jwpdf.m
- __MACOSX/SupplementaryCode1/A1_iQPALM_modified/sub/._jwpdf.m
- SupplementaryCode1/A1_iQPALM_modified/sub/rotateimg.m
- __MACOSX/SupplementaryCode1/A1_iQPALM_modified/sub/._rotateimg.m
- SupplementaryCode1/A1_iQPALM_modified/sub/iQ_Filter.m
- __MACOSX/SupplementaryCode1/A1_iQPALM_modified/sub/._iQ_Filter.m
- SupplementaryCode1/A1_iQPALM_modified/sub/saveppt2.m
- __MACOSX/SupplementaryCode1/A1_iQPALM_modified/sub/._saveppt2.m
- SupplementaryCode1/A1_iQPALM_modified/sub/iQ_cdfFit2.m
- __MACOSX/SupplementaryCode1/A1_iQPALM_modified/sub/._iQ_cdfFit2.m
- SupplementaryCode1/A1_iQPALM_modified/sub/iQ_autoGaussianSurfML.m
- __MACOSX/SupplementaryCode1/A1_iQPALM_modified/sub/._iQ_autoGaussianSurfML.m
- SupplementaryCode1/A1_iQPALM_modified/sub/iQ_postrc_with_tracks.m
- __MACOSX/SupplementaryCode1/A1_iQPALM_modified/sub/._iQ_postrc_with_tracks.m
- SupplementaryCode1/A1_iQPALM_modified/sub/TIFFStack.m
- __MACOSX/SupplementaryCode1/A1_iQPALM_modified/sub/._TIFFStack.m
- SupplementaryCode1/A1_iQPALM_modified/sub/iQ_cdf.m
- __MACOSX/SupplementaryCode1/A1_iQPALM_modified/sub/._iQ_cdf.m
- SupplementaryCode1/A1_iQPALM_modified/sub/iQ_pkfnd.m
- __MACOSX/SupplementaryCode1/A1_iQPALM_modified/sub/._iQ_pkfnd.m
- SupplementaryCode1/A1_iQPALM_modified/sub/CTiterativeSelectiveSegmentation.m
- __MACOSX/SupplementaryCode1/A1_iQPALM_modified/sub/._CTiterativeSelectiveSegmentation.m
- SupplementaryCode1/A1_iQPALM_modified/sub/iQ_cdfFit3.m
- __MACOSX/SupplementaryCode1/A1_iQPALM_modified/sub/._iQ_cdfFit3.m
- SupplementaryCode1/A1_iQPALM_modified/sub/fitellipse.m
- __MACOSX/SupplementaryCode1/A1_iQPALM_modified/sub/._fitellipse.m
- SupplementaryCode1/A1_iQPALM_modified/sub/CTranks.m
- __MACOSX/SupplementaryCode1/A1_iQPALM_modified/sub/._CTranks.m
- SupplementaryCode1/A1_iQPALM_modified/sub/CTblock.m
- __MACOSX/SupplementaryCode1/A1_iQPALM_modified/sub/._CTblock.m
- SupplementaryCode1/A1_iQPALM_modified/sub/iQ_nearestPoints.m
- __MACOSX/SupplementaryCode1/A1_iQPALM_modified/sub/._iQ_nearestPoints.m
- SupplementaryCode1/A1_iQPALM_modified/sub/iQ_Gaussian2DFit.m
- __MACOSX/SupplementaryCode1/A1_iQPALM_modified/sub/._iQ_Gaussian2DFit.m
- SupplementaryCode1/E_DoubleTaggedProteinQuant/sub/yp_colocal2.m
- __MACOSX/SupplementaryCode1/E_DoubleTaggedProteinQuant/sub/._yp_colocal2.m
- SupplementaryCode1/E_DoubleTaggedProteinQuant/sub/plotellipse.m
- __MACOSX/SupplementaryCode1/E_DoubleTaggedProteinQuant/sub/._plotellipse.m
- SupplementaryCode1/E_DoubleTaggedProteinQuant/sub/rotateData.m
- __MACOSX/SupplementaryCode1/E_DoubleTaggedProteinQuant/sub/._rotateData.m
- SupplementaryCode1/E_DoubleTaggedProteinQuant/sub/CellGeometry.m
- __MACOSX/SupplementaryCode1/E_DoubleTaggedProteinQuant/sub/._CellGeometry.m
- SupplementaryCode1/E_DoubleTaggedProteinQuant/sub/yp_colocal1.m
- __MACOSX/SupplementaryCode1/E_DoubleTaggedProteinQuant/sub/._yp_colocal1.m
- SupplementaryCode1/E_DoubleTaggedProteinQuant/sub/plotrod.m
- __MACOSX/SupplementaryCode1/E_DoubleTaggedProteinQuant/sub/._plotrod.m
- SupplementaryCode1/E_DoubleTaggedProteinQuant/sub/rotateimg.m
- __MACOSX/SupplementaryCode1/E_DoubleTaggedProteinQuant/sub/._rotateimg.m
- SupplementaryCode1/E_DoubleTaggedProteinQuant/sub/TIFFStack.m
- __MACOSX/SupplementaryCode1/E_DoubleTaggedProteinQuant/sub/._TIFFStack.m
- SupplementaryCode1/E_DoubleTaggedProteinQuant/sub/fitellipse.m
- __MACOSX/SupplementaryCode1/E_DoubleTaggedProteinQuant/sub/._fitellipse.m
- SupplementaryCode1/F_Kinetics/sub/plotellipse.m
- __MACOSX/SupplementaryCode1/F_Kinetics/sub/._plotellipse.m
- SupplementaryCode1/F_Kinetics/sub/rotateData.m
- __MACOSX/SupplementaryCode1/F_Kinetics/sub/._rotateData.m
- SupplementaryCode1/F_Kinetics/sub/plotrod.m
- __MACOSX/SupplementaryCode1/F_Kinetics/sub/._plotrod.m
- SupplementaryCode1/F_Kinetics/sub/iQ_expFit.m
- __MACOSX/SupplementaryCode1/F_Kinetics/sub/._iQ_expFit.m
- SupplementaryCode1/F_Kinetics/sub/iQ_kdwpbFit.m
- __MACOSX/SupplementaryCode1/F_Kinetics/sub/._iQ_kdwpbFit.m
- SupplementaryCode1/F_Kinetics/sub/fit_ellipse.m
- __MACOSX/SupplementaryCode1/F_Kinetics/sub/._fit_ellipse.m
- SupplementaryCode1/F_Kinetics/sub/iQ_dwellgen_Bing.m
- __MACOSX/SupplementaryCode1/F_Kinetics/sub/._iQ_dwellgen_Bing.m
- SupplementaryCode1/F_Kinetics/sub/fitellipse.m
- __MACOSX/SupplementaryCode1/F_Kinetics/sub/._fitellipse.m
- SupplementaryCode1/F_Kinetics/sub/iQ_dwellgen_Bing_new.m
- __MACOSX/SupplementaryCode1/F_Kinetics/sub/._iQ_dwellgen_Bing_new.m
- SupplementaryCode1/C_ElectroChemImaging/sub/CTiterativeOpen.m
- __MACOSX/SupplementaryCode1/C_ElectroChemImaging/sub/._CTiterativeOpen.m
- SupplementaryCode1/C_ElectroChemImaging/sub/.DS_Store
- __MACOSX/SupplementaryCode1/C_ElectroChemImaging/sub/._.DS_Store
- SupplementaryCode1/C_ElectroChemImaging/sub/rgb.m
- __MACOSX/SupplementaryCode1/C_ElectroChemImaging/sub/._rgb.m
- SupplementaryCode1/C_ElectroChemImaging/sub/CTiterativeSelectiveSegmentation.m
- __MACOSX/SupplementaryCode1/C_ElectroChemImaging/sub/._CTiterativeSelectiveSegmentation.m
- SupplementaryCode1/C_ElectroChemImaging/sub/yp_DIC_merge.m
- __MACOSX/SupplementaryCode1/C_ElectroChemImaging/sub/._yp_DIC_merge.m
- SupplementaryCode1/C_ElectroChemImaging/sub/iQ_rodcellfnd_rodw2capFit.m
- __MACOSX/SupplementaryCode1/C_ElectroChemImaging/sub/._iQ_rodcellfnd_rodw2capFit.m
- SupplementaryCode1/C_ElectroChemImaging/sub/CTranks.m
- __MACOSX/SupplementaryCode1/C_ElectroChemImaging/sub/._CTranks.m
- SupplementaryCode1/C_ElectroChemImaging/sub/CTblock.m
- __MACOSX/SupplementaryCode1/C_ElectroChemImaging/sub/._CTblock.m
