# Supplementary material for: Spatiotemporal organization of membrane protein controls bacterial extracellular electron transfer
Source: Nat Commun. 2026 Feb 17;17:2855. doi: 10.1038/s41467-026-69655-y (PMC13021941; doi:10.1038/s41467-026-69655-y)
Supplement: Supplementary file 3 — Supplementary Code [file 41467_2026_69655_MOESM3_ESM.zip › SupplementaryCode1/A2_ITCDD/ITCDD_result.m]

%% Bing Fu, Aug. 12, 2017
%% summarize and plot the ITCDD transformed data
% load the needed ITCDD matrix
clear
close all
savefd = '/Volumes/YP_Backup/YP-NB/Nanobio/PALM-Shewy/2024/031723_CymA_NitrateCond/processed/mv1-4';
load('/Volumes/YP_Backup/YP-NB/Nanobio/ITCDD_results/ITCDD_membrane/CEM2D_SO_2pt3_0pt7_20nm.mat');
% if or not using the sorted data
sortornot = 0;
sortgroup = 4;
% if or not use the hampel filter: 2 - with hampel; 3 - no hampel
ft = 3;
% load the data
if sortornot == 0
    load('/Volumes/YP_Backup/YP-NB/Nanobio/PALM-Shewy/2024/031723_CymA_NitrateCond/processed/mv1-4/afterdataanalysis.mat');
    MSP = nMSP4ms;%nMSP4ms; %combMSP;
elseif sortornot == 1
    load('/Volumes/YP_NB/Nanobio/Youngchan-PALM/071620 RE hoxGpam-KKO/processed/mv1-6/vol sorted/cellvol_sorted.mat');
    %     combMSP = sortMSP{sortgroup};
    DIS = sortDIS{sortgroup};
    MSP = sortMSP{sortgroup};
end
cutoff = 2; % unit: um, only fit data with disp < cutoff
option = 2; % opt 2: two-states fitting; opt3 : three-states fitting

%%
% the Matlab function directory
setpath1='/Volumes/YP_Backup/YP-NB/Nanobio/Matlab/itcddmatlabfunctions';
setpath2 = '/Volumes/YP_Backup/YP-NB/Nanobio/Matlab/iQPALM_v6_2/totalfn';

px_sz=135.4;
ttl=0.06;
cd(setpath2)
%% before ITCDD
timelag = 1;
timeres = ttl;
[CDF_out_b4ITCDD,DIS_out_b4ITCDD,MSD_out_b4ITCDD] = iQ_cdf(MSP, timelag, timeres,[]);
[datpdf_b4ITCDD,fitr_o,xxn_o]=jwpdf(DIS,300,ttl);
[Bcdf,cvcdf,cdfci,Dcdf] = iQ_cdfFit3(CDF_out_b4ITCDD(:,3),CDF_out_b4ITCDD(:,4),(CDF_out_b4ITCDD(:,8)-CDF_out_b4ITCDD(:,7))/4,[],{[];[]});
[Bcdf,cvcdf,cdfci,Dcdf] = iQ_cdfFit2(CDF_out_b4ITCDD(:,3),CDF_out_b4ITCDD(:,4),(CDF_out_b4ITCDD(:,8)-CDF_out_b4ITCDD(:,7))/4,[],{[];[]});

cd(setpath1)
%% after ITCDD
figure
[PDFr, CDFr2,Rmat,PDFr_20nm,CDFr2_20nm,PDFr_30nm,CDFr2_30nm] = ITCDD4(DIS,Disp,px_sz,ttl,nPDF2D); %nPDF2D is the CEM
% save([savefd filesep 'ITCDD_results.mat'],'CDF_out_b4ITCDD','DIS_out_b4ITCDD','MSD_out_b4ITCDD','datpdf_b4ITCDD','PDFr','CDFr2',...
%    'Rmat','PDFr_20nm','CDFr2_20nm','PDFr_30nm','CDFr2_30nm');

%% plot the pdf with fitting
if option == 3
    % plot the RITCCDmf vs. displacement with 10nm binning
    idx = find(PDFr(:,1)<cutoff);
    c_PDFr = PDFr(idx,:);
    xxn = c_PDFr(:,1); FF = c_PDFr(:,ft);
    bar(PDFr(:,1),PDFr(:,ft))
    fitr=PdfFit2(xxn, FF);
    datpdf(1,1)=fitr.a1/(fitr.a1+fitr.a2+fitr.a3);
    datpdf(1,2)=fitr.d1/ttl;
    datpdf(2,1)=fitr.a2/(fitr.a1+fitr.a2+fitr.a3);
    datpdf(2,2)=fitr.d2/ttl;
    datpdf(3,1)=fitr.a3/(fitr.a1+fitr.a2+fitr.a3);
    datpdf(3,2)=fitr.d3/ttl;
    datpdf(4,1)=(fitr.a1+fitr.a2+fitr.a3);
    datpdf(4,2)=(fitr.a1+fitr.a2+fitr.a3);
    legend( 'pdf');
    hold on
    a1=fitr.a1; a2=fitr.a2;  a3=fitr.a3;
    d1=datpdf(1,2);  d2=datpdf(2,2); d3=datpdf(3,2);
    %x = (0:max(dro)/100:max(dro))';
    x=xxn;
    pv1 = a1*x.*exp(-x.^2/(4*d1*ttl))/(2*d1*ttl);
    pv2 = a2*x.*exp(-x.^2/(4*d2*ttl))/(2*d2*ttl);
    pv3 = a3*x.*exp(-x.^2/(4*d3*ttl))/(2*d3*ttl);
    pv4 = pv1+pv2+pv3;
    plot(x,pv1,'b-',x,pv2,'g-',x,pv3,'r-',x,pv4,'k-','LineWidth',2);
    hold off;
    text(0.30,0.78,('Fit=> A1*pdf1+A2*pdf2+A3*pdf3'),'Units', 'Normalized', 'VerticalAlignment', 'Top');
    text(0.30,0.68,(['A1= ', num2str(datpdf(1,1),'%.4f')]),'Units', 'Normalized', 'VerticalAlignment', 'Top');
    text(0.50,0.68,(['A2= ', num2str(datpdf(2,1),'%.4f')]),'Units', 'Normalized', 'VerticalAlignment', 'Top');
    text(0.70,0.68,(['A3= ', num2str(datpdf(3,1),'%.4f')]),'Units', 'Normalized', 'VerticalAlignment', 'Top');
    text(0.30,0.58,(['D1= ',num2str(d1,'%.4f')]),'Units', 'Normalized', 'VerticalAlignment', 'Top');
    text(0.50,0.58,(['D2= ',num2str(d2,'%.4f')]),'Units', 'Normalized', 'VerticalAlignment', 'Top');
    %text(0.12,0.58,(['A2= ', num2str(a2,'%.4f'),Ea2]),'Units', 'Normalized', 'VerticalAlignment', 'Top');
    text(0.70,0.58,(['D3= ',num2str(d3,'%.4f')]),'Units', 'Normalized', 'VerticalAlignment', 'Top');
    title(sprintf('after ITCDD, disp cuttoff=%.1f',cutoff'));
    
    % plot the RITCCDmf vs. displacement with 20nm binning
    figure
    idx2 = find(PDFr_20nm(:,1)<cutoff);
    c_PDFr_20nm = PDFr_20nm(idx2,:);
    xxn2 = c_PDFr_20nm(:,1); FF2 = c_PDFr_20nm(:,ft);
    bar(PDFr_20nm(:,1),PDFr_20nm(:,ft))
    fitr2=PdfFit2(xxn2, FF2);
    datpdf2(1,1)=fitr2.a1/(fitr2.a1+fitr2.a2+fitr2.a3);
    datpdf2(1,2)=fitr2.d1/ttl;
    datpdf2(2,1)=fitr2.a2/(fitr2.a1+fitr2.a2+fitr2.a3);
    datpdf2(2,2)=fitr2.d2/ttl;
    datpdf2(3,1)=fitr2.a3/(fitr2.a1+fitr2.a2+fitr2.a3);
    datpdf2(3,2)=fitr2.d3/ttl;
    datpdf2(4,1)=(fitr2.a1+fitr2.a2+fitr2.a3);
    datpdf2(4,2)=(fitr2.a1+fitr2.a2+fitr2.a3);
    legend( 'pdf');
    hold on
    a1=fitr2.a1; a2=fitr2.a2;  a3=fitr2.a3;
    d1=datpdf2(1,2);  d2=datpdf2(2,2); d3=datpdf2(3,2);
    %x = (0:max(dro)/100:max(dro))';
    x=xxn2;
    pv1 = a1*x.*exp(-x.^2/(4*d1*ttl))/(2*d1*ttl);
    pv2 = a2*x.*exp(-x.^2/(4*d2*ttl))/(2*d2*ttl);
    pv3 = a3*x.*exp(-x.^2/(4*d3*ttl))/(2*d3*ttl);
    pv4 = pv1+pv2+pv3;
    plot(x,pv1,'b-',x,pv2,'g-',x,pv3,'r-',x,pv4,'k-','LineWidth',2);
    hold off;
    text(0.30,0.78,('Fit=> A1*pdf1+A2*pdf2+A3*pdf3'),'Units', 'Normalized', 'VerticalAlignment', 'Top');
    text(0.30,0.68,(['A1= ', num2str(datpdf2(1,1),'%.4f')]),'Units', 'Normalized', 'VerticalAlignment', 'Top');
    text(0.50,0.68,(['A2= ', num2str(datpdf2(2,1),'%.4f')]),'Units', 'Normalized', 'VerticalAlignment', 'Top');
    text(0.70,0.68,(['A3= ', num2str(datpdf2(3,1),'%.4f')]),'Units', 'Normalized', 'VerticalAlignment', 'Top');
    text(0.30,0.58,(['D1= ',num2str(d1,'%.4f')]),'Units', 'Normalized', 'VerticalAlignment', 'Top');
    text(0.50,0.58,(['D2= ',num2str(d2,'%.4f')]),'Units', 'Normalized', 'VerticalAlignment', 'Top');
    %text(0.12,0.58,(['A2= ', num2str(a2,'%.4f'),Ea2]),'Units', 'Normalized', 'VerticalAlignment', 'Top');
    text(0.70,0.58,(['D3= ',num2str(d3,'%.4f')]),'Units', 'Normalized', 'VerticalAlignment', 'Top');
    title(sprintf('after ITCDD, 20nm bin disp cuttoff=%.1f',cutoff'));
    
    % plot the RITCCDmf vs. displacement with 30nm binning
    figure
    idx3 = find(PDFr_30nm(:,1)<cutoff);
    c_PDFr_30nm = PDFr_30nm(idx3,:);
    xxn3 = c_PDFr_30nm(:,1); FF3 = c_PDFr_30nm(:,ft);
    bar(PDFr_30nm(:,1),PDFr_30nm(:,ft))
    fitr3=PdfFit2(xxn3, FF3);
    datpdf3(1,1)=fitr3.a1/(fitr3.a1+fitr3.a2+fitr3.a3);
    datpdf3(1,2)=fitr3.d1/ttl;
    datpdf3(2,1)=fitr3.a2/(fitr3.a1+fitr3.a2+fitr3.a3);
    datpdf3(2,2)=fitr3.d2/ttl;
    datpdf3(3,1)=fitr3.a3/(fitr3.a1+fitr3.a2+fitr3.a3);
    datpdf3(3,2)=fitr3.d3/ttl;
    datpdf3(4,1)=(fitr3.a1+fitr3.a2+fitr3.a3);
    datpdf3(4,2)=(fitr3.a1+fitr3.a2+fitr3.a3);
    legend( 'pdf');
    hold on
    a1=fitr3.a1; a2=fitr3.a2;  a3=fitr3.a3;
    d1=datpdf3(1,2);  d2=datpdf3(2,2); d3=datpdf3(3,2);
    %x = (0:max(dro)/100:max(dro))';
    x=xxn3;
    pv1 = a1*x.*exp(-x.^2/(4*d1*ttl))/(2*d1*ttl);
    pv2 = a2*x.*exp(-x.^2/(4*d2*ttl))/(2*d2*ttl);
    pv3 = a3*x.*exp(-x.^2/(4*d3*ttl))/(2*d3*ttl);
    pv4 = pv1+pv2+pv3;
    plot(x,pv1,'b-',x,pv2,'g-',x,pv3,'r-',x,pv4,'k-','LineWidth',2);
    hold off;
    text(0.30,0.78,('Fit=> A1*pdf1+A2*pdf2+A3*pdf3'),'Units', 'Normalized', 'VerticalAlignment', 'Top');
    text(0.30,0.68,(['A1= ', num2str(datpdf2(1,1),'%.4f')]),'Units', 'Normalized', 'VerticalAlignment', 'Top');
    text(0.50,0.68,(['A2= ', num2str(datpdf2(2,1),'%.4f')]),'Units', 'Normalized', 'VerticalAlignment', 'Top');
    text(0.70,0.68,(['A3= ', num2str(datpdf2(3,1),'%.4f')]),'Units', 'Normalized', 'VerticalAlignment', 'Top');
    text(0.30,0.58,(['D1= ',num2str(d1,'%.4f')]),'Units', 'Normalized', 'VerticalAlignment', 'Top');
    text(0.50,0.58,(['D2= ',num2str(d2,'%.4f')]),'Units', 'Normalized', 'VerticalAlignment', 'Top');
    %text(0.12,0.58,(['A2= ', num2str(a2,'%.4f'),Ea2]),'Units', 'Normalized', 'VerticalAlignment', 'Top');
    text(0.70,0.58,(['D3= ',num2str(d3,'%.4f')]),'Units', 'Normalized', 'VerticalAlignment', 'Top');
    title(sprintf('after ITCDD, 30nm bin disp cuttoff=%.1f',cutoff'));
    
elseif option == 2
    % plot the RITCCDmf vs. displacement with 10nm binning
    idx = find(PDFr(:,1)<cutoff);
    c_PDFr = PDFr(idx,:);
    xxn = c_PDFr(:,1); FF = c_PDFr(:,ft);
    bar(PDFr(:,1),PDFr(:,ft))
    fitr=PdfFit22(xxn, FF);
    datpdf(1,1)=fitr.a1/(fitr.a1+fitr.a2);
    datpdf(1,2)=fitr.d1/ttl;
    datpdf(2,1)=fitr.a2/(fitr.a1+fitr.a2);
    datpdf(2,2)=fitr.d2/ttl;
    datpdf(3,1)=(fitr.a1+fitr.a2);
    datpdf(3,2)=(fitr.a1+fitr.a2);
    legend( 'pdf');
    hold on
    a1=fitr.a1; a2=fitr.a2;
    d1=datpdf(1,2);  d2=datpdf(2,2);
    %x = (0:max(dro)/100:max(dro))';
    x=xxn;  ttl=ttl;
    pv1 = a1*x.*exp(-x.^2/(4*d1*ttl))/(2*d1*ttl);
    pv2 = a2*x.*exp(-x.^2/(4*d2*ttl))/(2*d2*ttl);
    pv4 = pv1+pv2;
    plot(x,pv1,'b-',x,pv2,'g-',x,pv4,'k-','LineWidth',2);
    hold off;
    text(0.30,0.78,('Fit=> A1*pdf1+A2*pdf2'),'Units', 'Normalized', 'VerticalAlignment', 'Top');
    text(0.30,0.68,(['A1= ', num2str(datpdf(1,1),'%.4f')]),'Units', 'Normalized', 'VerticalAlignment', 'Top');
    text(0.50,0.68,(['A2= ', num2str(datpdf(2,1),'%.4f')]),'Units', 'Normalized', 'VerticalAlignment', 'Top');
    text(0.30,0.58,(['D1= ',num2str(d1,'%.4f')]),'Units', 'Normalized', 'VerticalAlignment', 'Top');
    text(0.50,0.58,(['D2= ',num2str(d2,'%.4f')]),'Units', 'Normalized', 'VerticalAlignment', 'Top');
    title(sprintf('after ITCDD, disp cuttoff=%.1f',cutoff'));
    
    % plot the RITCCDmf vs. displacement with 20nm binning
    figure
    idx2 = find(PDFr_20nm(:,1)<cutoff);
    c_PDFr_20nm = PDFr_20nm(idx2,:);
    xxn2 = c_PDFr_20nm(:,1); FF2 = c_PDFr_20nm(:,ft);
    bar(PDFr_20nm(:,1),PDFr_20nm(:,ft))
    fitr2=PdfFit22(xxn2, FF2);
    datpdf2(1,1)=fitr2.a1/(fitr2.a1+fitr2.a2);
    datpdf2(1,2)=fitr2.d1/ttl;
    datpdf2(2,1)=fitr2.a2/(fitr2.a1+fitr2.a2);
    datpdf2(2,2)=fitr2.d2/ttl;
    datpdf2(3,1)=(fitr2.a1+fitr2.a2);
    datpdf2(3,2)=(fitr2.a1+fitr2.a2);
    legend( 'pdf');
    hold on
    a1=fitr2.a1; a2=fitr2.a2;
    d1=datpdf2(1,2);  d2=datpdf2(2,2);
    %x = (0:max(dro)/100:max(dro))';
    x=xxn2;
    pv1 = a1*x.*exp(-x.^2/(4*d1*ttl))/(2*d1*ttl);
    pv2 = a2*x.*exp(-x.^2/(4*d2*ttl))/(2*d2*ttl);
    pv4 = pv1+pv2
    plot(x,pv1,'b-',x,pv2,'g-',x,pv4,'k-','LineWidth',2);
    hold off;
    text(0.30,0.78,('Fit=> A1*pdf1+A2*pdf2'),'Units', 'Normalized', 'VerticalAlignment', 'Top');
    text(0.30,0.68,(['A1= ', num2str(datpdf2(1,1),'%.4f')]),'Units', 'Normalized', 'VerticalAlignment', 'Top');
    text(0.50,0.68,(['A2= ', num2str(datpdf2(2,1),'%.4f')]),'Units', 'Normalized', 'VerticalAlignment', 'Top');
    text(0.30,0.58,(['D1= ',num2str(d1,'%.4f')]),'Units', 'Normalized', 'VerticalAlignment', 'Top');
    text(0.50,0.58,(['D2= ',num2str(d2,'%.4f')]),'Units', 'Normalized', 'VerticalAlignment', 'Top');
    %text(0.12,0.58,(['A2= ', num2str(a2,'%.4f'),Ea2]),'Units', 'Normalized', 'VerticalAlignment', 'Top');
    title(sprintf('after ITCDD, 20nm bin disp cuttoff=%.1f',cutoff'));
    
    % plot the RITCCDmf vs. displacement with 30nm binning
    figure
    idx3 = find(PDFr_30nm(:,1)<cutoff);
    c_PDFr_30nm = PDFr_30nm(idx3,:);
    xxn3 = c_PDFr_30nm(:,1); FF3 = c_PDFr_30nm(:,ft);
    bar(PDFr_30nm(:,1),PDFr_30nm(:,ft))
    fitr3=PdfFit22(xxn3, FF3);
    datpdf3(1,1)=fitr3.a1/(fitr3.a1+fitr3.a2);
    datpdf3(1,2)=fitr3.d1/ttl;
    datpdf3(2,1)=fitr3.a2/(fitr3.a1+fitr3.a2);
    datpdf3(2,2)=fitr3.d2/ttl;
    datpdf3(3,1)=(fitr3.a1+fitr3.a2);
    datpdf3(3,2)=(fitr3.a1+fitr3.a2);
    legend( 'pdf');
    hold on
    a1=fitr3.a1; a2=fitr3.a2;
    d1=datpdf3(1,2);  d2=datpdf3(2,2);
    %x = (0:max(dro)/100:max(dro))';
    x=xxn3;
    pv1 = a1*x.*exp(-x.^2/(4*d1*ttl))/(2*d1*ttl);
    pv2 = a2*x.*exp(-x.^2/(4*d2*ttl))/(2*d2*ttl);
    pv4 = pv1+pv2;
    plot(x,pv1,'b-',x,pv2,'g-',x,pv4,'k-','LineWidth',2);
    hold off;
    text(0.30,0.78,('Fit=> A1*pdf1+A2*pdf2'),'Units', 'Normalized', 'VerticalAlignment', 'Top');
    text(0.30,0.68,(['A1= ', num2str(datpdf2(1,1),'%.4f')]),'Units', 'Normalized', 'VerticalAlignment', 'Top');
    text(0.50,0.68,(['A2= ', num2str(datpdf2(2,1),'%.4f')]),'Units', 'Normalized', 'VerticalAlignment', 'Top');
    text(0.30,0.58,(['D1= ',num2str(d1,'%.4f')]),'Units', 'Normalized', 'VerticalAlignment', 'Top');
    text(0.50,0.58,(['D2= ',num2str(d2,'%.4f')]),'Units', 'Normalized', 'VerticalAlignment', 'Top');
    %text(0.12,0.58,(['A2= ', num2str(a2,'%.4f'),Ea2]),'Units', 'Normalized', 'VerticalAlignment', 'Top');
    title(sprintf('after ITCDD, 30nm bin disp cuttoff=%.1f',cutoff'));
    
   
 elseif option == 1
    % plot the RITCCDmf vs. displacement with 10nm binning
    idx = find(PDFr(:,1)<cutoff);
    c_PDFr = PDFr(idx,:);
    xxn = c_PDFr(:,1); FF = c_PDFr(:,ft);
    bar(PDFr(:,1),PDFr(:,ft))
    fitr=PdfFit222(xxn, FF);
    datpdf(1,1)=fitr.a/(fitr.a);
    datpdf(1,2)=fitr.d/ttl;
    legend( 'pdf');
    hold on
    a1=fitr.a;
    d1=datpdf(1,2);
    %x = (0:max(dro)/100:max(dro))';
    x=xxn;  ttl=ttl;
    pv1 = a1*x.*exp(-x.^2/(4*d1*ttl))/(2*d1*ttl);
    plot(x,pv1,'b-','LineWidth',2);
    hold off;
    text(0.30,0.78,('Fit=> A1*pdf1'),'Units', 'Normalized', 'VerticalAlignment', 'Top');
    text(0.30,0.68,(['A1= ', num2str(datpdf(1,1),'%.4f')]),'Units', 'Normalized', 'VerticalAlignment', 'Top');
    text(0.30,0.58,(['D1= ',num2str(d1,'%.4f')]),'Units', 'Normalized', 'VerticalAlignment', 'Top');
    title(sprintf('after ITCDD, disp cuttoff=%.1f',cutoff'));
    
    % plot the RITCCDmf vs. displacement with 20nm binning
    figure
    idx2 = find(PDFr_20nm(:,1)<cutoff);
    c_PDFr_20nm = PDFr_20nm(idx2,:);
    xxn2 = c_PDFr_20nm(:,1); FF2 = c_PDFr_20nm(:,ft);
    bar(PDFr_20nm(:,1),PDFr_20nm(:,ft))
    fitr2=PdfFit222(xxn2, FF2);
    
    datpdf2(1,1)=fitr2.a/(fitr2.a);
    datpdf2(1,2)=fitr2.d/ttl;
    legend( 'pdf');
    hold on
    a1=fitr2.a; 
    d1=datpdf2(1,2); 
    %x = (0:max(dro)/100:max(dro))';
    x=xxn2;
    pv1 = a1*x.*exp(-x.^2/(4*d1*ttl))/(2*d1*ttl);
    plot(x,pv1,'b-','LineWidth',2);
    hold off;
    text(0.30,0.78,('Fit=> A1*pdf1'),'Units', 'Normalized', 'VerticalAlignment', 'Top');
    text(0.30,0.68,(['A1= ', num2str(datpdf2(1,1),'%.4f')]),'Units', 'Normalized', 'VerticalAlignment', 'Top');
     text(0.30,0.58,(['D1= ',num2str(d1,'%.4f')]),'Units', 'Normalized', 'VerticalAlignment', 'Top');
    title(sprintf('after ITCDD, 20nm bin disp cuttoff=%.1f',cutoff'));
    
    % plot the RITCCDmf vs. displacement with 30nm binning
    figure
    idx3 = find(PDFr_30nm(:,1)<cutoff);
    c_PDFr_30nm = PDFr_30nm(idx3,:);
    xxn3 = c_PDFr_30nm(:,1); FF3 = c_PDFr_30nm(:,ft);
    bar(PDFr_30nm(:,1),PDFr_30nm(:,ft))
    fitr3=PdfFit222(xxn3, FF3);
    datpdf3(1,1)=fitr3.a/(fitr3.a);
    datpdf3(1,2)=fitr3.d/ttl;
    legend( 'pdf');
    hold on
    a1=fitr3.a;
    d1=datpdf3(1,2);
    %x = (0:max(dro)/100:max(dro))';
    x=xxn3;
    pv1 = a1*x.*exp(-x.^2/(4*d1*ttl))/(2*d1*ttl);
    plot(x,pv1,'b-','LineWidth',2);
    hold off;
    text(0.30,0.78,('Fit=> A1*pdf1'),'Units', 'Normalized', 'VerticalAlignment', 'Top');
    text(0.30,0.68,(['A1= ', num2str(datpdf2(1,1),'%.4f')]),'Units', 'Normalized', 'VerticalAlignment', 'Top');
    text(0.30,0.58,(['D1= ',num2str(d1,'%.4f')]),'Units', 'Normalized', 'VerticalAlignment', 'Top');
    title(sprintf('after ITCDD, 30nm bin disp cuttoff=%.1f',cutoff'));
     
end

%% plot the cdf with fitting
cd(setpath2)
CDFr2_norm(:,1) = CDFr2(:,1);
CDFr2_norm(:,2) = CDFr2(:,ft)/max(CDFr2(idx,ft));
c_CDFr2_norm = CDFr2_norm(idx,:);

CDFr2_norm_20nm(:,1) = CDFr2_20nm(:,1);
CDFr2_norm_20nm(:,2) = CDFr2_20nm(:,ft)/max(CDFr2_20nm(idx2,ft));
c_CDFr2_norm_20nm = CDFr2_norm_20nm(idx2,:);

CDFr2_norm_30nm(:,1) = CDFr2_30nm(:,1);
CDFr2_norm_30nm(:,2) = CDFr2_30nm(:,ft)/max(CDFr2_30nm(idx3,ft));
c_CDFr2_norm_30nm = CDFr2_norm_30nm(idx3,:);

if option == 3
    iQ_cdfFit3(c_CDFr2_norm(:,1),c_CDFr2_norm(:,2),[],[],{[];[]});
    title(sprintf('after ITCDD, disp cuttoff=%.1f',cutoff'));
    iQ_cdfFit3(c_CDFr2_norm_20nm(:,1),c_CDFr2_norm_20nm(:,2),[],[],{[];[]});
    title(sprintf('after ITCDD,20nm bin disp cuttoff=%.1f',cutoff'));
    iQ_cdfFit3(c_CDFr2_norm_30nm(:,1),c_CDFr2_norm_30nm(:,2),[],[],{[];[]});
    title(sprintf('after ITCDD,30nm bin disp cuttoff=%.1f',cutoff'));
    
elseif option == 2
    iQ_cdfFit2(c_CDFr2_norm(:,1),c_CDFr2_norm(:,2),[],[],{[];[]});
    title(sprintf('after ITCDD, disp cuttoff=%.1f',cutoff'));
    iQ_cdfFit2(c_CDFr2_norm_20nm(:,1),c_CDFr2_norm_20nm(:,2),[],[],{[];[]});
    title(sprintf('after ITCDD,20nm bin disp cuttoff=%.1f',cutoff'));
    iQ_cdfFit2(c_CDFr2_norm_30nm(:,1),c_CDFr2_norm_30nm(:,2),[],[],{[];[]});
    title(sprintf('after ITCDD,30nm bin disp cuttoff=%.1f',cutoff'));
    
elseif option == 1
    iQ_cdfFit1(c_CDFr2_norm(:,1),c_CDFr2_norm(:,2),[],[],{[];[]});
    title(sprintf('after ITCDD, disp cuttoff=%.1f',cutoff'));
    iQ_cdfFit1(c_CDFr2_norm_20nm(:,1),c_CDFr2_norm_20nm(:,2),[],[],{[];[]});
    title(sprintf('after ITCDD,20nm bin disp cuttoff=%.1f',cutoff'));
    iQ_cdfFit1(c_CDFr2_norm_30nm(:,1),c_CDFr2_norm_30nm(:,2),[],[],{[];[]});
    title(sprintf('after ITCDD,30nm bin disp cuttoff=%.1f',cutoff'));

end
