# Supplementary material for: Spatiotemporal organization of membrane protein controls bacterial extracellular electron transfer
Source: Nat Commun. 2026 Feb 17;17:2855. doi: 10.1038/s41467-026-69655-y (PMC13021941; doi:10.1038/s41467-026-69655-y)
Supplement: Supplementary file 3 — Supplementary Code [file 41467_2026_69655_MOESM3_ESM.zip › SupplementaryCode1/G_PhotoCurrentFLImag/pick_indv_cell.m]

%% BF, 9/24/20
%% Pick individual cell based on picked on-cell spot and save individual tif.images; then convert mask to original ROI
function [coords,AllCellbdry,AllCellface] = pick_indv_cell(spot_pos_fl,img,shft_px,savefd)
%% INPUT:
% spot_pos_fl = '/Volumes/YP_Backup/YP-NB/Nanobio/photocurrent/060823/reg6/mv6 on CuWS on and off cell markers_output.xlsx';
% img = '/Volumes/YP_Backup/YP-NB/Nanobio/photocurrent/060823/reg6/AVG_060823_shewy_wholecell6.tif';
% shft_px = [0 0]; %[x y];
% savefd='/Volumes/YP_Backup/YP-NB/Nanobio/photocurrent/060823/reg6';

pxsz = 166.7; % nm
dil_sz = 0;
marker = 0;
dt = readmatrix(spot_pos_fl);
dt = round(dt);
cel_pos_org = dt(:,1:2);
cel_pos = cel_pos_org + shft_px; % shift pixel
img1 = imread(img);
ROI = size(img1);
Allcoords = [];
AllRshRed = [];
AllRCA = [];
AllCellbdry = [];
AllCellface = [];
AllMBDnewidx = [];
AllMBDnew = [];
AllDICout = [];
AllImageout = [];
for i = 1:size(cel_pos,1)
    fprintf('Processing Spot %d\n',i);
    cur_pos = cel_pos(i,:);
    %     imshow(img1,[]);
    xmin = cur_pos(1,1)-35;
    if xmin <= 0
        xmin = 1;
    end
    xmax = cur_pos(1,1)+35;
    if xmax > ROI(1,2)
        xmax = ROI(1,2);
    end
    ymin = cur_pos(1,2)-35;
    if ymin <= 0
        ymin = 1;
    end
    ymax = cur_pos(1,2)+35;
    if ymax > ROI(1,1)
        ymax = ROI(1,1);
    end
    imgout = zeros(ymax-ymin+1,xmax-xmin+1);
    for ii = 1:ymax-ymin+1
        for jj = 1:xmax-xmin+1
            imgout(ii,jj) = img1(ymin+ii-1,xmin+jj-1);
        end
    end
    imgout = uint16(imgout);
    nm = sprintf('cell%d.tif',i);
    imwrite(imgout,[savefd filesep nm]);
    coords = [xmin xmax ymin ymax];
    [RshRed,RCA,cell_msk_bdry,cell_msk_face,MBDnewidx,MBDnew,DICout] = pick_mask5(dil_sz,imgout,marker,[],...
        [cel_pos_org(i,1)-xmin+1,cel_pos_org(i,2)-ymin+1],[cel_pos(i,1)-xmin+1,cel_pos(i,2)-ymin+1],0.6,166.7,166.7);
    if isempty(cell_msk_bdry) % manual pick cell mask
        g = input('Want to skip this spot? y/n','s');
        if g ~= 'y'
            imshow(imgout,[],'InitialMagnification','fit');
            hold on
            scatter(cel_pos(i,1)-xmin+1,cel_pos(i,2)-ymin+1,5,'green','filled');
            fig = gcf;
            set(fig,'units','normalized','outerposition',[0 0 1 1]);
            input('Ready to pick? (y/n)','s');
            fprintf('Click cell boundary\n');
            hold on
            button = 1;
            xx = [];
            yy = [];
            while ~isempty(button)
                [x,y,button] = ginput(1);
                scatter(x,y,'r.');
                xx = [xx;x];
                yy = [yy;y];
            end
            xx = round(xx);
            yy = round(yy);
            cell_msk_bdry{1,1} = [xx yy];
            iImg = zeros(size(imgout));
            for tt = 1:size(cell_msk_bdry{1,1},1)
                iImg(cell_msk_bdry{1,1}(tt,2),cell_msk_bdry{1,1}(tt,1)) = 1;
                % row/column are y/x, respectively!
            end
            iImg = imfill(iImg);
            ind = find(iImg);
            %         [Y,X] = ind2sub(ROI,ind);
            cell_msk_face{1,1} = ind;
            
            Subxmin = min(cell_msk_bdry{1,1}(:,1))-5;    if Subxmin<1;     Subxmin = 1;       end
            Subxmax = max(cell_msk_bdry{1,1}(:,1))+5;    if Subxmax>ROI(1,2);  Subxmax = ROI(1,2);    end
            Subymin = min(cell_msk_bdry{1,1}(:,2))-5;    if Subymin<1;     Subymin = 1;       end
            Subymax = max(cell_msk_bdry{1,1}(:,2))+5;    if Subymax>ROI(1,1);  Subymax = ROI(1,1);    end
            
            DICout{1,1} = img1(Subymin:Subymax,Subxmin:Subxmax);
            DICout{1,2} = [Subxmin Subxmax Subymin Subymax];
            
            MBDnew = cell_msk_bdry;
            MBDnewidx = cell_msk_face;
            RCA = [0,0,0,0,0,0];
            RshRed = [0,0];
        else
        end
    end
    save([savefd filesep sprintf('cell%d.mat',i)],'RshRed','RCA','cell_msk_bdry','cell_msk_face','MBDnewidx',...
        'MBDnew','DICout','imgout','coords');
end
for i = 1:size(cel_pos,1)
    cur_fl = [savefd filesep sprintf('cell%d.mat',i)];
    load(cur_fl);
    Allcoords{i,1} = coords;
    AllRshRed{i,1} = RshRed;
    AllRCA{i,1} = RCA;
    if ~isempty(cell_msk_bdry)
        AllCellbdry{i,1} = cell_msk_bdry{1,1};
    end
    if ~isempty(cell_msk_face)
        AllCellface{i,1} = cell_msk_face{1,1};
    end
    if ~isempty(MBDnewidx)
        AllMBDnewidx{i,1} = MBDnewidx{1,1};
    end
    if ~isempty(MBDnew)
        AllMBDnew{i,1} = MBDnew{1,1};
    end
    if ~isempty(DICout)
        AllDICout{i,1} = DICout{:,:};
    end
    AllImageout{i,1} = imgout;
end
% Delete empty rows
spotIdx = find(cellfun(@(x) ~isempty(x),AllCellbdry));
Allcoords = Allcoords(spotIdx,:);
AllRshRed = AllRshRed(spotIdx,:);
AllRCA = AllRCA(spotIdx,:);
AllCellbdry = AllCellbdry(spotIdx,:);
AllCellface = AllCellface(spotIdx,:);
AllMBDnewidx = AllMBDnewidx(spotIdx,:);
AllMBDnew = AllMBDnew(spotIdx,:);
AllDICout = AllDICout(spotIdx,:);
AllImageout = AllImageout(spotIdx,:);
    
[AllAxVolAs] = iQ_rodcellfnd_rodw2capFit(AllDICout,AllCellbdry,pxsz);
% convert cell mask to original ROI
nAllCellbdry = cell(size(AllCellbdry,1),1);
nAllCellface = cell(size(AllCellface,1),1);
for i = 1:size(AllCellbdry,1)
    xmin = Allcoords{i,1}(1,1);
    ymin = Allcoords{i,1}(1,3);
    nAllCellbdry{i,1} = AllCellbdry{i,1}+[xmin-1 ymin-1];
    iImg = zeros(ROI);
    for tt = 1:size(nAllCellbdry{i,1},1)
        iImg(nAllCellbdry{i,1}(tt,2),nAllCellbdry{i,1}(tt,1)) = 1;
        % row/column are y/x, respectively!
    end
    iImg = imfill(iImg);
    ind = find(iImg);
    %         [Y,X] = ind2sub(ROI,ind);
    nAllCellface{i,1} = ind;
end

save([savefd filesep 'individual_cell_cluster_info.mat'],'spotIdx','spot_pos_fl','img','shft_px',...
    'AllRshRed','AllRCA','AllCellbdry','AllCellface','AllMBDnewidx','AllMBDnew','AllDICout',...
    'nAllCellbdry','nAllCellface','Allcoords','AllImageout','AllAxVolAs','pxsz','dil_sz','marker');

end
