# Supplementary material for: Spatiotemporal organization of membrane protein controls bacterial extracellular electron transfer
Source: Nat Commun. 2026 Feb 17;17:2855. doi: 10.1038/s41467-026-69655-y (PMC13021941; doi:10.1038/s41467-026-69655-y)
Supplement: Supplementary file 3 — Supplementary Code [file 41467_2026_69655_MOESM3_ESM.zip › SupplementaryCode1/G_PhotoCurrentFLImag/ProteinQuant.m]

%% Protein quantification
%load 'individual_cell_cluster_info.mat'
% need fluorescent image

load('xx/reg6/individual_cell_cluster_info.mat')
fstimg = 'xx/reg6/060823_shewy_wholecell6-1.tif'; %first frame
savefd='xx/060823/reg6';


sz = size(spotIdx,1);
share = ceil(sz/5);

img1 = imread(fstimg);
AllFstimgout = cell(sz,1);

for m = 1:sz
    xmin = Allcoords{m,1}(1,1);
    xmax = Allcoords{m,1}(1,2);
    ymin = Allcoords{m,1}(1,3);
    ymax = Allcoords{m,1}(1,4);
    
Fstimgout = zeros(ymax-ymin+1,xmax-xmin+1);
    for ii = 1:ymax-ymin+1
        for jj = 1:xmax-xmin+1
            Fstimgout(ii,jj) = img1(ymin+ii-1,xmin+jj-1);
        end
    end
AllFstimgout{m,1} = uint16(Fstimgout); 
end

IntsfGFP = cell(sz,1);
CellInta = zeros(sz,1);

for i = 1:sz
Fstimg = AllFstimgout{i};
A = mat2cell(AllMBDnewidx{i,1}',1);
cSCQC.Connectivity = 8;
cSCQC.ImageSize = size(Fstimg);
cSCQC.NumObjects = 1;
cSCQC.PixelIdxList = A;
AA = struct2cell(regionprops(cSCQC,Fstimg,'PixelValues'))';
IntsfGFP(i) = AA;
CellInta(i,1) = sum(IntsfGFP{i,1});
end

smintsfGFP = 112;
na = 6.02*10^23;

Cellcopy = CellInta./smintsfGFP;
Conc = Cellcopy./na./AllAxVolAs(:,3)*10^24;

clear A AA Fstimg xmax xmin ymax ymin


save([savefd filesep 'postanal_cellinfo.mat'])
