# Supplementary material for: Spatiotemporal organization of membrane protein controls bacterial extracellular electron transfer
Source: Nat Commun. 2026 Feb 17;17:2855. doi: 10.1038/s41467-026-69655-y (PMC13021941; doi:10.1038/s41467-026-69655-y)
Supplement: Supplementary file 3 — Supplementary Code [file 41467_2026_69655_MOESM3_ESM.zip › SupplementaryCode1/G_PhotoCurrentFLImag/extract_cell_pos.m]

%% extract cell positions

% target position (fl) and position marker position (off_fl) txt file is generated from andoriQ 
% sample input of two files are in the InputExample folder

clear all
fl = '/Volumes/YP_Backup/YP-NB/Nanobio/photocurrent/060823/reg6/cells.txt'; %target position
off_fl = '/Volumes/YP_Backup/YP-NB/Nanobio/photocurrent/050223/reg2/laser.txt'; %position marker
dt = importdata(fl);
savefd = '/Volumes/YP_Backup/YP-NB/Nanobio/photocurrent/060823/reg6';
savenm = 'mv6 on CuWS on and off cell markers_output.xlsx';
str = dt;
expression = 'Region\w* Region Points=\w*,\w*;';
m = regexp(str,expression,'match');
idx = find(cellfun(@(x) ~isempty(x),m));
m1 = m(idx,1);

laserPos = [97, 146];

% extract off cell reference coord
ref_dt = importdata(off_fl);
m_off = regexp(ref_dt,expression,'match');
idx_off = find(cellfun(@(x) ~isempty(x),m_off));

ALLoffCdSref = [];
for ii = 1:size(idx_off,1)
    ind = idx_off(ii,1);
    cur_str = m_off{ind,1}{1,1};
    expression1 = '=\w*,\w*';
    stat1 = regexp(cur_str,expression1);
    stat1 = stat1+1;
    expression2 = ',\w*';
    stat2 = regexp(cur_str,expression2);
    num1 = str2double(cur_str(stat1:stat2-1));
    num2 = str2double(cur_str(stat2+1:end-1));
    ALLoffCdSref = [ALLoffCdSref;[num1,num2]];
end
ALLoffCdSref = flipud(ALLoffCdSref);

ALLcoord = cell(size(ALLoffCdSref,1),1);
for jj = 1:size(ALLoffCdSref,1)
    offCdSref = ALLoffCdSref(jj,:);
    coord = [];
    %     newfl = dt;
    for ii = 1:size(idx,1)
        ind = idx(ii,1);
        cur_str = m{ind,1}{1,1};
        expression1 = '=\w*,\w*';
        stat1 = regexp(cur_str,expression1);
        stat1 = stat1+1;
        expression2 = ',\w*';
        stat2 = regexp(cur_str,expression2);
        num1 = str2double(cur_str(stat1:stat2-1));
        num2 = str2double(cur_str(stat2+1:end-1));
        nnum1 = offCdSref(1,1)-(num1-laserPos(1,1));
        nnum2 = offCdSref(1,2)-(num2-laserPos(1,2));
        
        %     ncur_str = cur_str;
        %     ncur_str(stat1:stat2-1) = double2str(num1);
        %     ncur_str(stat1:stat2-1) = double2str(num1);
        %     newfl{ind,1}{1,1} = ;
        if nnum1>=512 || nnum1<0 || nnum2>=512 || nnum2<0
            coord = [coord;[num1,num2,nnum1,nnum2,0]];
        else
            coord = [coord;[num1,num2,nnum1,nnum2,1]];
        end
    end
    coord = flipud(coord);
    ALLcoord{jj,1} = coord;
    % csvwrite([savefd filesep savenm '.csv'],coord);
    header = {'on cell on granule X','on cell on granule Y','on cell off granule X','on cell off granule Y','off cell X','off cell Y','use it or not?'};
    cd(savefd);
    writematrix(coord,savenm,'Sheet',jj);
end
save([savefd filesep savenm '.mat']);

    
    
    
