# Supplementary material for: Spatiotemporal organization of membrane protein controls bacterial extracellular electron transfer
Source: Nat Commun. 2026 Feb 17;17:2855. doi: 10.1038/s41467-026-69655-y (PMC13021941; doi:10.1038/s41467-026-69655-y)
Supplement: Supplementary file 3 — Supplementary Code [file 41467_2026_69655_MOESM3_ESM.zip › SupplementaryCode1/G_PhotoCurrentFLImag/auto_photocurr2.m]

%% update: BF, average of multiple cycles
function auto_photocurr2
%%
% this is for the case that at both potentials we have anodic currents
dir_bigfolder = '/Users/bingfu/Box/NB_paper_outlining/main text/Nat Chem submission/reviewer feedback/reply_to_NatChem_reviewers_data/Live-dead cell photocurrent/2023-02-07_live_dead_cell_photocurrent/CWS_expt';
dir_result = '/Users/bingfu/Box/NB_paper_outlining/main text/Nat Chem submission/reviewer feedback/reply_to_NatChem_reviewers_data/Live-dead cell photocurrent/2023-02-07_live_dead_cell_photocurrent/CWS_expt results';
dir_figfolder = '/Users/bingfu/Box/NB_paper_outlining/main text/Nat Chem submission/reviewer feedback/reply_to_NatChem_reviewers_data/Live-dead cell photocurrent/2023-02-07_live_dead_cell_photocurrent/CWS_expt fig';

%% Pick how many cycles to average
nn = 5;
%% Which subfolder to analyze
list = [1:6];
%%
% determin if you want to analyze downward or upward
judge_down_or_up = 1; % "1" for downward current, "0" for upward current

% On-off cycles
on = 15.09; % on-time in seconds (it seems the shutter is not very accurate)
off = 10.09; % off-time in seconds

%% define linear fitting range around the edgepoint

A = 200;
B = 300;


%%
% other tunable param upfront
num_pot = 1; % refer to the number of files in each subfolder. eg Par01
waist_factor = 0.5; % for delta t peak fitting
t_starting_percent = 0.2; %just to elminate the very first charging profile. Only for the first two potentials to get time_delay.


% essentially, do not change. Just eliminat a few points to avoid strange
% derivatives
t_eliminate_start = 200;
t_eliminate_finish = 500;


%%
%%%%%%%%%%%%%%%%%%%%%%%%%%%
% main code starts here
%%%%%%%%%%%%%%%%%%%%%%%%%%%


list_bigfolder = dir(dir_bigfolder);
num_cond = length(list_bigfolder) - 2; % # of sub folders you have
% % % % %!!!! num_cond can be changed if you do not want to look at all the
% % % % %folders. 

% allocate space
photocurr_matrix = cell(num_cond,num_pot);
peak_width_matrix = cell(num_cond,num_pot);

for i_cond = list %1:num_cond   % Can pick which subfolder to analyze
    directory = sprintf('%s%s%s',dir_bigfolder,'/',list_bigfolder(i_cond+2).name);
    cd(directory)
    list_file = dir('*.txt');
   
    M_file0 = readmatrix(list_file(1).name);
    t_original = M_file0(:,1);
    t_originallength = length(t_original);
    Nstart = round(t_originallength*t_starting_percent);
    t_end = t_original(end);
    
    for i_pot = 1:num_pot
        
        i_pot_real = i_pot*1; 
        
        cd(directory)
        
        M = readmatrix(list_file(i_pot_real).name);
        filename = list_file(i_pot).name %check if it reads the correct file in the correct order

        t = M(:,1);
        t = linspace(t(1),t(end),t_originallength)'; %coz sometimes the potential state gives IDENTICAL t values at large t vales,STUPID!!! so here re-define t.
        t = t(Nstart:end); % [=] s
        c = M(Nstart:end,2)*1e9; %[=] nA

        
        %%%%%%%%%%%%%%%%%%%%%
        % determine photocurrent
        %%%%%%%%%%%%%%%%%%%%%
        
        
        % take derivative
        c = smooth(c,29); % need to smooth to remove noise
        c_der = diff(c)/(t(2)-t(1));
        time_between_two_points = t(2)-t(1);
        c_der = [c_der(1);c_der];
        c_der = smooth(c_der,29); % need to smooth to remove noise
        

        
        if judge_down_or_up == 0 % for upward current
            [~,ind_max_temp1] = max(c_der(t_eliminate_start:end - t_eliminate_finish));
            pr = round((on+off)/time_between_two_points);
            srchCnt = ind_max_temp1+(-6*pr:pr:6*pr)';
            idx = find(~ismember(srchCnt,(1:size(c_der(t_eliminate_start:end - t_eliminate_finish),1))));
            srchCnt(idx,:) = [];
            %
            [c_der_max,ind_max_temp] = locMinMax(c_der(t_eliminate_start:end - t_eliminate_finish),srchCnt,35,judge_down_or_up);
            a = [c_der_max,ind_max_temp];
            if judge_down_or_up == 1 % cathodic current, negative
                tmp = sortrows(a,1);
                c_der_max = tmp(1:nn,1);
                ind_max_temp = tmp(1:nn,2);
            elseif judge_down_or_up == 0 % anodic current, positive
                tmp = sortrows(a,1,'descend');
                c_der_max = tmp(1:nn,1);
                ind_max_temp = tmp(1:nn,2);
            end
        elseif judge_down_or_up == 1 % for downward current
            [~,ind_max_temp1] = min(c_der(t_eliminate_start:end - t_eliminate_finish));
            pr = round((on+off)/time_between_two_points);
            srchCnt = ind_max_temp1+(-6*pr:pr:6*pr)';
            idx = find(~ismember(srchCnt,(1:size(c_der(t_eliminate_start:end - t_eliminate_finish),1))));
            srchCnt(idx,:) = [];
            %
            [c_der_max,ind_max_temp] = locMinMax(c_der(t_eliminate_start:end - t_eliminate_finish),srchCnt,35,judge_down_or_up);
            a = [c_der_max,ind_max_temp];
            if judge_down_or_up == 1 % cathodic current, negative
                tmp = sortrows(a,1);
                c_der_max = tmp(1:nn,1);
                ind_max_temp = tmp(1:nn,2);
            elseif judge_down_or_up == 0 % anodic current, positive
                tmp = sortrows(a,1,'descend');
                c_der_max = tmp(1:nn,1);
                ind_max_temp = tmp(1:nn,2);
            end
        end


        ind_max = ind_max_temp + t_eliminate_start; % note, need to add back t_eliminate
        t_max = t(ind_max);
        
        coeff_RHS = cell(size(t_max,1),1);
        coeff_LHS = cell(size(t_max,1),1);
        photocurr = zeros(size(t_max,1),1);
        for ii = 1:size(t_max,1)
            % find jump at t_max
            coeff_RHS{ii,1} = polyfit(t(ind_max(ii,1)+A:ind_max(ii,1)+B),c(ind_max(ii,1)+A:ind_max(ii,1)+B),1);
            coeff_LHS{ii,1} = polyfit(t(ind_max(ii,1)-B:ind_max(ii,1)-A),c(ind_max(ii,1)-B:ind_max(ii,1)-A),1);
            jump = polyval(coeff_RHS{ii,1},t_max(ii,1))-polyval(coeff_LHS{ii,1},t_max(ii,1));
            photocurr(ii,1) = jump;
        end
        
        
        %%%%%%%%%%%%%%%%%%%%%
        % determine transition time
        %%%%%%%%%%%%%%%%%%%%%

        c_der_waist  = c_der_max*waist_factor;
        c_der_around_max = cell(size(c_der_waist,1),1);
        for ii = 1:size(c_der_waist,1)
            c_der_around_max{ii,1} = c_der(ind_max(ii)-70:ind_max(ii)+70); % Define a region around each peak. 50 pts correspond to 1s. Visually, each peak covers less than 2s
        end
        
       %%%%%%%%%%%%%%%%%%%%%
        % here, both are anodic cases, so comment out the cathodic case
        % lines
        %%%%%%%%%%%%%%%%%%%%%    
        ind_waist = cell(size(c_der_waist,1),1);
        peak_width = zeros(size(c_der_waist,1),1);
        for ii = 1:size(c_der_waist,1)
            if judge_down_or_up == 0 % for upward current
                ind_waist{ii,1} = find(c_der_around_max{ii,1} > c_der_waist(ii,1));
            elseif judge_down_or_up == 1 % for downward current
                ind_waist{ii,1} = find(c_der_around_max{ii,1} < c_der_waist(ii,1));
            end
            
            peak_width(ii,1) = length(ind_waist{ii,1})*time_between_two_points; %[=]s. 50 pts correspond to 1s
        end
        
        % save data
        photocurr_matrix{i_cond,i_pot} = photocurr;
        peak_width_matrix{i_cond,i_pot} = peak_width;

        
        
        % save figures
        cd(dir_figfolder)
        
        fig = figure;
        fig.Units = 'inches';
        fig.Position = [1 1 3.3 3.3];
        axes1 = axes('Units','inches',...
        'TickLength',[0.02 0.02],...
        'Position',[0.8 0.8 2 2],...
        'LineWidth',1,...
        'FontSize',12);
        box(axes1,'off');
        hold(axes1,'all');
        plot(t,c,'linewidth',2)
        hold on
        for ii = 1:size(t_max,1)
            
            plot(t_max(ii,1),c(ind_max(ii,1)),'go')
            hold on
            plot(t_max(ii,1),polyval(coeff_RHS{ii,1},t_max(ii,1)),'ks','markerfacecolor','k')
            hold on
            plot(t_max(ii,1),polyval(coeff_LHS{ii,1},t_max(ii,1)),'ks','markerfacecolor','k')
            hold on
        end
        
        xlabel('Time (s)','FontSize',12);
        ylabel('Current (nA)','FontSize',12);
        title('This_title has an underline', 'Interpreter', 'none');
        title(list_file(i_pot_real).name)
        figurename = sprintf('%s%d%d','original i-t curve ',i_cond,i_pot_real);
        print(figurename,'-dpng')

        
        
        
        
        
        fig = figure;
        fig.Units = 'inches';
        fig.Position = [1 1 3.3 3.3];
        axes1 = axes('Units','inches',...
        'TickLength',[0.02 0.02],...
        'Position',[0.8 0.8 2 2],...
        'LineWidth',1,...
        'FontSize',12);
        box(axes1,'off');
        hold(axes1,'all');

        plot(t,c_der,'r','linewidth',2)
        hold on
        plot(t_max,c_der_max,'go')
        
        xlabel('Time (s)','FontSize',12);
        ylabel('dI/dt (nA/s)','FontSize',12);
        title('This_title has an underline', 'Interpreter', 'none');
        title(list_file(i_pot_real).name)
        figurename = sprintf('%s%d%d','deriv i-t curve ',i_cond,i_pot_real);
        print(figurename,'-dpng')     
        
        
        
        
        
        
        
        fig = figure;
        fig.Units = 'inches';
        fig.Position = [1 1 9.9 9.9];
        axes1 = axes('Units','inches',...
        'TickLength',[0.02 0.02],...
        'Position',[0.8 0.8 2 2],...
        'LineWidth',1,...
        'FontSize',12);
        box(axes1,'off');
        hold(axes1,'all');

        for ii = 1:size(ind_max,1)
            nexttile
            plot(t(ind_max(ii,1)-70:ind_max(ii,1)+70),c_der_around_max{ii,1},'bo')
            hold on
            plot(t(ind_max(ii,1)-70:ind_max(ii,1)+70),c_der_around_max{ii,1}*0+c_der_waist(ii,1),'r-');
            xlabel('Time (s)','FontSize',12);
            ylabel('dI/dt (nA/s)','FontSize',12);
            
        end
        
        title('This_title has an underline', 'Interpreter', 'none');
        title(sprintf('%s%1.2f%s','peak width = ',peak_width, ' s'));
        figurename = sprintf('%s%d%d','peak width ',i_cond,i_pot_real);
        print(figurename,'-dpng')            
      
        
    end
    
    
end


%%
% % % %%%%%%%%%%%%%%%%
% % % % save important result
% % % %%%%%%%%%%%%%%%%
photocurr_matrix
peak_width_matrix

cd(dir_result)
save('photocurr_matrix2','photocurr_matrix')
save('peak_width_matrix2','peak_width_matrix')


return
end
