# Supplementary material for: Spatiotemporal organization of membrane protein controls bacterial extracellular electron transfer
Source: Nat Commun. 2026 Feb 17;17:2855. doi: 10.1038/s41467-026-69655-y (PMC13021941; doi:10.1038/s41467-026-69655-y)
Supplement: Supplementary file 3 — Supplementary Code [file 41467_2026_69655_MOESM3_ESM.zip › SupplementaryCode1/A1_iQPALM_modified/iQpalm_mknewfd.m]

%% Create the required folders
% Absolute path of the root folder
tic
rtfd = [pwd filesep 'example']; %directory to make folders
mvnum =1; % number of movies
ind = 20; % The index for movie number in file name
% Create 'Raw' and 'processed' folders under root folder
rawfd = [rtfd filesep 'Raw'];
if ~exist(rawfd,'dir')
    mkdir(rawfd);
end
prcsfd = [rtfd filesep 'processed'];
if ~exist(prcsfd,'dir')
    mkdir(prcsfd);
end

% How many movies

for ii = 1:mvnum
    currdir = sprintf('mv%d',ii);
    mkdir(rawfd, currdir);
    cd([rawfd filesep currdir]);
    mkdir('dic');
    mkdir('SMT');
    mkdir('SCQPC');
    mkdir(prcsfd, currdir);
    
end

%% List the movie files into a cell array
cd(rtfd)
allf = dir('*.tif');
allfnum = size(allf,1);
flist = cell(mvnum, 3);

for jj = 1:allfnum
    currfnm = allf(jj).name;
    if strfind(currfnm(1:3),sprintf('DIC'))
        if length(currfnm) ~= 8
            flist{str2double(currfnm(4:5)),1} = currfnm;
        else
            flist{str2double(currfnm(4)),1} = currfnm;
        end
    elseif strfind(currfnm, 'Bing_Tracking_561_4ms')
        if currfnm(ind+1)~= '_'
            flist{str2double(currfnm(ind:ind+1)),2} = currfnm;
        else
            flist{str2double(currfnm(ind)),2} = currfnm;
        end
    elseif strfind(currfnm, 'Bing_SCQPC_561_4ms')
        if currfnm(ind+1)== '_'
            f_ind = ind;
        else
            f_ind = ind:ind+1;
        end
        if isempty(flist{str2double(currfnm(f_ind)),3})
            if currfnm(ind+1)~= '_'
                flist{str2double(currfnm(ind:ind+1)),3}{1} = currfnm;
            else
                flist{str2double(currfnm(ind)),3}{1} = currfnm;
            end
        else
            if currfnm(ind+1)~= '_'
                flist{str2double(currfnm(ind:ind+1)),3} = [flist{str2double(currfnm(ind:ind+1)),3},currfnm];
            else
                flist{str2double(currfnm(ind)),3} = [flist{str2double(currfnm(ind)),3},currfnm];
            end
        end
    end
end

% save('flist','flist');
%% Now move the files in the array to specific folders
for iii = 1:mvnum
    currdic = flist{iii,1};
    %currdic_log = [flist{iii,1}(1:end-4) '.txt'];
    if ~isempty(currdic)
        movefile([rtfd filesep currdic], [rtfd filesep sprintf('Raw') filesep sprintf('mv%d',iii) filesep 'dic']);
        %movefile([rtfd filesep currdic_log], [rtfd filesep sprintf('processed') filesep sprintf('mv%d',iii)]);
    end
    currtrack = flist{iii,2};
    %currtrack_log = [flist{iii,2}(1:end-4) '.txt'];
    if ~isempty(currtrack)
        movefile([rtfd filesep currtrack], [rtfd filesep sprintf('Raw') filesep sprintf('mv%d',iii) filesep 'SMT']);
        %movefile([rtfd filesep currtrack_log], [rtfd filesep sprintf('processed') filesep sprintf('mv%d',iii)]);
    end
    for kk = 1:size(flist{1,3},2)
        currcount = flist{iii,3}{kk};
        %currcount_log = [flist{iii,3}{kk}(1:end-4) '.txt'];
        if ~isempty(currcount)
            movefile([rtfd filesep currcount], [rtfd filesep sprintf('Raw') filesep sprintf('mv%d',iii) filesep 'SCQPC']);
            %movefile([rtfd filesep currcount_log], [rtfd filesep sprintf('processed') filesep sprintf('mv%d',iii)]);
        end
    end
%     currcount2 = flist{iii,3}{2};
%     currcount2_log = [flist{iii,3}{2}(1:end-4) '.txt'];
%     movefile([rtfd filesep currcount2], [rtfd filesep sprintf('Raw') filesep sprintf('mv%d',iii) filesep 'SCQPC']);
%     movefile([rtfd filesep currcount2_log], [rtfd filesep sprintf('processed') filesep sprintf('mv%d',iii)]);
end
toc
% cd('F:\Matlab');
