# Supplementary material for: Spatiotemporal organization of membrane protein controls bacterial extracellular electron transfer
Source: Nat Commun. 2026 Feb 17;17:2855. doi: 10.1038/s41467-026-69655-y (PMC13021941; doi:10.1038/s41467-026-69655-y)
Supplement: Supplementary file 3 — Supplementary Code [file 41467_2026_69655_MOESM3_ESM.zip › SupplementaryCode1/A1_iQPALM_modified/afterdataanalyses_mac_yp.m]

%% exp condition specification
driveL = 'SupplementaryCode1/A1_iQPALM_modified';
driveL2 = 'SupplementaryCode1/A1_iQPALM_modified';
setpath= sprintf('sub',driveL); % directory where sub codes are
matFN = 'shewy';
savefd = sprintf('example',driveL2); % directory where data are
trcprd = 30;
Tint = 0.004; %integration time
Ttl = 0.06; %timelapse time, interval time

xs30 = (1:1:trcprd)'; 
x60pp = xs30*Ttl-(Ttl-Tint);  
x60 = xs30*Ttl;

%%%%%%%%%%%%%%%%%%%%%%%%%%%%%%%%%%%%%%%%%%%%%%%%%%%%%%%%%%%%%%%%%%%%%%%%%%%%%%%%%%%%%%

AxVolAs4ms = AxVolAs4msdZ_Z_Zn;
Cellall4ms = Cellall4msdZ_Z_Zn;
MRB4ms = MRB4msdZ_Z_Zn;
MTB4ms = MTB4msdZ_Z_Zn;
PC4ms =PC4msdZ_Z_Zn;
TIM_idv4ms = TIM_idv4msdZ_Z_Zn;
%%%%%%%%%%%%%%%%%%%%%%%%%%%%%%%%%%%%%%%%%%%%%%%%%%%%%%%%%%%%%%%%%%%%%%%%%%%%%%%%%%%%%%%%%%%%%%%%%%%
cd(setpath)
%% filter the PC with sigmax and sigmay, 80nm<sigmax,y<350nm 
FIL = [ 1,    1,      0,      0,      0,      0,        0,      0;...
        80,   80,     0,      0,      0,      10000,   0,      600;...
        350,  350,    0.3,    60,     60,     1000000, 90000,  10000];
PC4msf = iQ_Filter(PC4ms,FIL);

%% pick up cells with resonable cell shape and dispacement trajectory
[nPC4ms,nMSP4ms,nMRB4ms,nMTB4ms,nTIM4ms,nCellall4ms,nAxVolAs4ms,idxremove] = iQ_postrc_with_tracks(PC4msf,MRB4ms,MTB4ms,TIM_idv4ms,Cellall4ms,AxVolAs4ms,trcprd);
close all

%% SCQPC
G = [250 100];     % G = [Gain_SMT Gain_SCQPC]; CCD gain
T = [0.004 0.004]; % T = [Tint_SMT Tint_SCQPC]; time interval
olgst = 1;         % CusA is homotrimer, not moving in monomer form


[Nt,Conc,~,~,~,~,smint]=iQ_scqpc(nPC4ms,nMSP4ms,nCellall4ms,nAxVolAs4ms,olgst,G,T);
%Nt = [copy number from SPT,from SCQPC,total copy number]
%Conc = protein concentration

%% CDF analysis
[CDF,DIS,MSD] = iQ_cdf(nMSP4ms,1,Ttl,[] );
datpdf=jwpdf(DIS,100,Ttl);
[Bcdf,cvcdf,cdfci,Dcdf] = iQ_cdfFit3(CDF(:,3),CDF(:,4),(CDF(:,8)-CDF(:,7))/4,[],{[];[]});
[Bcdf,cvcdf,cdfci,Dcdf] = iQ_cdfFit2(CDF(:,3),CDF(:,4),(CDF(:,8)-CDF(:,7))/4,[],{[];[]});

%% Plot concentration
figure
h1 = histogram(Conc(:,1), 20, 'FaceAlpha',0.1);
xlabel('Protein concentration (M)');
mean_conc = mean(Conc(:,1));
sg_conc = std(Conc(:,1));
text(1.2*mean_conc, 0.98*max(h1.Values), sprintf('mean = %.2f nM, %d cells',mean_conc*10^9, size(Conc,1)),'FontSize', 14);
text(1.2*mean_conc, 0.9*max(h1.Values), sprintf('sigma = %.2f nM',sg_conc*10^9),'FontSize', 14);
saveas(gcf, [savefd filesep 'prot_conc.png']);

figure
h2 = histogram(Nt(:,3), 20,'FaceAlpha',0.1);
xlabel('Copy number');
mean_copy = mean(Nt(:,3));
sg_copy = std(Nt(:,3));
text(1.2*mean_copy, 0.98*max(h2.Values), sprintf('mean = %.1f, %d cells', mean_copy, size(Nt,1)),'FontSize', 14);
text(1.2*mean_copy, 0.9*max(h2.Values), sprintf('sigma = %.1f', sg_copy),'FontSize', 14);
set(findall(gcf,'-property','FontSize'),'FontSize',14)
saveas(gcf, [savefd filesep 'copy_num.png']);

%% Plot selected cells geometry
figure
% subplot(1,3,1)
h3 = histogram(nAxVolAs4ms(:,1),'FaceAlpha',0.1);
mean_w = mean(nAxVolAs4ms(:,1));
sg_w = std(nAxVolAs4ms(:,1));
xlabel('cell width (nm)');
text(min(nAxVolAs4ms(:,1)), 1.05*max(h3.Values), sprintf('mean width = %.2fum,sigma = %.2fum',mean_w*10^-3,sg_w*10^-3),'FontSize', 14);
% text(min(nAxVolAs4ms(:,1)), 0.95*max(h3), sprintf('sigma = %.2fum',sg_w*10^-3));
saveas(gcf, [savefd filesep 'cell_widths.png']);

figure
% subplot(1,3,2)
h4 = histogram(nAxVolAs4ms(:,2),'FaceAlpha',0.1);
mean_l = mean(nAxVolAs4ms(:,2));
sg_l = std(nAxVolAs4ms(:,2));
xlabel('cell lengths (nm)');
text(1.2*min(nAxVolAs4ms(:,2)), 1.05*max(h4.Values), sprintf('mean length = %.2fum',mean_l*10^-3),'FontSize', 14);
text(1.2*min(nAxVolAs4ms(:,2)), 0.95*max(h4.Values), sprintf('sigma = %.2fum',sg_l*10^-3),'FontSize', 14);
saveas(gcf, [savefd filesep 'cell_lengths.png']);

figure
% subplot(1,3,3)
h5 = histogram(nAxVolAs4ms(:,4),'FaceAlpha',0.1);
mean_asp = mean(nAxVolAs4ms(:,4));
sg_asp = std(nAxVolAs4ms(:,4));
xlabel('cell aspect ratio');
text(1.2*min(nAxVolAs4ms(:,4)), 1.05*max(h5.Values), sprintf('mean = %.2f',mean_asp),'FontSize', 14);
text(1.2*min(nAxVolAs4ms(:,4)), 0.95*max(h5.Values), sprintf('sigma = %.2f',sg_asp),'FontSize', 14);

saveas(gcf, [savefd filesep 'cell_asp.png']);
save('datanalysis.mat')
%% Added column name for the 22 fitting outputs
colmnnm = cell(1,22);
colmnnm{1} = 'mu_x';
colmnnm{2} = 'mu_y';
colmnnm{3} = 'mu_x(nm)';
colmnnm{4} = 'mu_y(nm)';
colmnnm{5} = 'mu_z';
colmnnm{6} = 'sigma_x';
colmnnm{7} = 'sigma_y';
colmnnm{8} = 'sigma_x(nm)';
colmnnm{9} = 'sigma_y(nm)';
colmnnm{10} = 'ellip';
colmnnm{11} = 'PSFW_H';
colmnnm{12} = 'n (frame No.)';
colmnnm{13} = 'amp';
colmnnm{14} = 'background';
colmnnm{15} = 'Int';
colmnnm{16} = 'std of residue';
colmnnm{17} = 'Err_x';
colmnnm{18} = 'Err_y';
colmnnm{19} = 'N_p';
colmnnm{20} = 'bkgmean';%% CDF analysis
