# Supplementary material for: Spatiotemporal organization of membrane protein controls bacterial extracellular electron transfer
Source: Nat Commun. 2026 Feb 17;17:2855. doi: 10.1038/s41467-026-69655-y (PMC13021941; doi:10.1038/s41467-026-69655-y)
Supplement: Supplementary file 3 — Supplementary Code [file 41467_2026_69655_MOESM3_ESM.zip › SupplementaryCode1/A1_iQPALM_modified/dataanalysis_mac_yp.m]

driveL = 'SupplementaryCode1/A1_iQPALM_modified';
driveL2 = 'SupplementaryCode1/A1_iQPALM_modified';
setpath= sprintf('sub',driveL); % directory where sub codes are
opath= sprintf('example',driveL2); % directory where data are
nummovie=[12];

%%%%%%%%%%%%%%%%%%%%%%%%%%%%%%%%%%%%%%%%%%%%%%%%%%%%%%%%%%%%%%%%%%%%%
titl='shewy';
folname{1}= sprintf('%s/',driveL2);
folname{2}='/PALM-Shewy/2024/';
ab=[folname{1} folname{2}];
folname{3}{1}='031723_CymA_NitrateCond';       %%%
datname=folname{3};         %%%
folname{4}{1}='/processed/';
folname{4}{2}='/Raw/';
folname{5}='mv';
folname{6}{1}='/dic';
folname{6}{2}='/SCQPC';
folname{6}{3}='/SMT';

for k=1:length(datname)
    datnm=datname{k};
    for j=1:nummovie(k)
        flogpath{k,j}=[ab datnm folname{4}{1} folname{5}  num2str(j)];
        fdirdic{k,j}=[ab datnm folname{4}{2} folname{5}  num2str(j) folname{6}{1}];
        fdirscqpc{k,j}=[ab datnm folname{4}{2} folname{5}  num2str(j) folname{6}{2}];
        fdirsmt{k,j}=[ab datnm folname{4}{2} folname{5}  num2str(j) folname{6}{3}];
        flogfoldername{k,j}=[titl,datname{k},folname{5},num2str(j)];
    end
end
clear ab datnm titl folname
%%%%%%%%%%%%%%%%%%%%%%%%%%%%%%%%%%%%%%%%%%
nn=1;

for k=1:length(datname)
    for j=1:4 %nummovie(k)
        if ~isempty(flogfoldername{k,j})
  
            logpath=flogpath{k,j};
            cd(logpath)            
             nmnm=[flogfoldername{k,j},'_iQ_posfit'];
            load(nmnm,'PC','MRB','MTB','TIM_idv','AxVolAs','Cellall');
            AxVolAsk{nn}=AxVolAs; 
            Cellallk{nn} = Cellall;
            MRBk{nn} = MRB;
            MTBk{nn} = MTB;
             PCk{nn} = PC;
            TIM_idvk{nn} = TIM_idv;
    clearvars AxVolAs Cellall MRB MTB PC TIM_idv logpath nmnm
            nn=nn+1;
        end
    end
end
   cd(opath)

AxVolAs4msdZ_Z_Zn = [];
Cellall4msdZ_Z_Zn = [];
MRB4msdZ_Z_Zn = [];
MTB4msdZ_Z_Zn = [];
PC4msdZ_Z_Zn = [];
TIM_idv4msdZ_Z_Zn = [];

for k=1:length(AxVolAsk)
    AxVolAs4msdZ_Z_Zn=[AxVolAs4msdZ_Z_Zn;AxVolAsk{k}];
    Cellall4msdZ_Z_Zn = [Cellall4msdZ_Z_Zn;Cellallk{k}];
    MRB4msdZ_Z_Zn=vertcat(MRB4msdZ_Z_Zn,MRBk{k});
    MTB4msdZ_Z_Zn=vertcat(MTB4msdZ_Z_Zn,MTBk{k});
    PC4msdZ_Z_Zn =vertcat(PC4msdZ_Z_Zn,PCk{k});
    TIM_idv4msdZ_Z_Zn = vertcat(TIM_idv4msdZ_Z_Zn,TIM_idvk{k});
end
clear AxVolAsk Cellallk MRBk  MTBk  PCk  TIM_idvk
cd(setpath);
