# Supplementary material for: Spatiotemporal organization of membrane protein controls bacterial extracellular electron transfer
Source: Nat Commun. 2026 Feb 17;17:2855. doi: 10.1038/s41467-026-69655-y (PMC13021941; doi:10.1038/s41467-026-69655-y)
Supplement: Supplementary file 3 — Supplementary Code [file 41467_2026_69655_MOESM3_ESM.zip › SupplementaryCode1/A1_iQPALM_modified/Rawdataanalysis2_mac_yp.m]

driveL = 'SupplementaryCode1/A1_iQPALM_modified';
driveL2 = 'SupplementaryCode1/A1_iQPALM_modified';
setpath= sprintf('sub',driveL); % directory where sub codes are
opath= sprintf('example',driveL2); % directory where data are
nummovie=[12];

% camera setting
Pixel_x= 135.4; Pixel_y=135.4;
IM_info=[Pixel_x, Pixel_y];
CCD_gain=250;   CCD_sens=67.12;  CCD_QE=0.97;
CAM_set=[CCD_gain, CCD_sens, CCD_QE];

% Marker's diameter in nm
Ausz=100;

% dye emission wavelength in nm
EM_wave_FP=561;

% cell boundary dilate setting
dil_sz=0;

% spot analysis setting
threshold=4;    mask_sz=13;

% repeated spot criteria, Delta=[max_x,max_y,max_z];
Delta=[0,0,0];

% for reconstructed image
sigma_RI=1 ;     mask_size_RI=11;  precision_RI=10;
RI_para=[mask_size_RI, sigma_RI,precision_RI];


%%%%%%%%%%%%%%%%%%%%%%%%%%%%%%%%%%%%%%%%%%%%%%%%%%%%%%%%%%%%%%%%%%%%%
titl='shewy';
folname{1}= sprintf('%s/',driveL2);

folname{2}='PALM-Shewy/';

ab=[folname{1} folname{2}];

folname{3}{1}='013121_CymA';
datname=folname{3};

folname{4}{1}='/processed/';
folname{4}{2}='/Raw/';

folname{5}='mv';

folname{6}{1}='/dic';
folname{6}{2}='/SCQPC';
folname{6}{3}='/SMT';

for k=1:length(datname)
    datnm=datname{k};
    for j=1:nummovie(k)
        flogpath{k,j}=[ab datnm folname{4}{1} folname{5}  num2str(j)];
        fdirdic{k,j}=[ab datnm folname{4}{2} folname{5}  num2str(j) folname{6}{1}];
        fdirscqpc{k,j}=[ab datnm folname{4}{2} folname{5}  num2str(j) folname{6}{2}];
        fdirsmt{k,j}=[ab datnm folname{4}{2} folname{5}  num2str(j) folname{6}{3}];
        flogfoldername{k,j}=[titl,datname{k},folname{5},num2str(j)];
    end
end
clear ab datnm titl folname
%%%%%%%%%%%%%%%%%%%%%%%%%%%%%%%%%%%%%%%%%%%%%%%%%%%%%%%%%%%%%%%%%%%%%%%%%%%%%%%%%%%%%%%
for k=1:length(datname)
    for j=1:6
        if ~isempty(flogfoldername{k,j})
            logpath=flogpath{k,j};
            cd(opath)
            logfoldername=flogfoldername{k,j};
            dir_DIC=fdirdic{k,j};
            cd(dir_DIC); D_DIC=dir('*.tif'); DIC=imread(D_DIC.name);
            dir_SCQC=fdirscqpc{k,j};
            dir_mv=fdirsmt{k,j};
            cd(dir_mv); D_Red=dir;  
            sumimg = zeros(size(DIC));
            for n = 1:10
               img = double(imread(D_Red(3).name,n));
               sumimg = sumimg + img;
            end
            Red{1,1}= sumimg/n; %average image of first SMT 10 frames       
            cd(setpath);
            
            
            [TIM_idv,MTB,AxVolAs,MRB,MRG,MQB,MQG,Cellall,RCA,RshRed,cSCQC,MBDnewidx,CellPrim_final,intall]=iQ_rodcellfnd6_mac_yp2(DIC,Red,dir_SCQC,mask_sz,IM_info,[],[],[],setpath);
            
            
            while size(MRB,1)~=size(Cellall,1)
                display('mask wrong rerun')
                cd(setpath);
                [TIM_idv,MTB,AxVolAs,MRB,MRG,MQB,MQG,Cellall,RCA,RshRed,cSCQC,MBDnewidx,CellPrim_final,intall]=iQ_rodcellfnd6_mac_yp(DIC,Red,dir_SCQC,mask_sz,IM_info,[],[],[],setpath);
            end
            
            cd(logpath);
            srname=strcat(logfoldername,'_iQ_imgshift');
            save(srname)
            close all
            clearvars TIM_idv MTB AxVolAs MRB MRG MQB MQG Cellall RCA RshRed cSCQC MBDnewidx CellPrim_final intall srname DIC Red dir_SCQC logpath
            
            clc
        end
    end
end

cc = input('Want to start SMT now?(Y/N ) ','s');
CC = upper(cc);
 if CC == 'Y'
    for k=1:length(datname)
        for j=1:6 %nummovie(k)
            
            if ~isempty(flogfoldername{k,j})
                logpath=flogpath{k,j};
                cd(logpath)
                
                nmnm=[flogfoldername{k,j},'_iQ_imgshift'];
                load(nmnm);
                
                cd(setpath);
                [DFT,DFT_dr,DFT_drave,XYZ,PC ] = iQ_posfit3( dir_mv,threshold,mask_sz,IM_info,CAM_set,EM_wave_FP,MRB,dil_sz,RCA,[],setpath);
                cd(logpath);
                srname=strcat(logfoldername,'_iQ_posfit');
                save(srname)
                clearvars DFT DFT_dr DFT_drave XY PC nmnm dir_mv  MRB RCA
            end
        end
    end
 end
cd(setpath);


%system('shutdown -s');
