# Supplementary material for: Spatiotemporal organization of membrane protein controls bacterial extracellular electron transfer
Source: Nat Commun. 2026 Feb 17;17:2855. doi: 10.1038/s41467-026-69655-y (PMC13021941; doi:10.1038/s41467-026-69655-y)
Supplement: Supplementary file 3 — Supplementary Code [file 41467_2026_69655_MOESM3_ESM.zip › SupplementaryCode1/E_DoubleTaggedProteinQuant/ML_Plot.m]

%% GFP_PmC double tagged strain intensity with/without granule determined by ML

% load 'ML_xx.mat'

%nall_info
%column 1 allcell_int;
%column 2 granule intensity
%column 3 granule coordinate
%column 4 diffbg;
%column 5 granule size in px
%column 6 granule FL
%column 7 diffusive mV FL
%column 8 fraction in granule

clearvars -except Rnall_info Ynall_info AllAxVolAs
SM = 1671;
LinPmC = []; LinCymA = []; LinAxVolA = [];
for i = 1:size(Rnall_info,1)
    a = Rnall_info{i,:};
    b = Ynall_info{i,:};
    c = AllAxVolAs{i,:};
    LinPmC = [LinPmC; a];
    LinCymA = [LinCymA; b];
    LinAxVolA = [LinAxVolA; c];
end

CymAGranIdx = find(cell2mat(LinCymA(:,8)) ~= 0);
CymANoGranIdx = find(cell2mat(LinCymA(:,8)) == 0);
PmCGranIdx = find(cell2mat(LinPmC(:,8)) ~= 0);
PmCNoGranIdx = find(cell2mat(LinPmC(:,8)) == 0);

PmCGranInt = cell2mat(LinPmC(CymAGranIdx,6))+cell2mat(LinPmC(CymAGranIdx,7));
PmCGranCopyN = PmCGranInt/SM;
PmCGranConC = PmCGranCopyN./LinAxVolA(CymAGranIdx,3);
PmCNoGranInt = cell2mat(LinPmC(CymANoGranIdx,6))+cell2mat(LinPmC(CymANoGranIdx,7));
PmCNoGranCopyN = PmCNoGranInt/SM;
PmCNoGranConC = PmCNoGranCopyN./LinAxVolA(CymANoGranIdx,3);

idx = find(isoutlier(PmCGranConC,"percentiles",[1 99]) == 1); %remove outlier
PmCGranConC(idx) = [];
idx = find(isoutlier(PmCNoGranConC,"percentiles",[1 99]) == 1);
PmCNoGranConC(idx) = [];

%plotting

%Intensity
%{
figure
ga = [ones(length(PmCGranInt),1); 2*ones(length(PmCNoGranInt),1)];
violinplot([PmCGranInt;PmCNoGranInt], ga);
Name={'PmC Intensity cell WITH condensate'; 'PmC Intensity cell WITHOUT condensate' };
set(gca,'xticklabel',Name)
[R,P] = ttest2(PmCGranInt,PmCNoGranInt);
text(0.50,0.90,(['R= ',num2str(R)]),'Units', 'Normalized', 'VerticalAlignment', 'Top','FontSize',15);
text(0.50,0.85,(['P= ',num2str(P,'%.4f')]),'Units', 'Normalized', 'VerticalAlignment', 'Top','FontSize',15);
%}

%Copy number
%{
figure
gb = [ones(length(PmCGranCopyN),1); 2*ones(length(PmCNoGranCopyN),1)];
violinplot([PmCGranCopyN;PmCNoGranCopyN], gb);
ylabel('PmC copy number')
Name={'PmC Copy number cell WITH condensate'; 'PmC Copy number cell WITHOUT condensate' };
set(gca,'xticklabel',Name)
[R,P] = ttest2(PmCGranCopyN,PmCNoGranCopyN);
text(0.45,0.90,(['R= ',num2str(R)]),'Units', 'Normalized', 'VerticalAlignment', 'Top','FontSize',15);
text(0.45,0.85,(['P= ',num2str(P,'%.4f')]),'Units', 'Normalized', 'VerticalAlignment', 'Top','FontSize',15);
%}

%Concentration
figure
gc = [ones(length(PmCGranConC),1); 2*ones(length(PmCNoGranConC),1)];
M(1) = mean(PmCGranConC)*10^9; %nM
M(2) = std(PmCGranConC)*10^9; %nM
M(3) = mean(PmCNoGranConC)*10^9; %nM
M(4) = std(PmCNoGranConC)*10^9; %nM
% violinplot([PmCGranConC;PmCNoGranConC], gc, 'ShowMean', true,'QuartileStyle','shadow');

s = scatter(gc,[PmCGranConC;PmCNoGranConC],40,'red', 'LineWidth',1,'jitter','on','JitterAmount',0.2); hold on;
set(gca,'XTick',[])
b = boxchart(gc,[PmCGranConC;PmCNoGranConC]); b.LineWidth = 2; b.MarkerStyle = '.';
% ylim([0 1.3*10^-6]) %stc
% ylim([0 0.9*10^-6]) %omca
ylim([0 1.5*10^-6]) %fcca
ylabel('PmC concentration')
Name={'PmC Concentration cell WITH condensate'; 'PmC Concentration cell WITHOUT condensate' };
set(gca,'XTick',[1,2],'xticklabel',Name)

[R,P] = ttest2(PmCGranConC,PmCNoGranConC);
text(0.45,0.90,(['R= ',num2str(R)]),'Units', 'Normalized', 'VerticalAlignment', 'Top','FontSize',15);
text(0.45,0.85,(['P= ',num2str(P,'%.4f')]),'Units', 'Normalized', 'VerticalAlignment', 'Top','FontSize',15);
text(0.15,0.10,([num2str(M(1),'%.1f'),char(177),num2str(M(2),'%.1f'),' nM']),'Units', 'Normalized', 'VerticalAlignment', 'Top','FontSize',15);
text(0.65,0.10,([num2str(M(3),'%.1f'),char(177),num2str(M(4),'%.1f'),' nM']),'Units', 'Normalized', 'VerticalAlignment', 'Top','FontSize',15);


% figure
% histogram(PmCGranInt,[0:150000:4000000]); hold on;
% histogram(PmCNoGranInt,[0:150000:4000000]);
