# Supplementary material for: Spatiotemporal organization of membrane protein controls bacterial extracellular electron transfer
Source: Nat Commun. 2026 Feb 17;17:2855. doi: 10.1038/s41467-026-69655-y (PMC13021941; doi:10.1038/s41467-026-69655-y)
Supplement: Supplementary file 3 — Supplementary Code [file 41467_2026_69655_MOESM3_ESM.zip › SupplementaryCode1/E_DoubleTaggedProteinQuant/DoubleTagged_IntSkew.m]

%load '_iQ_coloc' file
AvgYellow = '/Volumes/YP_NB/YP-NB/Nanobio/PALM-Shewy/2023/092923_FccA_CymA/Raw/mv5/mVenus/AVG_YP_Shewy_spatial_488_5.tif';
AvgRed = '/Volumes/YP_NB/YP-NB/Nanobio/PALM-Shewy/2023/092923_FccA_CymA/Raw/mv5/PAmC1/AVG_YP_PALM_shewy_561_5.tif';
load('/Volumes/YP_NB/YP-NB/Nanobio/PALM-Shewy/2023/092923_FccA_CymA/processed/mv5/shewy092923_FccA_CymAmv5_iQ_coloc.mat')

Yellow{1,1} = imread(AvgYellow);
Red{1,1} = imread(AvgRed);

close all
cSCQC.Connectivity = 8;
cSCQC.ImageSize = size(DIC);
cSCQC.NumObjects = size(combMBDnewidx,1);
cSCQC.PixelIdxList = combMBDnewidx';

Inty = struct2cell(regionprops(cSCQC,Yellow{1,1},'PixelValues'))';
Intr = struct2cell(regionprops(cSCQC,Red{1,1},'PixelValues'))';
overallryBW = zeros(size(DIC));
skewcell = zeros(size(combMBDnewidx,1),2);
coloc_coeff = zeros(size(combMBDnewidx));

for i = 1:size(combMBDnewidx,1)
    
        CellInty = Inty{i,1}(:,1);
        skewcell(i,1) = skewness(double(CellInty));
        
        CellIntr = Intr{i,1}(:,1);
        skewcell(i,2) = skewness(double(CellIntr));
        %skewcell 1st column is yellow channel, 2nd column is red channel
end

AllInt = zeros(size(combMBDnewidx,1),2);
for i = 1:size(combMBDnewidx,1)
AllInt(i,1) = sum(Inty{i,1},'all');
AllInt(i,2) = sum(Intr{i,1},'all');
end

scatter(skewcell(:,1),AllInt(:,2))
xlabel('Skewness of CymA^G^F^P')
ylabel('Intensity of STC^P^m^C')

%combining multiple images
% Allskewcell = [];
% AllIntensity = [];
Allskewcell = [Allskewcell; skewcell];
AllIntensity = [AllIntensity; AllInt];

%save('anal_xx.mat')
%% plot

figure
scatter(Allskewcell(:,2),AllIntensity(:,2),'bo')
xlabel('STC^P^m^C skewness','FontSize',14) %CymA^G^F^P'
ylabel('STC^P^m^C intensity','FontSize',14)
[R,P] = corrcoef(Allskewcell(:,2),AllIntensity(:,2))

figure
scatter(Allskewcell(:,1),AllIntensity(:,2),'ro')
xlabel('CymA^G^F^P skewness','FontSize',14)
ylabel('OmcA^P^m^C intensity','FontSize',14)
[R,P] = corrcoef(Allskewcell(:,1),AllIntensity(:,2))
