# Supplementary material for: Spatiotemporal organization of membrane protein controls bacterial extracellular electron transfer
Source: Nat Commun. 2026 Feb 17;17:2855. doi: 10.1038/s41467-026-69655-y (PMC13021941; doi:10.1038/s41467-026-69655-y)
Supplement: Supplementary file 3 — Supplementary Code [file 41467_2026_69655_MOESM3_ESM.zip › SupplementaryCode1/E_DoubleTaggedProteinQuant/ypmakfold_DoubleTagged.m]

%% Create the required folders
tic
rtfd = '/Volumes/YP_NB/YP-NB/Nanobio/PALM-Shewy/2023/092923_FccA_CymA';
mvnum = 5;

% Create 'Raw' and 'processed' folders under root folder
rawfd = [rtfd filesep 'Raw'];
if ~exist(rawfd,'dir')
    mkdir(rawfd);
end
prcsfd = [rtfd filesep 'processed'];
if ~exist(prcsfd,'dir')
    mkdir(prcsfd);
end

% How many movies

for ii = 1:mvnum
    currdir = sprintf('mv%d',ii);
    mkdir(rawfd, currdir);
    cd([rawfd filesep currdir]);
    mkdir('dic');
    mkdir('dic561');
    mkdir('mVenus');
    mkdir('PAmC1');
    mkdir(prcsfd, currdir);
    
end

%% List the movie files into a cell array
cd(rtfd)
allf = dir('*.tif');
allfnum = size(allf,1);
flist = cell(mvnum, 4);

for jj = 1:allfnum
    currfnm = allf(jj).name;
    if strfind(currfnm(1:3),sprintf('DIC'))
        if length(currfnm) ~= 8
            flist{str2double(currfnm(4)),2} = currfnm;
        else
            flist{str2double(currfnm(4)),1} = currfnm;
        end
    elseif strfind(currfnm, 'YP_Shewy_spatial_488_')
            flist{str2double(currfnm(22)),3} = currfnm;
            
    elseif strfind(currfnm, 'YP_PALM_shewy_561_')
        flist{str2double(currfnm(19)),4} = currfnm;
    end
end

%% Now move the files in the array to specific folders
for iii = 1:mvnum
    currdic = flist{iii,1};
    currdic_log = [flist{iii,1}(1:end-4) '.txt'];
    if ~isempty(currdic)
        movefile([rtfd filesep currdic], [rtfd filesep sprintf('Raw') filesep sprintf('mv%d',iii) filesep 'dic']);
        movefile([rtfd filesep currdic_log], [rtfd filesep sprintf('processed') filesep sprintf('mv%d',iii)]);
    end
    
    currdic561 = flist{iii,2};
    currdic561_log = [flist{iii,2}(1:end-4) '.txt'];
    if ~isempty(currdic561)
        movefile([rtfd filesep currdic561], [rtfd filesep sprintf('Raw') filesep sprintf('mv%d',iii) filesep 'dic561']);
        movefile([rtfd filesep currdic561_log], [rtfd filesep sprintf('processed') filesep sprintf('mv%d',iii)]);
    end
    
    curr514 = flist{iii,3};
    curr514_log = [flist{iii,3}(1:end-4) '.txt'];
    if ~isempty(curr514)
        movefile([rtfd filesep curr514], [rtfd filesep sprintf('Raw') filesep sprintf('mv%d',iii) filesep 'mVenus']);
        movefile([rtfd filesep curr514_log], [rtfd filesep sprintf('processed') filesep sprintf('mv%d',iii)]);
    end
    
    curr561 = flist{iii,4};
    curr561_log = [flist{iii,4}(1:end-4) '.txt'];
    if ~isempty(curr561)
        movefile([rtfd filesep curr561], [rtfd filesep sprintf('Raw') filesep sprintf('mv%d',iii) filesep 'PAmC1']);
        movefile([rtfd filesep curr561_log], [rtfd filesep sprintf('processed') filesep sprintf('mv%d',iii)]);
    end

end
toc
