# Supplementary material for: Spatiotemporal organization of membrane protein controls bacterial extracellular electron transfer
Source: Nat Commun. 2026 Feb 17;17:2855. doi: 10.1038/s41467-026-69655-y (PMC13021941; doi:10.1038/s41467-026-69655-y)
Supplement: Supplementary file 3 — Supplementary Code [file 41467_2026_69655_MOESM3_ESM.zip › SupplementaryCode1/E_DoubleTaggedProteinQuant/ML_DoubleTagged.m]

%% 050124 Youngchan Park; For double-taaged image
%% 071423 Youngchan Park; step added for shift correction
%% get punctate information by using grain boundaries determined from ilastik
%%
% need '_iQ_coloc.mat' file

driveL = '/Volumes/YP_NB/YP-NB/Nanobio';
driveL2 = '/Volumes/YP_NB/YP-NB/Nanobio';
setpath= sprintf('%s/Matlab/iQPALM_v6_2/totalfn',driveL);
opath= sprintf('%s//PALM-Shewy/2023/092923_FccA_CymA/processed',driveL2);
nummovie=[5];             %%%
%%%%%%%%%%%%%%%%%%%%%%%%%%%%%%%%%%%%%%%%%%%%%%%%%%%%%%%%%%%%%%%%%%%%%
%%
titl='shewy';
folname{1}= sprintf('%s/',driveL);
folname{2}='PALM-Shewy/2023/';
ab=[folname{1} folname{2}];
folname{3}{1}='092923_FccA_CymA';
datname=folname{3};
folname{4}{1}='/processed/';
folname{4}{2}='/Raw/';
folname{5}='mv';
folname{6}{1}='/dic';
folname{6}{2}='/dic561';
folname{6}{3}='/mVenus';
folname{6}{4}='/PAmC1';

for k=1:length(datname)
    datnm=datname{k};
    for j=1:nummovie(k)
        flogpath{k,j}=[ab datnm folname{4}{1} folname{5}  num2str(j)];
        fdirdic{k,j}=[ab datnm folname{4}{2} folname{5}  num2str(j) folname{6}{1}];
        fdirdic561{k,j}=[ab datnm folname{4}{2} folname{5}  num2str(j) folname{6}{2}];
        fdirmvenus{k,j}=[ab datnm folname{4}{2} folname{5}  num2str(j) folname{6}{3}];
        fdirpamc1{k,j}=[ab datnm folname{4}{2} folname{5}  num2str(j) folname{6}{4}];
        flogfoldername{k,j}=[titl,datname{k},folname{5},num2str(j)];
    end
end
clear ab datnm titl folname

%%%%%%%%%%%%%%%%%%%%%%%%%%%%%%%%%%%%%%%%%%
        Rnogran_idx= cell(nummovie,1);
        RclusterPerc = zeros(nummovie,3);
        Rnall_info= cell(nummovie,1);
        Ynogran_idx= cell(nummovie,1);
        YclusterPerc = zeros(nummovie,3);
        Ynall_info= cell(nummovie,1);
        %   yy = [1,2,4,5,6];
        
        for k=1:length(datname)
            %             for i = 1: size(yy,2)
            %                 j = yy(1,i);
            for j=1:5 %nummovie(k)
                if ~isempty(flogfoldername{k,j})
            logpath=flogpath{k,j};
               cd(logpath)
                    nmnm=[flogfoldername{k,j},'_iQ_coloc'];
                    load(nmnm, 'combMBDnewidx', 'combCellPrim_final');
                   dir_DIC=fdirdic{k,j};
            dir_DIC561=fdirdic561{k,j};
            dir_mVenus=fdirmvenus{k,j};
            dir_pamc1=fdirpamc1{k,j};
            
            cd(dir_DIC); D_DIC=dir('*.tif'); DIC=imread(D_DIC.name);
           % cd(dir_DIC561); D_DIC561=dir('*.tif'); DIC561=imread(D_DIC561.name);
            
            cd(dir_mVenus); D_Yellow=dir('*.tif');
            cd(dir_pamc1); D_Red=dir('*.tif');
            %% for mVenus or GFP tagged strain
                      for jj = 1:size(D_Yellow,1)
                        currfnm = D_Yellow(jj).name;
                        if currfnm(1) == 'Y' %str2double(currfnm(end-4)) == j
                            FileTif = [dir_mVenus filesep currfnm];
                        elseif currfnm(end-4) == 's'
                            gran_seg_fl = currfnm;
                        end
                      end
                [Ygran_seg, Ynall_info, Ynogran_idx, YclusterPerc] = granules(FileTif, driveL, dir_mVenus, j, Ynogran_idx, combMBDnewidx,gran_seg_fl,Ynall_info, YclusterPerc);
     
                %% for PmC tagged strain          
                    for jj = 1:size(D_Red,1)
                        currfnm = D_Red(jj).name;
                        if currfnm(1) == 'Y' %str2double(currfnm(end-4)) == j
                            FileTif = [dir_pamc1 filesep currfnm];
                        elseif currfnm(end-4) == 's'
                            gran_seg_fl = currfnm;
                        end
                    end
                [Rgran_seg, Rnall_info, Rnogran_idx, RclusterPerc] = granules(FileTif, driveL, dir_pamc1, j, Rnogran_idx, combMBDnewidx,gran_seg_fl,Rnall_info, RclusterPerc);
                end       
                AllMBDnewidx{j,1} = combMBDnewidx;
                AllCellPrim_final{j,1} = combCellPrim_final;
                [AxVolAs] = CellGeometry(combCellPrim_final, DIC);
                AllAxVolAs{j,1} = AxVolAs;
            end
            
            
        end


        cd(opath)
        save('ML_ColocalGranul_FccA_CymA_sort.mat')
        function [gran_seg, nall_info, nogran_idx, clusterPerc] =granules(FileTif, driveL, dir_SCQC, j, nogran_idx, MBDnewidx, gran_seg_fl, nall_info, clusterPerc)
        a = imfinfo(FileTif);
        TotalFrame = size(a,1);
        imgh = a(1).Height;
        imgw = a(1).Width;
        cd(sprintf('%s/Matlab/DylanMuir-TIFFStack-6492032',driveL));
        warning('off')
        curr_mv = TIFFStack(FileTif);
        FinalImage_org=zeros(imgh,imgw,TotalFrame,'double');
        FinalImage_org(:,:,:) = curr_mv(:,:,:);
        FinalImage=zeros(imgh,imgw,TotalFrame,'double');
        FinalImage (:,:,:) = FinalImage_org(:,:,:) - mean(FinalImage_org(:,:,end-100:end),3); %301-400 subtract background
        FinalImageOI = FinalImage (:,:,20); %20
        cd(dir_SCQC);
        
        
        
        % load grain masks
        if exist(gran_seg_fl)
        gran_seg = imread(gran_seg_fl);
        else
            gran_seg = uint16(zeros(220,220));
        end
        [grans(:,2),grans(:,1)] = ind2sub([imgh imgw],find(gran_seg));
        
        for kt = 1:size(MBDnewidx,1)
            % load cell masks
            test = zeros([imgh,imgw]); test(:) = 0; test(MBDnewidx{kt,1}(:,1)) = 1;
            cur_mskfc = ind2sub([imgh,imgw],find(test));
            [I1,J1] = ind2sub([imgh,imgw],cur_mskfc);
            allcell_int = FinalImage(cur_mskfc); % 1st frame cell int. for each px with bgs
            nall_info{j,1}{kt,1} = allcell_int;
            
            tempimg = zeros(imgh,imgw);
            tempimg(cur_mskfc) = FinalImageOI(cur_mskfc);
            [C,ia,~] = intersect([J1,I1],grans,'rows');
            if ~isempty(ia)&& size(ia,1)>=4 %discard "granules" smaller than 10 pixels
                nI = I1(ia,1);
                nJ = J1(ia,1);
                imshow(tempimg,[]);
                hold on
                scatter(nJ,nI,3,'filled','r');
                xlim([min(J1) max(J1)]);
                ylim([min(I1) max(I1)]);
                %display(kt)
                cc = input('KEEP THIS CELL?(Y,ENTER / N ) ','s');
                CC = upper(cc);
                if CC == 'N'
                    nall_info{j,1}{kt,2} = []; %granule intensity
                    nall_info{j,1}{kt,3} = []; %granule coordinate
                else
                    nall_info{j,1}{kt,2} = FinalImage(sub2ind([imgh imgw],nI,nJ)); %granule intensity
                    nall_info{j,1}{kt,3} = [nJ,nI]; %granule coordinate
                end
            end
            close
            clear ia ib
            % non-granule region FL (diffusive bg)
            if ~isempty(C) && size(C,1)>=4 && ~isempty(nall_info{j,1}{kt,2})
                [~,ia,~] = intersect([I1,J1],[nI,nJ],'rows');
                Ibg = I1;
                Ibg(ia) = [];
                Jbg = J1;
                Jbg(ia) = [];
                if ~isempty(Ibg)
                    diffbg = mean(FinalImage(sub2ind([imgh,imgw],Ibg,Jbg)));
                else
                    diffbg = 0;
                end
                nall_info{j,1}{kt,4} = diffbg;
                % granule FL with bgs
                nall_info{j,1}{kt,5} = size(nJ,1); % granule size in px
                nall_info{j,1}{kt,6} = sum(nall_info{j,1}{kt,2});% granule FL
                nall_info{j,1}{kt,7} = sum(FinalImage(cur_mskfc))-nall_info{j,1}{kt,6}; % diffusive mV FL
                nall_info{j,1}{kt,8} = nall_info{j,1}{kt,6}/sum(nall_info{j,1}{kt,1});% fraction in granule
            else
                nall_info{j,1}{kt,5} = 0; % granule size in px
                nall_info{j,1}{kt,6} = 0;% granule FL with bgs
                nall_info{j,1}{kt,7} = sum(FinalImage(cur_mskfc)); % diffusive mV FL
                nall_info{j,1}{kt,8} = 0;% mV copy number in granule
                nogran_idx{j,1} = [nogran_idx{j,1};kt];
            end
            clear I1 J1 C
        end
        clear grans
        clusterPerc(j,1) = size(MBDnewidx,1);
        clusterPerc(j,3) = size(nogran_idx{j,1},1);
        clusterPerc(j,2) = clusterPerc(j,1)-clusterPerc(j,3);
        clusterPerc(j,4) = clusterPerc(j,2)/clusterPerc(j,1);
        end
