# Supplementary material for: Spatiotemporal organization of membrane protein controls bacterial extracellular electron transfer
Source: Nat Commun. 2026 Feb 17;17:2855. doi: 10.1038/s41467-026-69655-y (PMC13021941; doi:10.1038/s41467-026-69655-y)
Supplement: Supplementary file 3 — Supplementary Code [file 41467_2026_69655_MOESM3_ESM.zip › SupplementaryCode1/E_DoubleTaggedProteinQuant/ypDoubleTagged.m]

%%
driveL = '/Volumes/YP_NB/YP-NB/Nanobio';
setpath= sprintf('%s/Matlab/iQPALM_v6_2/totalfn',driveL);
opath= sprintf('%s//PALM-Shewy/2023/092923_FccA_CymA',driveL);
nummovie=[5];

% camera setting
Pixel_x= 135.4; Pixel_y=135.4;
IM_info=[Pixel_x, Pixel_y];
CCD_gain=250;   CCD_sens=67.12;  CCD_QE=0.97;
CAM_set=[CCD_gain, CCD_sens, CCD_QE];

% Marker's diameter in nm
Ausz=100;

% cell boundary dilate setting
dil_sz=0;

% spot analysis setting
threshold=4;    mask_sz=13;

% repeated spot criteria, Delta=[max_x,max_y,max_z];
Delta=[0,0,0];

% for reconstructed image
sigma_RI=1 ;     mask_size_RI=11;  precision_RI=10;
RI_para=[mask_size_RI, sigma_RI,precision_RI];

%%
titl='shewy';
folname{1}= sprintf('%s/',driveL);
folname{2}='PALM-Shewy/2023/';
ab=[folname{1} folname{2}];
folname{3}{1}='092923_FccA_CymA';
datname=folname{3};
folname{4}{1}='/processed/';
folname{4}{2}='/Raw/';
folname{5}='mv';
folname{6}{1}='/dic';
folname{6}{2}='/dic561';
folname{6}{3}='/mVenus';
folname{6}{4}='/PAmC1';

for k=1:length(datname)
    datnm=datname{k};
    for j=1:nummovie(k)
        flogpath{k,j}=[ab datnm folname{4}{1} folname{5}  num2str(j)];
        fdirdic{k,j}=[ab datnm folname{4}{2} folname{5}  num2str(j) folname{6}{1}];
        fdirdic561{k,j}=[ab datnm folname{4}{2} folname{5}  num2str(j) folname{6}{2}];
        fdirmvenus{k,j}=[ab datnm folname{4}{2} folname{5}  num2str(j) folname{6}{3}];
        fdirpamc1{k,j}=[ab datnm folname{4}{2} folname{5}  num2str(j) folname{6}{4}];
        flogfoldername{k,j}=[titl,datname{k},folname{5},num2str(j)];
    end
end
clear ab datnm titl folname

%%
for k=1:length(datname)
    for j=1:5
        if ~isempty(flogfoldername{k,j})
            logpath=flogpath{k,j};
            cd(opath)
            logfoldername=flogfoldername{k,j};
            
            dir_DIC=fdirdic{k,j};
            dir_DIC561=fdirdic561{k,j};
            dir_mVenus=fdirmvenus{k,j};
            dir_pamc1=fdirpamc1{k,j};
            
            cd(dir_DIC); D_DIC=dir('*.tif'); DIC=imread(D_DIC.name);
%             cd(dir_DIC561); D_DIC561=dir('*.tif'); DIC561=imread(D_DIC561.name);
            
            cd(dir_mVenus); D_Yellow=dir('*.tif');
            Yellow{1,1}=imread(D_Yellow(end).name,1);
            lastframe = numel(imfinfo(D_Yellow(end).name));
            Yellow{2,1}=imread(D_Yellow(end).name,lastframe);
            
            cd(dir_pamc1); D_Red=dir('*.tif');
            Red{1,1}=imread(D_Red(end).name,1);
            lastframe = numel(imfinfo(D_Red(end).name));
            Red{2,1}=imread(D_Red(end).name,lastframe);
            
            cd(setpath);
            
            
            [RshYellow, yMBDnewidx, yCellPrim_final, yCellPrimOrigin]=yp_colocal1(DIC,Yellow,IM_info,setpath);
            [RshRed, rMBDnewidx, rCellPrim_final, rCellPrimOrigin]=yp_colocal1(DIC,Red,IM_info,setpath);           
            [combMBDnewidx, combCellPrim_final, rCellInt, rCellInta, yCellInt, yCellInta]=yp_colocal2(DIC,Yellow,DIC,Red,IM_info,setpath,RshYellow, yMBDnewidx, yCellPrim_final, yCellPrimOrigin,RshRed, rMBDnewidx, rCellPrim_final, rCellPrimOrigin);
            
            cd(logpath);
            srname=strcat(logfoldername,'_iQ_coloc');
            save(srname)
            close all
            clearvars yMBDnewidx yCellPrim_final yCellPrimOrigin logpath rMBDnewidx rCellPrim_final rCellPrimOrigin yCellInta yCellInt rCellInta rCellInt RshYellow RshRed combCellPrim_final combMBDnewidx rCellPrim_choose yCellPrim_choose
            
            clc
        end
    end
end
