# Supplementary material for: Spatiotemporal organization of membrane protein controls bacterial extracellular electron transfer
Source: Nat Commun. 2026 Feb 17;17:2855. doi: 10.1038/s41467-026-69655-y (PMC13021941; doi:10.1038/s41467-026-69655-y)
Supplement: Supplementary file 3 — Supplementary Code [file 41467_2026_69655_MOESM3_ESM.zip › SupplementaryCode1/F_Kinetics/yp_kinetics.m]

%% 090823 Youngchan Park Calculate CymA's punctate In/Out kinetics
% 
%load 'xx_Condensate.mat' from condensate determination by ML

savename = 'xx.mat';

for j =1:10 %nummovie
    if ~isempty(flogfoldername{1,j})
        logpath=flogpath{1,j};
        cd(logpath)
        nmnm=[flogfoldername{1,j},'_iQ_imgshift'];
        load(nmnm);
        nmnm=[flogfoldername{1,j},'_iQ_posfit'];
        load(nmnm);
        cd(setpath);
        
        trcprd = 30;
        [numcell, numimgmode] = size(PC);
        TRC_MP = cell(size(PC));
        TRC_SP = cell(size(PC));
        for i = 1:numcell
            Celldata = PC{i,1};
            if ~isempty(Celldata)
                spotidx = Celldata(:,12);
                if isempty(trcprd), trcprd = max(spotidx); end
                maxtrcidx=ceil(max(spotidx)/trcprd);
                %% group spots into individual trace measurement according to the trace imaging period, trcprd.
                TRC_sp=cell(maxtrcidx,1);
                TRC_mp=cell(maxtrcidx,1);
                
                for m=1:maxtrcidx
                    lbtrcidx = trcprd*(m-1); hbtrcidx = trcprd*m+1; % define the lower and upper bound of the trace
                    TOI = spotidx > lbtrcidx & spotidx < hbtrcidx; % TOI=trace of interest
                    TRC1_raw = Celldata(TOI,:);
                    idx_TRC1 = TRC1_raw(:,12);
                    
                    % further seperate the traces by the number of spots perframe
                    d = diff(idx_TRC1); % find out traces contians more than two spots in a single frame.
                    if min(d)==0 % means there are frames contians more than one spot.
                        TRCsp = [];
                        TRCmp = TRC1_raw;
                    else
                        TRCsp = TRC1_raw;
                        TRCmp = [];
                    end
                    TRC_sp{m,1} = TRCsp;
                    TRC_mp{m,1} = TRCmp;
                    
                end
                
                TRC_sp(cellfun(@(x)size(x,1)<2,TRC_sp)) = []; % remove single data point traces
                TRC_mp(cellfun(@isempty,TRC_mp)) = [];   % remove empty traces
                
                
                TRC_SP {i,1} = TRC_sp;          % traces contians single spot
                TRC_MP {i,1} = TRC_mp;          % traces contians multiple spot
                
            end
            
            if numimgmode == 2
                Celldata2 = PC{i,2};
                if ~isempty(Celldata2)
                    spotidx2 = Celldata2(:,12);
                    if isempty(trcprd), trcprd = max(spotidx2); end
                    maxtrcidx2=ceil(max(spotidx2)/trcprd);
                    %% group spots into individual trace measurement according to the trace imaging period, trcprd.
                    TRC_sp2=cell(maxtrcidx2,1);
                    TRC_mp2=cell(maxtrcidx2,1);
                    
                    for m=1:maxtrcidx2
                        lbtrcidx2 = trcprd*(m-1); hbtrcidx2 = trcprd*m+1; % define the lower and upper bound of the trace
                        TOI2 = spotidx2 > lbtrcidx2 & spotidx2 < hbtrcidx2; % TOI=trace of interest
                        TRC2_raw = Celldata2(TOI2,:);
                        idx_TRC2 = TRC2_raw(:,12);
                        
                        % further seperate the traces by the number of spots perframe
                        d2 = diff(idx_TRC2); % find out traces contians more than two spots in a single frame.
                        if min(d2)==0 % means there are frames contians more than one spot.
                            TRCsp2 = [];
                            TRCmp2 = TRC2_raw;
                        else
                            TRCsp2 = TRC2_raw;
                            TRCmp2 = [];
                        end
                        TRC_sp2{m,1} = TRCsp2;
                        TRC_mp2{m,1} = TRCmp2;
                        
                    end
                    
                    TRC_sp2(cellfun(@(x)size(x,1)<2,TRC_sp2)) = []; % remove single data point traces
                    TRC_mp2(cellfun(@isempty,TRC_mp2)) = [];   % remove empty traces
                    
                    
                    TRC_SP {i,2} = TRC_sp2;          % traces contians single spot
                    TRC_MP {i,2} = TRC_mp2;          % traces contians multiple spot
                    
                end
                
            end
            
            if numimgmode == 2
                MSP = horzcat(TRC_MP(:,1),TRC_SP(:,1),TRC_MP(:,2),TRC_SP(:,2));
            else
                MSP = horzcat(TRC_MP,TRC_SP);
            end
            
            SP = MSP(:,2); % get the single spot trace
            SD = cell(size(MSP,1),1);
        end
        PunctInfo = {};
        DistanceAll = {};
        figure
        imshow(DIC,[]); hold on;
        for i = 1:numcell
            if ~isempty(nall_info{j,1}{i,3})
                display(['cell no',num2str(i)]);
                mrgbnew = [MTB{i,1}(:,1),MTB{i,1}(:,2)];
                
                %  minor axis and angle alpha
                [~, ~, ~, alphaell] = fitellipse(mrgbnew, 'linear', 'constraint', 'trace');
                zell = [mean(mrgbnew(:,1));mean(mrgbnew(:,2))];
                [xrforfit,yrforfit,~,~,~] = rotateData(mrgbnew(:,1),mrgbnew(:,2),zell(1),zell(2),alphaell,'clockwise');
                
                bell = (max(yrforfit)-min(yrforfit))/2; aell =  (max(xrforfit)-min(xrforfit))/2;
                coeff = [aell-bell;bell;zell;alphaell];
                option = optimset('TolX',1e-5,'MaxFunEvals', 1e18, 'MaxIter', 10000);
                coeffout = fminsearch( 'fit_rod_R_len',coeff', option, mrgbnew(:,1), mrgbnew(:,2) );
                
                if abs((coeffout(3)-coeff(3))/coeff(3))> 0.05 ||abs((coeffout(4)-coeff(4))/coeff(3))> 0.05 || coeffout(1)< 0 || coeffout(2)< 0
                    coeff(5)=0;
                    coeffout = fminsearch( 'fit_rod_R_len',coeff', option, xrforfit,yrforfit );
                end
                
                zell = [coeffout(3),coeffout(4)];
                scatter(PC{i,1}(:,1),PC{i,1}(:,2),'.')
                
                % plot out the DIC, new MRGB, and fitted ellipe
                plot(mrgbnew(:,1),mrgbnew(:,2),'g.',zell(1),zell(2),'kx','LineWidth',1)
             
                plotellipse(zell,aell,bell,alphaell,'b--')
                metric_string = int2str(i);
                text(mrgbnew(1,1),mrgbnew(1,2),metric_string,'Color','y','FontSize',12,'FontWeight','bold');
                
                CellCoeff{i,1} = [zell,aell,bell,alphaell];
                
                %% fit punctate
                
                test = zeros(220,220);
                test(sub2ind([220, 220], nall_info{j,1}{i,3}(:,1),nall_info{j,1}{i,3}(:,2)) ) = 1;
                B = bwboundaries(test);
                
                Sft = MRB{1,1}(1,:) - MQB{1,1}(1,:);

                for q = 1:size(B,1)
                    
                    x = B{q,1}(:,1)+Sft(1);
                    y = B{q,1}(:,2)+Sft(2);
                    a=[x y ones(size(x))]\(-(x.^2+y.^2));
                    xc = -.5*a(1);
                    yc = -.5*a(2);
                    R  =  sqrt((a(1)^2+a(2)^2)/4-a(3));
                    viscircles([xc, yc],R,'Color','r');
                    PunctInfo{i,1}(q,:) = [xc,yc,R];
                    
                    % fit with ellipse for loose boundary
                    Testx = [x'; y'];
                    if size(Testx, 2) > 6
                        centroid = mean(Testx, 2);
                        Testx = Testx - repmat(centroid, 1, size(Testx, 2));
                        % Convenience variables
                        m  = size(Testx, 2);
                        x1 = Testx(1, :)';
                        x2 = Testx(2, :)';
                        % Coefficient matrix
                        BB = [2 * x1 .* x2, x2.^2 - x1.^2, x1, x2, ones(m, 1)];
                        v = BB \ -x1.^2;                       
                        % For clarity, fill in the quadratic form variables
                        A        = zeros(2);
                        A(1,1)   = 1 - v(2);
                        A([2 3]) = v(1);
                        A(2,2)   = v(2);
                        [~, D] = eig(A);
                        if prod(diag(D)) > 0
                            [zpunc, apunc, bpunc, alphapunc] = fitellipse([x, y], 'constraint', 'trace');
                            PunctInfo{i,2}(q,:) = [zpunc(1), zpunc(2), apunc, bpunc];
                        end
                    end
                    
                end
                
                for q = 1:size(B,1)
                if PunctInfo{i,1}(q,3) < bell
                    % loop through each cell to get the square displacement
                    
                    trcall = SP{i,1};
                    if iscell(trcall)
                    trcall(cellfun(@(x) size(x,1)<2,trcall))=[]; %remove too short traces
                    end
                    % get the corresponding trace that can generate sd with correct timelag
                    track = {};
                    for ii = 1: size(trcall,1)
                        n=1; trcnum = []; jj=1;
                        trcnum(1,1) = trcall{ii,1}(2,12)-trcall{ii,1}(1,12);
                        if trcnum(1,1) == 1
                            n = n+1;
                        else
                            track{ii,1}{1,1} = [];
                        end
                        for jj = 2:size(trcall{ii,1},1)-1
                            trcnum(jj,1) = trcall{ii,1}(jj+1,12)-trcall{ii,1}(jj,12);
                            if jj ~= size(trcall{ii,1},1)-1
                                if trcnum(jj,1) == 1
                                    n = n+1;
                                elseif trcnum(jj-1,1) == 1
                                    track{ii,1}{jj-(n-1),1} = trcall{ii,1}([jj-(n-1):jj],:);
                                    n=1;
                                else n=1;
                                end
                            else
                                if trcnum(jj,1) == 1
                                    track{ii,1}{jj-(n-1),1} = trcall{ii,1}([jj-(n-1):jj+1],:);
                                else
                                    track{ii,1}{jj+1,1} = [];
                                end
                            end
                        end
                    end
                    
                    track = track(~cellfun(@isempty, track));
                    for o = 1:length(track)
                        track{o} = track{o}(~cellfun(@isempty, track{o}));
                    end
                    track = track(~cellfun(@isempty, track));
                    
                    %% calculate distance from the center of the punctate
                    
                    x = PunctInfo{i,1}(q,1);
                    y = PunctInfo{i,1}(q,2);
                    R = PunctInfo{i,1}(q,3);
                    
                    Distance = cell(size(track));
                    for t = 1:length(track)
                        for tt = 1:length(track{t,1})
                            Dist = [];
                            for ttt = 1:size(track{t,1}{tt,1},1)
                                rx = x - track{t,1}{tt,1}(ttt,1);
                                ry = y - track{t,1}{tt,1}(ttt,2);
                                Dist = [Dist; (rx^2 + ry^2)^(0.5)];
                            end
                            Distance{t,1}{tt,1} = Dist;
                            Distance{t,1}{tt,2} = R; %%
                        end
                    end
                end
                    
    %% plot individual trajectory in single cell
%{
                        label = {sprintf('Punct Out\n\nPunct In')};
                        for t = 1:length(Distance)
                        for tt = 1:size(Distance{t,1},1)
                            if size(Distance{t,1}{tt,1},1) > 5
                                hold on
                                plot(Distance{t,1}{tt,1}(:),'-o');
                                Yprop = yline(R,'k-',label,'LineWidth',2);
                                Yprop.LabelVerticalAlignment = 'middle';
                                xlim([1 size(Distance{t,1}{tt,1},1)+2])
                                input('enter')
                                close all
                            end
                        end
                        
                        end
%}
                end
               DistanceAll{i,1} = Distance;
            end
        end
                PunctInfoAll{j} = PunctInfo;
                DistAll{j} = DistanceAll;
        %input(['This is movie ', num2str(j), ', press enter to see the next image'])
        close all
    end
end

% cd(driveL)
% save(savename,'DistAll','PunctInfoAll')

%{
%plot all together in a single cell
for t = 1:length(Distance)
    for tt = 1:size(Distance{t,1},1)
        hold on
        plot(Distance{t,1}{tt,1}(:),'-o');
    end
end
label = {sprintf('Punct Out\n\nPunct In')};
Yprop = yline(R,'k-',label,'LineWidth',2);
Yprop.LabelVerticalAlignment = 'middle';
%}


%% analyze trajectories

% input('Press Enter to Start analyze kinetics')
% clearvars -except DistAll

DistAll = DistAll(~cellfun('isempty', DistAll));
for i = 1:size(DistAll,2)
    DistAll{1,i} = DistAll{1,i}(~cellfun('isempty', DistAll{1,i}));
end

test = cell(size(DistAll));
for i = 1:size(DistAll,2)
    test{i} = cat(1, DistAll{1,i}{:});
end
DistAll = test; clear test;
            
            
StateAll = cell(size(DistAll));
timeres = 0.06;
for i = 1: size(DistAll,2)
    Stateanal = cell(size(DistAll{i}));
    for j = 1: size(DistAll{i},1)
        for k = 1: size(DistAll{i}{j},1)
            if size(DistAll{i}{j},2) == 2
                if size(DistAll{i}{j}{k},1) > 2
                    traj = DistAll{i}{j}{k,1};
                    R = DistAll{i}{j}{k,2};
                    
                    state = [];
                    for n=1:size(traj,1)
                        if  traj(n,1) < R
                            state(n,1) = 1; % IN state
                        else
                            state(n,1) = 2; % OUT state
                        end
                    end
                    
                    trccontidx = []; tm = []; st = []; ctraj = [];
                    trccontidx = mat2cell...
                        (traj,diff([0,find(diff(state') ~= 0),length(state)]),1);
                    % find out the break frame index
                   tm = num2cell(timeres*(diff([0,find(diff(state') ~= 0),length(state)])));
                   st = num2cell(state([find(diff(state') ~= 0),length(state)]));
                    ctraj = horzcat(trccontidx,tm',st);
   
                    Stateanal{j,1}=ctraj;
                end
            end
            StateAll{i} = Stateanal;
        end
    end
end
            clearvars n nn np ntraj traj ntraj ctraj R state Stateanal i j k

            for i = 1:length(StateAll)
                StateAllLin{i} = StateAll{i}(~cellfun(@isempty, StateAll{i}));
            end
            
            % remove the first trajectory
            for i = 1:length(StateAll)
                for j = 1: size(StateAllLin{i},1)
                    if size(StateAllLin{i}{j,1},1) == 1
                        StateAllLin{i}{j,1} = {};
                    else StateAllLin{i}{j,1}(1,:) = [];
                    end
                end
            end
            
            for i = 1:length(StateAllLin)
                StateAllLin{i} = StateAllLin{i}(~cellfun(@isempty, StateAllLin{i}));
            end
            
            AllC = cell(size(StateAllLin));
            for i = 1:length(StateAllLin)
                AllC{i} = cat(1, StateAllLin{i}{:});
            end
            LinAllDist = cat(1, AllC{:}); %clear AllC StateAllLin
            
            idxIN = find(cell2mat(LinAllDist(:,3)) == 1);
            idxOUT = find(cell2mat(LinAllDist(:,3)) == 2);
            tauIN = cell2mat(LinAllDist(idxIN,2));
            tauOUT = cell2mat(LinAllDist(idxOUT,2));
            
            %plot
            h = histogram(tauIN);
            h.BinWidth = 0.06;
            hold on
            hh = histogram(tauOUT);
            hh.BinWidth = 0.06;
            
%% combine all tauIN and tauOUT
% 
% TauINAll = [];
% TauOUTAll = [];

TauINAll = [TauINAll; tauIN];
TauOUTAll = [TauOUTAll; tauOUT];

clearvars -except TauINAll TauOUTAll
 
TauINAll = tauIN;
TauOUTAll = tauOUT;

%plot
h = histogram(TauINAll);
h.BinWidth = 0.06;
INValue = h.Values';
INBinCenter=(h.BinEdges(1:end-1)+(h.BinWidth./2))';
[INfitresult, INgof] = iQ_expFit(INBinCenter,INValue,[],[],{{}});


hh = histogram(TauOUTAll,'FaceColor','r');
hh.BinWidth = 0.06;
OUTValue = hh.Values';
OUTBinCenter=(hh.BinEdges(1:end-1)+(hh.BinWidth./2))';
[OUTfitresult, OUTgof] = iQ_expFit(OUTBinCenter,OUTValue,[],[],{{}});

h = histogram(TauINAll); h.BinWidth = 0.06; hold on
hh = histogram(TauOUTAll,'FaceColor','r'); hh.BinWidth = 0.06;

%% calculate kbl+kd
%load 'combnMSP4ms.mat' and 'AllTauINOUT.mat'

trcprd = 30; Tint = 0.004; Ttl = 0.060;
xs30 = (1:1:trcprd)';  x60pp = xs30*Ttl-(Ttl-Tint);  x60 = xs30*Ttl;
r0 = 0.05; %random number for me
[TRC_CON,TRC_DWT] = iQ_dwellgen_Bing_new(combnMSP4ms,r0,0);

mpp1 = cell2mat(vertcat(TRC_CON{:,3})); % 3 - traditional on= 5 - bleaching time (time between 1st on-ftime; 6 - add up of all on-time;rame and last on-frame)
[mPP1 ,~] = hist(mpp1,xs30);

% estimate errorbar from individual fit
[mBetapp1,mcvpp1,mcipp1,Dallpp1] = iQ_expFit(x60pp(2:end),mPP1(2:end)',[],[],{[];[]});
mpp = [mcipp1(2,1)]*Ttl/Tint;
text(0.12,2.88,(['kb= ',num2str(mpp,'%.2f'),mpp]),'Units', 'Normalized', 'VerticalAlignment', 'Top');


TauINAllcor = TauINAll./0.06;
TauOUTAllcor = TauOUTAll./0.06;

mBTH2 = hist(TauINAllcor,xs30);
[k_1appfit1, k_1appgof1,k_1apppar1, k_1appcv1] = iQ_kdwpbFit(x60(1:end), mBTH2(1:end)'  ,[mpp,Tint/Ttl],[],[],{[],'kd straight fit,G1'});

mBTH3 = hist(TauOUTAllcor,xs30);
[k_1appfit1, k_1appgof1,k_1apppar1, k_1appcv1] = iQ_kdwpbFit(x60(1:end), mBTH3(1:end)'  ,[mpp,Tint/Ttl],[],[],{[],'kd straight fit,G1'});


%% validation of threshold using long and short axis of elliptical fitting
%opt = 3; %upperbound
opt = 4; %lowerbound

DistAll = DistAll(~cellfun('isempty', DistAll));
PunctInfoAll = PunctInfoAll(~cellfun('isempty', PunctInfoAll));

for i = 1: size(PunctInfoAll,2)
Punct{i} = PunctInfoAll{1,i}(:,1);
Ellipse{i} = PunctInfoAll{1,i}(:,2);
end

for i = 1:size(DistAll,2)
    idx{i,1} = find(~cellfun('isempty', DistAll{1,i}));
    DistAll{1,i} = DistAll{1,i}(idx{i,1});
    Punct{1,i} = Punct{1,i}(idx{i,1});
    Ellipse{1,i} = Ellipse{1,i}(idx{i,1});
end


Threshold = cell(size(DistAll));
for i = 1:size(DistAll,2)
    for ii = 1:size(DistAll{i},1)
        if ~isempty(Ellipse{1,i}{ii,1}) && Ellipse{1,i}{ii,1}(1,opt) > 0.01 && Ellipse{1,i}{ii,1}(1,opt) < 5
            Threshold{1,i}(ii,1) = Ellipse{1,i}{ii,1}(1,opt); %lowerbound
        else
            Threshold{1,i}(ii,1) = Punct{1,i}{ii,1}(1,3);
        end
    end
end

for i = 1: size(DistAll,2)
    for ii = 1:size(DistAll{i},1)
        for iii = 1:size(DistAll{1,i}{ii,1},1)
            DistAll{1,i}{ii,1}{iii,2} = Threshold{1,i}(ii,1);
        end
    end
end

test = cell(size(DistAll));
for i = 1:size(DistAll,2)
    test{i} = cat(1, DistAll{1,i}{:});
end
DistAll = test; clear test;
            
            
StateAll = cell(size(DistAll));
timeres = 0.06;
for i = 1: size(DistAll,2)
    Stateanal = cell(size(DistAll{i}));
    for j = 1: size(DistAll{i},1)
        for k = 1: size(DistAll{i}{j},1)
            if size(DistAll{i}{j},2) == 2
                if size(DistAll{i}{j}{k},1) > 2
                    traj = DistAll{i}{j}{k,1};
                    R = DistAll{i}{j,2};
                    
                    state = [];
                    for n=1:size(traj,1)
                        if  traj(n,1) < R
                            state(n,1) = 1; % IN state
                        else
                            state(n,1) = 2; % OUT state
                        end
                    end
                    
                    trccontidx = []; tm = []; st = []; ctraj = [];
                    trccontidx = mat2cell...
                        (traj,diff([0,find(diff(state') ~= 0),length(state)]),1);
                    % find out the break frame index
                   tm = num2cell(timeres*(diff([0,find(diff(state') ~= 0),length(state)])));
                   st = num2cell(state([find(diff(state') ~= 0),length(state)]));
                    ctraj = horzcat(trccontidx,tm',st);
   
                    Stateanal{j,1}=ctraj;
                end
            end
            StateAll{i} = Stateanal;
        end
    end
end
            clearvars n nn np ntraj traj ntraj ctraj R state Stateanal i j k

            for i = 1:length(StateAll)
                StateAllLin{i} = StateAll{i}(~cellfun(@isempty, StateAll{i}));
            end
            
            % remove the first trajectory
            for i = 1:length(StateAll)
                for j = 1: size(StateAllLin{i},1)
                    if size(StateAllLin{i}{j,1},1) == 1
                        StateAllLin{i}{j,1} = {};
                    else StateAllLin{i}{j,1}(1,:) = [];
                    end
                end
            end
            
            for i = 1:length(StateAllLin)
                StateAllLin{i} = StateAllLin{i}(~cellfun(@isempty, StateAllLin{i}));
            end
            
            AllC = cell(size(StateAllLin));
            for i = 1:length(StateAllLin)
                AllC{i} = cat(1, StateAllLin{i}{:});
            end
            LinAllDist = cat(1, AllC{:}); %clear AllC StateAllLin
            
            idxIN = find(cell2mat(LinAllDist(:,3)) == 1);
            idxOUT = find(cell2mat(LinAllDist(:,3)) == 2);
            tauIN = cell2mat(LinAllDist(idxIN,2));
            tauOUT = cell2mat(LinAllDist(idxOUT,2));
            
            %plot
            h = histogram(tauIN);
            h.BinWidth = 0.06;
            hold on
            hh = histogram(tauOUT);
            hh.BinWidth = 0.06;
            
            TauINAll = [TauINAll; tauIN];
TauOUTAll = [TauOUTAll; tauOUT];

clearvars -except TauINAll TauOUTAll
