# Supplementary material for: Spatiotemporal organization of membrane protein controls bacterial extracellular electron transfer
Source: Nat Commun. 2026 Feb 17;17:2855. doi: 10.1038/s41467-026-69655-y (PMC13021941; doi:10.1038/s41467-026-69655-y)
Supplement: Supplementary file 3 — Supplementary Code [file 41467_2026_69655_MOESM3_ESM.zip › SupplementaryCode1/B_SuperResImage/yp_singlecellsuperesolution.m]

%% plot all displacement or first protein only
% line 115 or line 117
close all
trcprd = 30;
[numcell numimgmode] = size(PC);
TRC_MP = cell(size(PC));
TRC_SP = cell(size(PC));
for i = 1:numcell
    Celldata = PC{i,1};
    if ~isempty(Celldata)
        spotidx = Celldata(:,12);
        if isempty(trcprd), trcprd = max(spotidx); end;
        maxtrcidx=ceil(max(spotidx)/trcprd);
        %% group spots into individual trace measurement according to the trace imaging period, trcprd.
        TRC_sp=cell(maxtrcidx,1);
        TRC_mp=cell(maxtrcidx,1);
        
        for m=1:maxtrcidx
            lbtrcidx = trcprd*(m-1); hbtrcidx = trcprd*m+1; % define the lower and upper bound of the trace
            TOI = spotidx > lbtrcidx & spotidx < hbtrcidx; % TOI=trace of interest
            TRC1_raw = Celldata(TOI,:);
            idx_TRC1 = TRC1_raw(:,12);
            
            % further seperate the traces by the number of spots perframe
            d = diff(idx_TRC1); % find out traces contians more than two spots in a single frame.
            if min(d)==0; % means there are frames contians more than one spot.
                TRCsp = [];
                TRCmp = TRC1_raw;
            else
                TRCsp = TRC1_raw;
                TRCmp = [];
            end
            TRC_sp{m,1} = TRCsp;
            TRC_mp{m,1} = TRCmp;
            
        end
        
        TRC_sp(cellfun(@(x)size(x,1)<2,TRC_sp)) = []; % remove single data point traces
        TRC_mp(cellfun(@isempty,TRC_mp)) = [];   % remove empty traces
        
        
        TRC_SP {i,1} = TRC_sp;          % traces contians single spot
        TRC_MP {i,1} = TRC_mp;          % traces contians multiple spot
        
    end
    
    if numimgmode == 2
        Celldata2 = PC{i,2};
        if ~isempty(Celldata2)
            spotidx2 = Celldata2(:,12);
            if isempty(trcprd), trcprd = max(spotidx2); end;
            maxtrcidx2=ceil(max(spotidx2)/trcprd);
            %% group spots into individual trace measurement according to the trace imaging period, trcprd.
            TRC_sp2=cell(maxtrcidx2,1);
            TRC_mp2=cell(maxtrcidx2,1);
            
            for m=1:maxtrcidx2
                lbtrcidx2 = trcprd*(m-1); hbtrcidx2 = trcprd*m+1; % define the lower and upper bound of the trace
                TOI2 = spotidx2 > lbtrcidx2 & spotidx2 < hbtrcidx2; % TOI=trace of interest
                TRC2_raw = Celldata2(TOI2,:);
                idx_TRC2 = TRC2_raw(:,12);
                
                % further seperate the traces by the number of spots perframe
                d2 = diff(idx_TRC2); % find out traces contians more than two spots in a single frame.
                if min(d2)==0 % means there are frames contians more than one spot.
                    TRCsp2 = [];
                    TRCmp2 = TRC2_raw;
                else
                    TRCsp2 = TRC2_raw;
                    TRCmp2 = [];
                end
                TRC_sp2{m,1} = TRCsp2;
                TRC_mp2{m,1} = TRCmp2;
                
            end
            
            TRC_sp2(cellfun(@(x)size(x,1)<2,TRC_sp2)) = []; % remove single data point traces
            TRC_mp2(cellfun(@isempty,TRC_mp2)) = [];   % remove empty traces
            
            
            TRC_SP {i,2} = TRC_sp2;          % traces contians single spot
            TRC_MP {i,2} = TRC_mp2;          % traces contians multiple spot
            
        end
        
    end
    
end
if numimgmode == 2
    MSP = horzcat(TRC_MP(:,1),TRC_SP(:,1),TRC_MP(:,2),TRC_SP(:,2));
else
    MSP = horzcat(TRC_MP,TRC_SP);
end

MSP(cellfun(@isempty,MSP))={{}};
FirstLoc = cell(size(MTB,1),1);
for i = 1:size(MTB,1)
    for j = 1: size(MSP{i,2},1)
        FirstLoc{i}(j,1) = MSP{i,2}{j,1}(1,1);
        FirstLoc{i}(j,2) = MSP{i,2}{j,1}(1,2);
    end
end

imshow(DIC,[]); % plot out all cell candidates on DIC image
hold on
for i = 1:size(MTB,1)

    %plot(MTB{i,1}(:,1),MTB{i,1}(:,2),'LineWidth',0.1) %first position?
    plot(MRB{i,1}(:,1)+1,MRB{i,1}(:,2),'LineWidth',0.5) %drifted position?
    %plot(MQB{i,1}(:,1),MQB{i,1}(:,2),'LineWidth',0.1) %first position?
    set(gca,'Color','k')
    axis equal
     metric_string = int2str(i);
    text(MTB{i,1}(1,1),MTB{i,1}(1,2),metric_string,'Color','y','FontSize',12,'FontWeight','bold');
if ~isempty(FirstLoc{i})
%      scatter(FirstLoc{i}(:,1),FirstLoc{i}(:,2),5,'o','filled')
     scatter(FirstLoc{i}(:,1),FirstLoc{i}(:,2),5,'bo','filled')

end
    numbth = [1:1:size(PC{i,1},1)];
     scatter(PC{i,1}(numbth,1),PC{i,1}(numbth,2),0.1,'.')
end
hold off

%scatter(PC{i,1}(idxf,1),PC{i,1}(idxf,2),0.1,'.')


%% plot immobile vs mobile (all displacement)
%load '_iQ_posfit.mat' file

th1 = 182;%v 182;
th2 = 356;

testx = []; testy = [];
testnx = []; testny = [];
testmx = []; testmy = [];
trcprd = 30;
[numcell numimgmode] = size(PC);
TRC_MP = cell(size(PC));
TRC_SP = cell(size(PC));
for i = 1:numcell
    Celldata = PC{i,1};
    if ~isempty(Celldata)
        spotidx = Celldata(:,12);
        if isempty(trcprd), trcprd = max(spotidx); end;
        maxtrcidx=ceil(max(spotidx)/trcprd);
        %% group spots into individual trace measurement according to the trace imaging period, trcprd.
        TRC_sp=cell(maxtrcidx,1);
        TRC_mp=cell(maxtrcidx,1);
        
        for m=1:maxtrcidx
            lbtrcidx = trcprd*(m-1); hbtrcidx = trcprd*m+1; % define the lower and upper bound of the trace
            TOI = spotidx > lbtrcidx & spotidx < hbtrcidx; % TOI=trace of interest
            TRC1_raw = Celldata(TOI,:);
            idx_TRC1 = TRC1_raw(:,12);
            
            % further seperate the traces by the number of spots perframe
            d = diff(idx_TRC1); % find out traces contians more than two spots in a single frame.
            if min(d)==0; % means there are frames contians more than one spot.
                TRCsp = [];
                TRCmp = TRC1_raw;
            else
                TRCsp = TRC1_raw;
                TRCmp = [];
            end
            TRC_sp{m,1} = TRCsp;
            TRC_mp{m,1} = TRCmp;
            
        end
        
        TRC_sp(cellfun(@(x)size(x,1)<2,TRC_sp)) = []; % remove single data point traces
        TRC_mp(cellfun(@isempty,TRC_mp)) = [];   % remove empty traces
        
        
        TRC_SP {i,1} = TRC_sp;          % traces contians single spot
        TRC_MP {i,1} = TRC_mp;          % traces contians multiple spot
        
    end
    
    if numimgmode == 2
        Celldata2 = PC{i,2};
        if ~isempty(Celldata2)
            spotidx2 = Celldata2(:,12);
            if isempty(trcprd), trcprd = max(spotidx2); end;
            maxtrcidx2=ceil(max(spotidx2)/trcprd);
            %% group spots into individual trace measurement according to the trace imaging period, trcprd.
            TRC_sp2=cell(maxtrcidx2,1);
            TRC_mp2=cell(maxtrcidx2,1);
            
            for m=1:maxtrcidx2
                lbtrcidx2 = trcprd*(m-1); hbtrcidx2 = trcprd*m+1; % define the lower and upper bound of the trace
                TOI2 = spotidx2 > lbtrcidx2 & spotidx2 < hbtrcidx2; % TOI=trace of interest
                TRC2_raw = Celldata2(TOI2,:);
                idx_TRC2 = TRC2_raw(:,12);
                
                % further seperate the traces by the number of spots perframe
                d2 = diff(idx_TRC2); % find out traces contians more than two spots in a single frame.
                if min(d2)==0 % means there are frames contians more than one spot.
                    TRCsp2 = [];
                    TRCmp2 = TRC2_raw;
                else
                    TRCsp2 = TRC2_raw;
                    TRCmp2 = [];
                end
                TRC_sp2{m,1} = TRCsp2;
                TRC_mp2{m,1} = TRCmp2;
                
            end
            
            TRC_sp2(cellfun(@(x)size(x,1)<2,TRC_sp2)) = []; % remove single data point traces
            TRC_mp2(cellfun(@isempty,TRC_mp2)) = [];   % remove empty traces
            
            
            TRC_SP {i,2} = TRC_sp2;          % traces contians single spot
            TRC_MP {i,2} = TRC_mp2;          % traces contians multiple spot
            
        end
        
    end
    
end
if numimgmode == 2
    MSP = horzcat(TRC_MP(:,1),TRC_SP(:,1),TRC_MP(:,2),TRC_SP(:,2));
else
    MSP = horzcat(TRC_MP,TRC_SP);
end
x = 0;
DR = cell(size(MSP,1),1);
Alltrccom = cell(size(MSP,1),1);
idxremove = ones(size(MSP,1),1);
% figure('units','normalized','outerposition',[0.5 0 0.5 1]);
num_cell = num2str(size(MSP,1));

MSP(cellfun(@isempty,MSP))={{}};
for i=1:size(MSP,1)
    
    if numimgmode == 2;
        Alltrc1 = vertcat(MSP{i,2});
        Alltrc1(cellfun(@(x) size(x,1)<2,Alltrc1))=[];
        dr1 = cell(size(Alltrc1,1),1);
        
        Alltrc2 = vertcat(MSP{i,4});
        Alltrc2(cellfun(@(x) size(x,1)<2,Alltrc2))=[];
        dr2 = cell(size(Alltrc2,1),1);
        
        Alltrc = [Alltrc1;Alltrc2];
        
    else
        Alltrc1 = vertcat(MSP{i,2});
        Alltrc1(cellfun(@(x) size(x,1)<2,Alltrc1))=[];
        dr1 = cell(size(Alltrc1,1),1);
        Alltrc = Alltrc1;
    end
    
    %%
    for j=1:size(Alltrc,1)
        drtrc = Alltrc{j,1};
        idx=rem(drtrc(:,12)-1,trcprd)+1;
        x = idx-idx(1)+x(end); x(1)=[];
        y = sqrt(diff(drtrc(:,3)).^2+diff(drtrc(:,4)).^2);
        dr1{j,1}=y; dr1{j,2}=diff(drtrc(:,12));

        for m=1:size(dr1{j,1},1)
            if dr1{j,1}(m,1)<th1 %threshold(r0)
              testx = [testx; drtrc(m,1)];
              testy = [testy; drtrc(m,2)];
            elseif dr1{j,1}(m,1)<th2
              testnx = [testnx; drtrc(m,1)];
              testny = [testny; drtrc(m,2)];
            else
              testmx = [testmx; drtrc(m,1)];
              testmy = [testmy; drtrc(m,2)];

            end
        end
    end
end

even = [1:1:size(testx,1)];
evenm = [1:1:size(testmx,1)];
event = [1:1:size(testnx,1)];

% figure
% subplot(1,2,1)
% imshow(DIC)
% hold on
% scatter(testx(even),testy(even),0.1,'y.')
% subplot(1,2,2)
% imshow(DIC)
% hold on
% scatter(testmx(evenm),testmy(evenm),0.1,'c.')

figure
subplot(1,3,1)
imshow(DIC)
hold on
scatter(testx(even),testy(even),0.1,'r.')
subplot(1,3,2)
imshow(DIC)
hold on
scatter(testnx(event),testny(event),0.1,'g.')
subplot(1,3,3)
imshow(DIC)
hold on
scatter(testmx(evenm),testmy(evenm),0.1,'c.')


%%
%{
%input: imgshift, postfit

nn=1;
 AxVolAsk{nn}=AxVolAs; 
            Cellallk{nn} = Cellall;
            MRBk{nn} = MRB;
            MTBk{nn} = MTB;
             PCk{nn} = PC;
            TIM_idvk{nn} = TIM_idv;
    clearvars AxVolAs Cellall MRB MTB PC TIM_idv logpath nmnm
AxVolAs4msdZ_Z_Zn = [];
Cellall4msdZ_Z_Zn = [];
MRB4msdZ_Z_Zn = [];
MTB4msdZ_Z_Zn = [];
PC4msdZ_Z_Zn = [];
TIM_idv4msdZ_Z_Zn = [];

for k=1:length(AxVolAsk)
    AxVolAs4msdZ_Z_Zn=[AxVolAs4msdZ_Z_Zn;AxVolAsk{k}];
    Cellall4msdZ_Z_Zn = [Cellall4msdZ_Z_Zn;Cellallk{k}];
    MRB4msdZ_Z_Zn=vertcat(MRB4msdZ_Z_Zn,MRBk{k});
    MTB4msdZ_Z_Zn=vertcat(MTB4msdZ_Z_Zn,MTBk{k});
    PC4msdZ_Z_Zn =vertcat(PC4msdZ_Z_Zn,PCk{k});
    TIM_idv4msdZ_Z_Zn = vertcat(TIM_idv4msdZ_Z_Zn,TIM_idvk{k});
end
clear AxVolAsk Cellallk MRBk  MTBk  PCk  TIM_idvk

trcprd = 30;
Tint = 0.004; %integration time
Ttl = 0.06; %timelapse time, interval time

xs30 = (1:1:trcprd)'; 
x60pp = xs30*Ttl-(Ttl-Tint);  
x60 = xs30*Ttl;
AxVolAs4ms = AxVolAs4msdZ_Z_Zn;
Cellall4ms = Cellall4msdZ_Z_Zn;
MRB4ms = MRB4msdZ_Z_Zn;
MTB4ms = MTB4msdZ_Z_Zn;
PC4ms =PC4msdZ_Z_Zn;
TIM_idv4ms = TIM_idv4msdZ_Z_Zn;
FIL = [ 1,    1,      0,      0,      0,      0,        0,      0;...
        80,   80,     0,      0,      0,      10000,   0,      600;...
        350,  350,    0.3,    60,     60,     1000000, 90000,  10000];
PC4msf = iQ_Filter(PC4ms,FIL);


% PC = PC4msf;
% MRB = MRB4ms;
% MTB = MTB4ms;
% TIM= TIM_idv4ms;
% Cellall = Cellall4ms;
% AxVolAs = AxVolAs4ms;
% 
%image shows location of immobile displacement and mobile displacement respectively
[nPC4ms,nMSP4ms,nMRB4ms,nMTB4ms,nTIM4ms,nCellall4ms,nAxVolAs4ms,idxremove] = iQ_postrc_with_tracks_revisedYP2(PC4msf,MRB4ms,MTB4ms,TIM_idv4ms,Cellall4ms,AxVolAs4ms,trcprd);
[nPC4ms,nMSP4ms,nMRB4ms,nMTB4ms,nTIM4ms,nCellall4ms,nAxVolAs4ms,idxremove] = iQ_postrc_with_tracks_revisedYP3(PC4msf,MRB4ms,MTB4ms,TIM_idv4ms,Cellall4ms,AxVolAs4ms,trcprd);

close all

%% immonile
        figure;
        cel = zeros(440,440);
        currc = horzcat(MRB{i,1}(:,2),MRB{i,1}(:,1));
        for ii=1:size(currc,1)
            cel(currc(ii,1),currc(ii,2)) = 1;
        end
        imshow(cel);
        hold on
        for j=1:size(Alltrc,1)
            drtrc = Alltrc{j,1};
 
            for m=1:size(dr1{j,1},1)
            if dr1{j,1}(m,1)<525
              plot(drtrc(m,1),drtrc(m,2),'.','Color','y','MarkerSize',5);
            end
            end
            
        end
        allp = cell2mat(Alltrc);
        axis([min(allp(:,1))-10 max(allp(:,1))+10 min(allp(:,2))-10 max(allp(:,2))+10]);
        title('Immobile Tracks (pixel)');
        hold off
 %%  mobile     
        figure;
        cel = zeros(440,440);
        currc = horzcat(MRB{i,1}(:,2),MRB{i,1}(:,1));
        for ii=1:size(currc,1)
            cel(currc(ii,1),currc(ii,2)) = 1;
        end
        imshow(cel);
        hold on
        for j=1:size(Alltrc,1)
            drtrc = Alltrc{j,1};
 
            for m=1:size(dr1{j,1},1)
            if dr1{j,1}(m,1)>525
              plot(drtrc(m,1),drtrc(m,2),'.','Color','c','MarkerSize',5);
            end
            end
           
        end
        allp = cell2mat(Alltrc);
        axis([min(allp(:,1))-10 max(allp(:,1))+10 min(allp(:,2))-10 max(allp(:,2))+10]);
        title('Mobile Tracks (pixel)');
         hold off
%}
