# Supplementary material for: Spatiotemporal organization of membrane protein controls bacterial extracellular electron transfer
Source: Nat Commun. 2026 Feb 17;17:2855. doi: 10.1038/s41467-026-69655-y (PMC13021941; doi:10.1038/s41467-026-69655-y)
Supplement: Supplementary file 3 — Supplementary Code [file 41467_2026_69655_MOESM3_ESM.zip › SupplementaryCode1/C_ElectroChemImaging/yp_plot_skewness.m]

%% 100121 generated by Younchan Park
%% plotting skewness and fitting with sigmoidal function
%% get indcution time and reaction time

%load 'skewcell.mat' file
%load 'CombinedMask.mat' file
setpath = '/Volumes/YP_Backup/YP-NB/Nanobio/Matlab/iQPALM_v6_2/totalfn';
timeres = 15; %min

%% for skewness
a = size(skewcell,1); %num of movies
t = timeres./60;
x = (0:t:t*(a-1)); %hour
b = size(skewcell{1,1},1); %num of picked cells

y = zeros(b,a);
for i = 1:a
for  j =1:b
    if ~isenum(skewcell{i,1}(j,1)) == 0
        y(j,i) = 0;
    else
        y(j,i) = skewcell{i,1}(j,1);
    end
end
end
cd(opath)
RedAll = {};
for mv=1:a
    Red = zeros(220,220);
    Red_name =['YP_PALM_shewy_561_',num2str(mv),'.tif'];
    
    for n = 1:2 %2
        img = double(imread(Red_name,n));
        Red = Red + img;
    end
    RedAll{mv} = Red; 
end

cd(setpath)

idxsigmoid = [];

for c1 = 1:size(combCellPrim_Final,1)
    rdic = 220; cdic=220;
    imcropxmin = min(combCellPrim_Final{c1,1}(:,1))-5;    if imcropxmin<1; imcropxmin = 1; end;
    imcropxmax = max(combCellPrim_Final{c1,1}(:,1))+5;    if imcropxmax>cdic; imcropxmax = cdic; end;
    imcropymin = min(combCellPrim_Final{c1,1}(:,2))-5;    if imcropymin<1; imcropymin = 1; end
    imcropymax = max(combCellPrim_Final{c1,1}(:,2))+5;    if imcropymax>rdic; imcropymax = rdic; end;
    
    close all
    h1 = figure;
    
        subplot(2,13,1);
        imshow(RedAll{1},[0 20000])
        axis([imcropxmin imcropxmax imcropymin imcropymax])
        set(gca,'YDir','normal')
        hold on
        for p=1:size(combCellPrim_Final,1)
    plot(combCellPrim_Final{p}(:,1),combCellPrim_Final{p}(:,2),'LineWidth',2); 
        end
        hold off
    
    for i = 2:a
        subplot(2,13,i);
        imshow(RedAll{i},[0 20000]);
        axis([imcropxmin imcropxmax imcropymin imcropymax])
        set(gca,'YDir','normal')
    end
    set(h1,'units','normalized','outerposition',[0 1 1 0.4])
    h2 = figure;
    plot(x,y(c1,:),'-o','color',rgb('MediumVioletRed'))
    axis([-0.5 6.5 -3 3])
    set(h2,'units','normalized','outerposition',[0.7 0.1 0.3 0.5])
    ib = input(['keep no.',num2str(c1),' ? (Y/N)'],'s');
    cc = upper(ib);
    if cc == 'Y'
        idxsigmoid = [idxsigmoid, c1];
    end
    close
    
end

sortedy = []; sortedAxVolAs = []; 
sortedInt = [];
for i = idxsigmoid
    temp = y(i,:);
    tempp = AxVolAs(i,:);
    temppp = CellInt_Final{1,1}(i,:);
sortedy = [sortedy; temp];
sortedAxVolAs = [sortedAxVolAs; tempp];
sortedInt = [sortedInt; temppp];
end

%%

close all
cd(setpath)
fitpara = cell(size(sortedy,1),1);
idxJ = [];
idxCov = [];
idxflat = [];

for i =1:size(sortedy,1)
    if ~isnan(sortedy(i,end)) == 1
[xData, yData] = prepareCurveData( x([2:end-1]), sortedy(i,[2:end-1]) );

modelfun = @(beta,x)(beta(1)+(beta(2)./(1+exp((-(x-beta(3)))./beta(4)))));
beta0 = [0 1 3 0.3];
options = statset('MaxFunEvals',100000,'MaxIter',100000,'TolFun',1e-14,'TolX',1e-14);
[beta,~,J,CovB] = nlinfit(xData, yData, modelfun ,beta0,options);
CoeffError = sqrt(diag(CovB));
% display(beta)
% display(CoeffError)
% display(J)


%plot for checking one by one
%%{
fita= beta(1);
fitb= beta(2);
fitc= beta(3);
fitd= beta(4);      
figure
subplot(1,2,1)
plot( xData, yData ,'o','MarkerSize',8,'Linewidth',2,'color',rgb('Salmon'));
%legend( 'skewness vs t(h)', 'fit result', 'Location', 'NorthWest' );
hold on;
f = @(x) fita+(fitb./(1+exp((-(x-fitc))./fitd)));
fplot(f,[-0.5 6.5],'color',rgb('MediumVioletRed'),'Linewidth',2)
ylim([-3 3])
hold off;
subplot(1,2,2)
 plot(x,sortedy(i,:),'-o','color',rgb('MediumVioletRed'))
 axis([-0.5 6.5 -3 3])
fitans = input(['no.',num2str(i),'FLAT?'],'s');
%}


fitpara{i,1} = [beta',CoeffError];
fitpara{i,2} = J;
fitpara{i,3} = CovB;
if isempty(find(fitpara{i,2}==0)) == 1
    idxJ = [idxJ,i];
end
if isempty(find(fitpara{i,3}==0)) == 1
    idxCov = [idxCov,i];
end
    end
    close
end

%%


useful = [];
notuseful = [];
for i = 1:size(sortedy,1)
    if ~isempty(fitpara{i}) && fitpara{i}(2,1) >0.5 && fitpara{i}(2,1) <2.5 && fitpara{i}(3,1) >0 && fitpara{i}(3,1) <6 
     useful = [useful, i];
    else
        notuseful = [notuseful, i];
    end
end


% Plot fit with data.       
for i = useful%idxJ
[xData, yData] = prepareCurveData( x, sortedy(i,:) );
figure
subplot(1,2,1)
plot( xData, yData ,'o','MarkerSize',8,'Linewidth',2,'color',rgb('Salmon'));
%legend( 'skewness vs t(h)', 'fit result', 'Location', 'NorthWest' );
hold on;
f = @(x) fitpara{i,1}(1,1)+(fitpara{i,1}(2,1)./(1+exp((-(x-fitpara{i,1}(3,1)))./fitpara{i,1}(4,1))));
fplot(f,[-0.5 6.5],'color',rgb('MediumVioletRed'),'Linewidth',2)
ylim([-3 3])
hold off;
subplot(1,2,2)
 plot(x,sortedy(i,:),'-o','color',rgb('MediumVioletRed'))
 axis([-0.5 6.5 -3 3])
 fitans = input(['no.',num2str(i)],'s');
 close all
end
 

numm = size(useful,2);
%plot all fitted data
figure
hold on
for p = 1:numm
 i = useful(p);
fita= fitpara{i,1}(1,1);
fitb= fitpara{i,1}(2,1);
fitc= fitpara{i,1}(3,1);
fitd= fitpara{i,1}(4,1);

f = @(x) fita+(fitb./(1+exp((-(x-fitc))./fitd)));
fplot(f,[-0.5 6.5],'color',rgb('MediumVioletRed'),'Linewidth',2)
end


%plot normalized data
figure
hold on
for p = 1:numm
 i = useful(p);
fita= fitpara{i,1}(1,1);
fitb= fitpara{i,1}(2,1);
fitc= fitpara{i,1}(3,1);
fitd= fitpara{i,1}(4,1);

f = @(x) 1./(1+exp((-(x-fitc))./fitd));
fplot(f,[-0.5 6.5],'Linewidth',2)%,'color',rgb('MediumVioletRed')
end

slope = [];
induction = [];
rxntime = [];
shape = [];
CellInt = [];

n=1;
for p = 1:numm
 i = useful(p);
slope(n) = fitpara{i,1}(2,1)./(4*fitpara{i,1}(4,1));
induction(n) = fitpara{i,1}(3,1)-(2*fitpara{i,1}(4,1));
rxntime(n) = 4*fitpara{i,1}(4,1);
shape(n,:) = sortedAxVolAs(i,:);
CellInt(n) = sortedInt{i,2};
n=n+1;
end

numm = size(useful,2);
figure
xx = [0:0.25:6];
histogram(induction,xx)
xlim([0,6])
title(sprintf('histogram of induction time'),'FontSize', 13);
xlabel('induction time (h)');
ylabel('counts');
avgInd = mean(induction(find(induction>0 & induction<6)));
stdInd = std(induction(find(induction>0 & induction<6)));
disp(['** induction time = ', num2str(avgInd),' +- ',num2str(stdInd),'h  **']);

figure
histogram(rxntime,xx)
xlim([0,6])
title(sprintf('histogram of reaction time'),'FontSize', 13);
xlabel('reaction time (h)');
ylabel('counts');
avgRxn = mean(rxntime(find(rxntime>0 & rxntime<6)));
stdRxn = std(rxntime(find(rxntime>0 & rxntime<6)));
disp(['** reaction time = ', num2str(avgRxn),' +- ',num2str(stdRxn),'h  **']);

figure
scatter(induction,rxntime)
xlabel('induction time (h)');
ylabel('reaction time (h)');
xlim([0,6]); ylim([0,6])

figure
scatter(induction,CellInt)
xlabel('induction time (h)');
ylabel('cell intensity');
xlim([0,6]);

figure
scatter(rxntime, CellInt)
xlabel('reaction time (h)');
ylabel('cell intensity');
xlim([0,1]);

IndRxn = [induction',rxntime'];
IndInt = [induction',CellInt'];
RxnInt = [rxntime',CellInt'];
[R1,P1] = corrcoef(IndRxn);
[R2,P2] = corrcoef(IndInt);
[R3,P3] = corrcoef(RxnInt);


cd(opath)
% clearvars -except comfitpara sortedAxVolAs shape numm fitpara idxsigmoid opath slope setpath skewcell a t x b sortedy timeres induction rxntime useful
% save('plot_skewness.mat');
