# Supplementary material for: Spatiotemporal organization of membrane protein controls bacterial extracellular electron transfer
Source: Nat Commun. 2026 Feb 17;17:2855. doi: 10.1038/s41467-026-69655-y (PMC13021941; doi:10.1038/s41467-026-69655-y)
Supplement: Supplementary file 3 — Supplementary Code [file 41467_2026_69655_MOESM3_ESM.zip › SupplementaryCode1/C_ElectroChemImaging/yp_DIC_masking_forECpalm.m]

%%04/12/22/ multiple DIC mask can be merged
%%
driveL = '/Volumes/YP_Backup/YP-NB/Nanobio';
setpath= sprintf('%s/Matlab/iQPALM_v6_2/totalfn',driveL);
opath= sprintf('%s/EC-PALM/041022',driveL);

% camera setting
Pixel_x= 135.4; Pixel_y=135.4;
IM_info=[Pixel_x, Pixel_y];
CCD_gain=250;   CCD_sens=67.12;  CCD_QE=0.97;
CAM_set=[CCD_gain, CCD_sens, CCD_QE];

% Marker's diameter in nm
Ausz=100;

% dye emission wavelength in nm
EM_wave_FP=561;

% cell boundary dilate setting
dil_sz=0;

% spot analysis setting
threshold=4;    mask_sz=13;

% repeated spot criteria, Delta=[max_x,max_y,max_z];
Delta=[0,0,0];

% for reconstructed image
sigma_RI=1 ;     mask_size_RI=11;  precision_RI=10;
RI_para=[mask_size_RI, sigma_RI,precision_RI];

Num=2;
cd(opath)
DIC_name = ['DIC',num2str(Num),'.tif'];
DIC = imread(DIC_name);
Red = zeros(size(DIC));
Red_name =['YP_PALM_shewy_561_',num2str(Num),'.tif'];

for n = 1:3
    img = double(imread(Red_name,n));
    Red = Red + img;
end
cd(setpath)
pixel_sz = IM_info(1);
%%
% define split coordinate
I0 = DIC;
h0 = figure;  % plot out the overall transimission image, left and right panels
subplot(2,2,1:2)
imshow(I0,[])
set(h0,'units','normalized','outerposition',[0.5 0 0.5 1])

I1 = double(I0);
%I1 = imcomplement(I1); %when the background is white

% bkg substraction
backgroundl = imopen(I1,strel('disk',15));   % calculate the bkg using strel function
I1bkl = I1- backgroundl;                     % remove the background so that you can have a even intensity image.

subplot(2,2,3); imshow(I1bkl,[0  prctile(I1bkl(:),97)]);

% normalize left panel to 0...1 for defining the mask
imgN = (I1bkl-min(I1bkl(:)))/(max(I1bkl(:)-min(I1bkl(:))));
th1 = graythresh(imgN);
cellMsk = imgN > th1*0.55;
cellMsk2 = imfill(cellMsk,'holes');
se = strel('disk',1);
cellMsk3 = imopen(cellMsk2, se);         % remove too small object, the noise
cellMsk4 = bwareaopen(cellMsk3, 15);     % remove too small cluster via area
subplot(2,2,4); imshow(cellMsk4);

% label all potential cadidates
[BMsk,LMsk] = bwboundaries(cellMsk4,'noholes');
statsMsk = regionprops(LMsk,'PixelIdxList');
h1 = figure;
imshow(imgN,[0  prctile(imgN(:),98)]); % plot out all cell candidates on DIC image
set(h1,'units','normalized','outerposition',[0.5 0 0.5 1])
hold on
for b1=1:size(BMsk,1)
    Mskpxlist = BMsk{b1};
    plot(Mskpxlist(:,2),Mskpxlist(:,1),'y');
    cell_y = Mskpxlist(1,1); cell_x = Mskpxlist(1,2);
    metric_string = int2str(b1);
    text(cell_x-5,cell_y-5,metric_string,'Color','r','FontSize',12,'FontWeight','bold');
end
hold off;

% choose the mask
Mskchs = input('choose the Mask index ([idx1 idx2 ..]) : ');
cltormv = ones(size(BMsk,1),1); cltormv(Mskchs) = 0;
% Mskidx = cell2mat(struct2cell(statsMsk(cltormv>0))');
tmpt1 = struct2cell(statsMsk(cltormv>0));
if size(size(tmpt1),2) == 3
    Mskidx = [];
else
    Mskidx = cell2mat(tmpt1');
end
clear tmpt1
cellMsk5 = cellMsk4;
if ~isempty(Mskidx)
    cellMsk5(Mskidx)= 0;
end
cellMsk_perim = bwperim(cellMsk5);
cmol1 = imoverlay(imgN, cellMsk_perim, [.3 1 .3]);

h2 = figure; % plot out final mask on top of transimission image
imshow(cmol1);
set(h2,'units','normalized','outerposition',[0.5 0 0.5 1])
%%
% convert to unit 8 first
I2 = uint8(I1bkl*255/max(I1bkl(:)));
% I2 = imadjust(I2);
I2i = imcomplement(I2);
I3 = I2i;
I3(~cellMsk5)= 0;
figure; imshow(I3,[]);

% find out correct global bkg threhold to make the non-cell region more
% clear
agth = hist(double(I3(:)),(1:1:256)); agth(1) = 0;
agthcv = smooth((1:1:256),agth,0.1,'lowess');
[~,gloth]= min(diff(agthcv));

segpara= [0.35 0.95 gloth 15];
maxsize = 5;
disk = 0;
nseg = 1;
ind='X';

cd(setpath)
while ind=='X'
    
    
    while 1
        if nseg~=1
            segpara = input(strcat('minpercentile,maxpercentile,Gthreshold,minCellsz (default = [0.35,0.95,',num2str(gloth),',15] ): '));
        end
        minpercentile = segpara(1);
        maxpercentile = segpara(2);
        globalthreshold = segpara(3);
        minCellsz = segpara(4);
        
        I3 = I2i;
        I3(~cellMsk5)=0;
        I3(I3>=globalthreshold) = 0;
        
        
        if maxsize > 0
            mask = I3 > 0; L = bwlabel(mask,4); s = regionprops(L, 'Image','BoundingBox');
            for k = 1:numel(s)
                bb = uint16(s(k).BoundingBox);
                a = I3(bb(2):bb(2)+bb(4)-1,bb(1):bb(1)+bb(3)-1); img = a;
                
                a(~s(k).Image) = 0; img(a>0) = 0;
                
                b = a;
                localmask = a>0;
                estat = CTblock(b,localmask,localmask,maxsize, {@mean},[]);
                Mean = double(b) - estat(:,:,1);
                Mean = Mean - min(Mean(:));
                r1 = CTblock(Mean,localmask,localmask,maxsize,{@CTranks},{1});
                localmask(r1 > maxpercentile) = 0;
                a(localmask==0) = 0;
                b(localmask==0) = 0;
                temp = r1 < minpercentile & localmask > 0;
                if disk >0
                    smoothed = CTiterativeOpen(temp, disk,1);
                    %             smoothed = CTdistanceSmooth(smoothed,0,0,debug);
                    %             if disk > 2
                    %                 smoothed = CTiterativeOpen(smoothed, 1,0);
                    %             end
                else
                    smoothed = temp;
                end
                b(a>0 & smoothed == 0) = 0;
                
                %restore
                c = b>0;  c = uint8(bwmorph(c,'thicken',maxsize));
                a(a>0 & c==0) = 0;
                
                if disk >0
                    temp = a>0;
                    smoothed = CTiterativeOpen(temp, disk,1);
                    a(smoothed==0) = 0;
                end
                img = img+a;
                I3(bb(2):bb(2)+bb(4)-1,bb(1):bb(1)+bb(3)-1) = img;
            end
        end
        
        result = CTiterativeSelectiveSegmentation(I3,[],{1,minCellsz,1,0},0);
        result = imfill(result,'holes');
        lblImg = bwlabel(result);
        
        close all
        figure('units','normalized','outerposition',[0.5 0 0.5 1]);
        subplot(2,2,1)
        imshow(I2i,[]);
        subplot(2,2,2)
        imshow(I3,[]);
        subplot(2,2,3)
        imshow(label2rgb(lblImg,'jet','k','shuffle'));
        result_perim = bwperim(result);
        cmol2 = imoverlay(imgN, result_perim, [.3 1 .3]);
        subplot(2,2,4)
        imshow(cmol2)
        
        b = input('Want to Change segment para ?(Y/N ) ','s');
        Bseg = upper(b);
        if Bseg == 'Y'; nseg = nseg+1; end;
        if Bseg == 'N', break; end;
    end
    
    %%
    [BD,~] = bwboundaries(result,'noholes');
    B5 = cell(size(BD));
    for bi = 1:size(BD,1)
        imtemp = zeros(size(result));
        imtemp(sub2ind(size(result),BD{bi,1}(:,1),BD{bi,1}(:,2)))=1;
        imtemp = imfill(imtemp,'holes');
        imtemp = imclose(imtemp,strel('disk',3));
        imtemp = imdilate(imtemp,strel('disk',1));
        B5(bi,1) = bwboundaries(imtemp,'noholes');
    end
    
    % choose cells of interest by cell morphology
    close all
    ha=figure;
    imshow(I1bkl,[0 prctile(I1bkl(:),97)]); % plot out all cell candidates on DIC image
    set(ha,'units','normalized','outerposition',[0.5 0 0.5 1])
    hold on
    CellPrim = B5;
    for b1=1:size(B5,1);
        cells_perim = B5{b1,1};
        plot(cells_perim(:,2),cells_perim(:,1));
        CellPrim{b1,1} = fliplr(cells_perim);
        text(cells_perim(1,2)-2,cells_perim(1,1)-2,int2str(b1),'Color','r','FontSize',12,'FontWeight','bold');
    end
    hold off;
 
       CellPrim_choose = CellPrim;

    % plot out the picked cells
    hb=figure;
    imshow(I1bkl,[0 prctile(I1bkl(:),97)]);
    set(hb,'units','normalized','outerposition',[0.5 0 0.5 1]);
    hold on;
    for p=1:size(CellPrim_choose,1);
        plot(CellPrim_choose{p}(:,1),CellPrim_choose{p}(:,2));
        text(CellPrim_choose{p}(1,1)-10,CellPrim_choose{p}(1,2)-5,int2str(p),'Color','r','FontSize',12,'FontWeight','bold');
    end
    hold off;
    
    close all
    %--------------------------------------------------------------------------
    removeidx = [];
    MBDnew = cell(size(CellPrim_choose,1),1);
    MBDnewidx = cell(size(CellPrim_choose,1),1);
    
    for c1 = 1:size(CellPrim_choose,1)
        [rdic,cdic]=size(I1);
        imcropxmin = min(CellPrim_choose{c1,1}(:,1))-5;    if imcropxmin<1; imcropxmin = 1; end;
        imcropxmax = max(CellPrim_choose{c1,1}(:,1))+5;    if imcropxmax>cdic; imcropxmax = cdic; end;
        imcropymin = min(CellPrim_choose{c1,1}(:,2))-5;    if imcropymin<1; imcropymin = 1; end
        imcropymax = max(CellPrim_choose{c1,1}(:,2))+5;    if imcropymax>rdic; imcropymax = rdic; end;
        
        mbd1 = CellPrim_choose{c1,1};
        hc=figure;        
        imshow(I1bkl,[]);
        set(hc,'units','normalized','outerposition',[0.5 0 0.5 1]);
        hold on;
        axis([imcropxmin imcropxmax imcropymin imcropymax])
        set(gca,'YDir','normal')
        plot(mbd1(:,1),mbd1(:,2));
        hold off;
        
        ib = input('Want to remove the mask ?(Y/N ) ','s');
        C = upper(ib);
        if isempty(C)
            ib = input('Again Want to remove the mask ?(Y/N ) ','s');
            C = upper(ib);
        end
        if C == 'N'
            mbdnew = [mbd1(:,1),mbd1(:,2)];
            MBDnew{c1,1} = mbdnew;
            MRGnew = zeros(size(DIC));
            MRGnew(sub2ind(size(DIC),mbdnew(:,2),mbdnew(:,1)))=1;
            MRGnew = imfill(MRGnew,'holes');
            cc_MRGnew = bwconncomp(MRGnew, 4);
            MBDnewidx{c1,1} = cell2mat(cc_MRGnew.PixelIdxList);
        end
        if C == 'Y'
            removeidx = [removeidx;c1];
        end
        close
    end
    CellPrim_choose(removeidx,:) = [];
    MBDnew(removeidx,:) = [];
    MBDnewidx(removeidx,:) = [];

    
    indi = input('Satisfy the Mask ?(O/X ) ','s');
    ind = upper(indi);
end

%%

CellPrimOrigin = CellPrim_choose;

    imshow(Red,[]);
    hold on;
    for p=1:size(CellPrimOrigin,1)
        plot(CellPrimOrigin{p}(:,1),CellPrimOrigin{p}(:,2));

    end
    hold off;
    
    nseg = 1;

     b = input('Satisfied with mask ?(Y/N ) ','s');
        Bseg = upper(b);
        if Bseg == 'Y'; nseg = nseg+1; close all;
        end
    while nseg == 1        
        if Bseg == 'N'
    
    RshRed = input('where to shift? [x,y]');
    CellPrim_choose = CellPrimOrigin;
    
    for k = 1:numel(CellPrim_choose)
        CellPrim_choose{k}(:,1) = CellPrim_choose{k}(:,1)+RshRed(1);
        CellPrim_choose{k}(:,2) = CellPrim_choose{k}(:,2)+RshRed(2);
    end
    
        imshow(Red,[]);
        hold on;
        
    for p=1:size(CellPrim_choose,1);
        plot(CellPrim_choose{p}(:,1),CellPrim_choose{p}(:,2));
    end
        hold off;
        cd = input('Satisfied with mask ?(Y/N ) ','s');
        Cseg = upper(cd);
        if Cseg == 'Y'; nseg = nseg+1; close all;
        end
        end
    end 
    CellPrim_final = CellPrim_choose;
    close all;
    %%
    MBDnew = cell(size(CellPrim_choose,1),1);
    MBDnewidx = cell(size(CellPrim_choose,1),1);
    MBDnew = CellPrim_choose;
    for i = 1:size(CellPrim_choose,1)
%             MBDnew = CellPrim_choose;
            MRGnew = zeros(size(DIC));
            MRGnew(sub2ind(size(DIC),CellPrim_choose{i,1}(:,2),CellPrim_choose{i,1}(:,1)))=1;
            MRGnew = imfill(MRGnew,'holes');
            cc_MRGnew = bwconncomp(MRGnew, 4);
            MBDnewidx{i,1} = cell2mat(cc_MRGnew.PixelIdxList);
    end
   
%%

    cSCQC.Connectivity = 8;
    cSCQC.ImageSize = size(I1);
    cSCQC.NumObjects = size(MBDnew,1);
    cSCQC.PixelIdxList = MBDnewidx';

        CellInta = {};

                Ired = Red;
                Intred = struct2cell(regionprops(cSCQC,Ired,'PixelValues'));
                CellInt{1,1}  = Intred(1,:);

        CellInta{1,1} = num2cell(cell2mat(cellfun(@(x) sum(x),vertcat(CellInt{:}),'uni',false)),1)';
        CellInta = horzcat(CellInta{:});
        close all;


% plot out the picked cells
figure
imshow(Red,[]); hold on;
for p=1:size(CellPrimOrigin,1)
    plot(CellPrimOrigin{p}(:,1),CellPrimOrigin{p}(:,2));
    
    cell_x = CellPrimOrigin{p}(1,1); % define the location of the text
    cell_y = CellPrimOrigin{p}(1,2);
    metric_string = int2str(p);
    text(cell_x-10,cell_y-5,metric_string,'Color','y','FontSize',12,'FontWeight','bold');
end
hold off;

cd(opath)
% save('DIC_mask_all.mat');
SaveName = ['DIC_mask_var_',num2str(Num),'.mat'];
save(SaveName,'opath','setpath','CellPrim_choose', 'CellPrim_final', 'CellPrimOrigin');

%% merge several DIC images to have more cell mask
cc = input('Do you want to start merging? ','s');
Cseg = upper(cc);
if Cseg == 'Y'
    
    Num = 2;
    nCellPrim_final = {};
    %DIC = imread('DIC1.tif');
    
    for i = 1:Num
        LoadName = ['DIC_mask_var_',num2str(i),'.mat'];
        load(LoadName);
        nCellPrim_final{i} = CellPrim_final;
        clearvars CellPrim_final CellPrim_choose CellPrimOrigin
    end
    cd(setpath)
    [MBDnewidx,combCellPrim]=yp_DIC_merge(DIC, nCellPrim_final{1}, nCellPrim_final{2});
    
    h1 = figure;
    imshow(Red,[0 30000]); hold on;
    for p=1:size(combCellPrim,1)
        plot(combCellPrim{p}(:,1),combCellPrim{p}(:,2));
        
        cell_x = combCellPrim{p}(1,1); % define the location of the text
        cell_y = combCellPrim{p}(1,2);
        metric_string = int2str(p);
        text(cell_x-10,cell_y-5,metric_string,'Color','y','FontSize',12,'FontWeight','bold');
    end
    hold off;
    set(h1,'units','normalized','outerposition',[0.5 0 0.5 1])
    
    cc = input('Want to remove some of mask ?(Y/N ) ','s');
    CC = upper(cc);
    if CC == 'Y';
        rmidx = input('Input cell number index = ');
        cellofinterest = [1:1:length(combCellPrim)];
        cellofinterest(rmidx) = [];
        combCellPrim_Final = combCellPrim(cellofinterest);
    else
        combCellPrim_Final = combCellPrim;
    end
    
    close all
    
    %fit the cells with rod with 2 cap model to get the
    MTB = combCellPrim_Final;
    TIM_idv = cell(size(MTB,1),2);
    MTB_idv = cell(size(MTB,1),2);
    %DIC = zeros(220,220);
    for q = 1:size(MTB,1)
        [MTBr,MTBc]=size(DIC);
        Subxmin = min(MTB{q,1}(:,1))-5;    if Subxmin<1;     Subxmin = 1;       end;
        Subxmax = max(MTB{q,1}(:,1))+5;    if Subxmax>MTBc;  Subxmax = MTBc;    end;
        Subymin = min(MTB{q,1}(:,2))-5;    if Subymin<1;     Subymin = 1;       end;
        Subymax = max(MTB{q,1}(:,2))+5;    if Subymax>MTBr;  Subymax = MTBr;    end;
        
        TIM_idv{q,1} = DIC(Subymin:Subymax,Subxmin:Subxmax);
        TIM_idv{q,2} = [Subxmin Subxmax Subymin Subymax];
        
        MTB_nxy = MTB{q,1};
        MTB_nxy(:,1) = MTB_nxy(:,1)-Subxmin+1;
        MTB_nxy(:,2) = MTB_nxy(:,2)-Subymin+1;
        MTB_idv{q,1} = MTB_nxy;
        MTB_idv{q,2} = [Subxmin-1,Subymin-1];
    end
    [AxVolAs] = iQ_rodcellfnd_rodw2capFit(TIM_idv,MTB_idv,pixel_sz);
    MTB = horzcat(MTB,MTB_idv);
    close all
    
    h2 = figure;
    imshow(DIC,[]); hold on;
    for p=1:size(combCellPrim_Final,1)
        plot(combCellPrim_Final{p}(:,1),combCellPrim_Final{p}(:,2));
        
        cell_x = combCellPrim_Final{p}(1,1); % define the location of the text
        cell_y = combCellPrim_Final{p}(1,2);
        metric_string = int2str(p);
        text(cell_x-10,cell_y-5,metric_string,'Color','y','FontSize',12,'FontWeight','bold');
    end
    hold off;
    set(h2,'units','normalized','outerposition',[0.5 0 0.5 1])
    
    
    cd(opath)
    save('CombinedMask.mat','opath','setpath','combCellPrim_Final','nCellPrim_final','AxVolAs');
end
