# Supplementary material for: Spatiotemporal organization of membrane protein controls bacterial extracellular electron transfer
Source: Nat Commun. 2026 Feb 17;17:2855. doi: 10.1038/s41467-026-69655-y (PMC13021941; doi:10.1038/s41467-026-69655-y)
Supplement: Supplementary file 3 — Supplementary Code [file 41467_2026_69655_MOESM3_ESM.zip › SupplementaryCode1/C_ElectroChemImaging/yp_skewness_cal.m]

close all

cd(opath)
DIC = imread('DIC1.tif'); %load first transmission image
mvNum = 13; %number of images
CellPrim_choose_Final=cell(mvNum,1);
CellInt_Final= cell(mvNum,1);


for mv=1:mvNum 
    
    cd(opath)
    Red = zeros(size(DIC));
    Red_name =['YP_PALM_shewy_561_',num2str(mv),'.tif'];
    
    for n = 1:3 %number of frames
        img = double(imread(Red_name,n));
        Red = Red + img;
    end
    
    %%
    
    cd(setpath)
    CellPrimOrigin = combCellPrim_Final;
    CellPrim_choose = combCellPrim_Final;
    
    hb = figure;
    imshow(Red,[]);
    set(hb, 'units','normalized','outerposition',[0.5 0 0.5 1]);

    hold on;
    for p=1:size(CellPrimOrigin,1)
        plot(CellPrimOrigin{p}(:,1),CellPrimOrigin{p}(:,2));
    end
    hold off;
    
    nseg = 1;
    b = input('Satisfied with mask ?(Y/N ) ','s');
    Bseg = upper(b);
    if Bseg == 'Y'; nseg = nseg+1; close all;
    end
    while nseg == 1
        if Bseg == 'N'
            
            RshRed = input('where to shift? [x,y]');
            CellPrim_choose = CellPrimOrigin;
            
            for k = 1:numel(CellPrim_choose)
                CellPrim_choose{k}(:,1) = CellPrim_choose{k}(:,1)+RshRed(1);
                CellPrim_choose{k}(:,2) = CellPrim_choose{k}(:,2)+RshRed(2);
            end
            
            imshow(Red,[]);
            hold on;
            
            for p=1:size(CellPrim_choose,1);
                plot(CellPrim_choose{p}(:,1),CellPrim_choose{p}(:,2));
            end
            hold off;
            cc = input('Satisfied with mask ?(Y/N ) ','s');
            Cseg = upper(cc);
            if Cseg == 'Y'; nseg = nseg+1; close all;
            end
        end
    end
    CellPrim_final = CellPrim_choose;
    close all;
    
    for i = 1:size(CellPrim_choose,1)
        idxover = [];
        idxover = find(CellPrim_choose{i,1} < 1);
        CellPrim_choose{i,1}(idxover) = 1;
        idxover = [];
        idxover = find(CellPrim_choose{i,1} > 220);
        CellPrim_choose{i,1}(idxover) = 220;
    end
    
    CellPrim_choose_Final{mv,1} = CellPrim_choose;
    %%
    MBDnew = cell(size(CellPrim_choose,1),1);
    MBDnewidx = cell(size(CellPrim_choose,1),1);
    MBDnew = CellPrim_choose;
    for i = 1:size(CellPrim_choose,1)
        MRGnew = zeros(size(DIC));
        MRGnew(sub2ind(size(DIC),CellPrim_choose{i,1}(:,2),CellPrim_choose{i,1}(:,1)))=1;
        MRGnew = imfill(MRGnew,'holes');
        cc_MRGnew = bwconncomp(MRGnew, 4);
        MBDnewidx{i,1} = cell2mat(cc_MRGnew.PixelIdxList);
    end
    
    %%
    cSCQC.Connectivity = 8;
    cSCQC.ImageSize = size(DIC);
    cSCQC.NumObjects = size(MBDnew,1);
    cSCQC.PixelIdxList = MBDnewidx';
    
    CellInta = {};
    
    Ired = Red;
    Intred = struct2cell(regionprops(cSCQC,Ired,'PixelValues'));
    CellInt{1,1}  = Intred(1,:);
    
    CellInta{1,1} = num2cell(cell2mat(cellfun(@(x) sum(x),vertcat(CellInt{:}),'uni',false)),1)';
    CellInta = horzcat(CellInta{:});
    close all;
    
    pxint = {};
    for i = 1:size(MBDnewidx,1)
        pxint{i,1}(:,1) = CellInt{1,1}{1,i}(:,1); % pixel intensity
        pxint{i,1}(:,2) = MBDnewidx{i,1}; % pixel index
        pxint{i,2} = CellInta{i,1}; %CellInta{i,2}(1,1);
    end
    CellInt_Final{mv,1} = pxint;
    
    skew = {};
    for i = 1: size(pxint,1)
        temptest = pxint{i,1}(:,1);
        idxbg = find(temptest < 2000); %remove background
        temptest(idxbg) = [];
        skewcell{mv,1}(i,1) = skewness(temptest);
    end
    
end

% cd(opath)
% save('skewcell.mat', 'skewcell', 'CellPrim_choose_Final', 'CellInt_Final','setpath', 'opath');
