# Supplementary material for: Spatiotemporal organization of membrane protein controls bacterial extracellular electron transfer
Source: Nat Commun. 2026 Feb 17;17:2855. doi: 10.1038/s41467-026-69655-y (PMC13021941; doi:10.1038/s41467-026-69655-y)
Supplement: Supplementary file 3 — Supplementary Code [file 41467_2026_69655_MOESM3_ESM.zip › SupplementaryCode1/D_CondensatePickAfterML/modifying_granules.m]

%% 071423 Youngchan Park; step added for shift correction
%% get punctate information by using grain boundaries determined from ilastik
% gran_seg_fl is a binary image file from from ilastik ('filename_Object Identities.tif')

driveL = '/Volumes/YP_Backup/YP-NB/Nanobio';
driveL2 = '/Volumes/YP_Backup/YP-NB/Nanobio';
setpath= sprintf('%s/Matlab/iQPALM_v6_2/totalfn',driveL);
opath= sprintf('%s//PALM-Shewy/082321_cymA_FeO/processed',driveL2);
nummovie=[10];             %%%
%%%%%%%%%%%%%%%%%%%%%%%%%%%%%%%%%%%%%%%%%%%%%%%%%%%%%%%%%%%%%%%%%%%%%
titl='shewy_cymA';
folname{1}= sprintf('%s/',driveL2);

folname{2}='/PALM-Shewy/';

ab=[folname{1} folname{2}];

folname{3}{1}='082321_cymA_FeO';       %%%
datname=folname{3};         %%%

folname{4}{1}='/processed/';
folname{4}{2}='/Raw/';

folname{5}='mv';

folname{6}{1}='/dic';
folname{6}{2}='/SCQPC';
folname{6}{3}='/SMT';

for k=1:length(datname)
    datnm=datname{k};
    for j=1:nummovie(k)
        flogpath{k,j}=[ab datnm folname{4}{1} folname{5}  num2str(j)];
        fdirdic{k,j}=[ab datnm folname{4}{2} folname{5}  num2str(j) folname{6}{1}];
        fdirscqpc{k,j}=[ab datnm folname{4}{2} folname{5}  num2str(j) folname{6}{2}];
        fdirsmt{k,j}=[ab datnm folname{4}{2} folname{5}  num2str(j) folname{6}{3}];
        flogfoldername{k,j}=[titl,datname{k},folname{5},num2str(j)];
    end
end
clear ab datnm titl folname
%%%%%%%%%%%%%%%%%%%%%%%%%%%%%%%%%%%%%%%%%%
        nogran_idx= cell(nummovie,1);
        clusterPerc = zeros(nummovie,3);
        nall_info= cell(nummovie,1);
        
        for k=1:length(datname)
            %             for i = 1: size(yy,2)
            %                 j = yy(1,i);
            for j=1:10 %nummovie(k)
                
                if ~isempty(flogfoldername{k,j})
                    logpath=flogpath{k,j};
                    cd(logpath)
                    nmnm=[flogfoldername{k,j},'_iQ_imgshift'];
                    load(nmnm);
                    
                    dir_SCQC=fdirscqpc{k,j};
                    cd(dir_SCQC)
                    D_Red=dir('*.tif');
                    
                    for jj = 1:size(D_Red,1)
                        currfnm = D_Red(jj).name;
                        if str2double(currfnm(end-5)) == 3
                            FileTif = [dir_SCQC filesep currfnm];
                        elseif currfnm(end-4) == 's'
                            gran_seg_fl = currfnm;
                        end
                    end
                end
                
                MBDQnewidx = cell(size(MQB));
                for c1 = 1:size(MQB,1)
                    mbdnew = MQB{c1,1};
                    MRGnew = zeros(size(DIC));
                    MRGnew(sub2ind(size(DIC),mbdnew(:,2),mbdnew(:,1)))=1;
                    MRGnew = imfill(MRGnew,'holes');
                    cc_MRGnew = bwconncomp(MRGnew, 4);
                    MBDQnewidx{c1,1} = cell2mat(cc_MRGnew.PixelIdxList);
                end
                [gran_seg, nall_info, nogran_idx, clusterPerc] = granules(FileTif, driveL, dir_SCQC, j, nogran_idx, MBDQnewidx,gran_seg_fl,nall_info, clusterPerc);
                
                
            end
            
            
        end

        save('xx_Condensate.mat')
        function [gran_seg, nall_info, nogran_idx, clusterPerc] =granules(FileTif, driveL, dir_SCQC, j, nogran_idx, MBDnewidx, gran_seg_fl, nall_info, clusterPerc)
        a = imfinfo(FileTif);
        TotalFrame = size(a,1);
        imgh = a(1).Height;
        imgw = a(1).Width;
        cd(sprintf('%s/Matlab/DylanMuir-TIFFStack-6492032',driveL));
        
        curr_mv = TIFFStack(FileTif);
        FinalImage_org=zeros(imgh,imgw,TotalFrame,'double');
        FinalImage_org(:,:,:) = curr_mv(:,:,:);
        FinalImage=zeros(imgh,imgw,TotalFrame,'double');
        FinalImage (:,:,:) = FinalImage_org(:,:,:) - mean(FinalImage_org(:,:,end-100:end),3); %301-400 subtract background
        FinalImageOI = FinalImage (:,:,20); %20
        cd(dir_SCQC);
        
        
        
        % load grain masks
        gran_seg = imread(gran_seg_fl);
        [grans(:,2),grans(:,1)] = ind2sub([imgh imgw],find(gran_seg));
        
        for kt = 1:size(MBDnewidx,1)
            % load cell masks
            test = zeros([imgh,imgw]); test(:) = 0; test(MBDnewidx{kt,1}(:,1)) = 1;
            cur_mskfc = ind2sub([imgh,imgw],find(test));
            [I1,J1] = ind2sub([imgh,imgw],cur_mskfc);
            allcell_int = FinalImage(cur_mskfc); % 1st frame cell int. for each px with bgs
            nall_info{j,1}{kt,1} = allcell_int;
            
            tempimg = zeros(imgh,imgw);
            tempimg(cur_mskfc) = FinalImageOI(cur_mskfc);
            [C,ia,~] = intersect([J1,I1],grans,'rows');
            if ~isempty(ia)&& size(ia,1)>=4 %discard "granules" smaller than 10 pixels
                nI = I1(ia,1);
                nJ = J1(ia,1);
                imshow(tempimg,[]);
                hold on
                scatter(nJ,nI,3,'filled','r');
                xlim([min(J1) max(J1)]);
                ylim([min(I1) max(I1)]);
                display(kt)
                cc = input('KEEP THIS CELL?(Y,ENTER / N ) ','s');
                CC = upper(cc);
                if CC == 'N'
                    nall_info{j,1}{kt,2} = []; %granule intensity
                    nall_info{j,1}{kt,3} = []; %granule coordinate
                else
                    nall_info{j,1}{kt,2} = FinalImage(sub2ind([imgh imgw],nI,nJ)); %granule intensity
                    nall_info{j,1}{kt,3} = [nJ,nI]; %granule coordinate
                end
            end
            close
            clear ia ib
            % non-granule region FL (diffusive bg)
            if ~isempty(C) && size(C,1)>=4 && ~isempty(nall_info{j,1}{kt,2})
                [~,ia,~] = intersect([I1,J1],[nI,nJ],'rows');
                Ibg = I1;
                Ibg(ia) = [];
                Jbg = J1;
                Jbg(ia) = [];
                if ~isempty(Ibg)
                    diffbg = mean(FinalImage(sub2ind([imgh,imgw],Ibg,Jbg)));
                else
                    diffbg = 0;
                end
                nall_info{j,1}{kt,4} = diffbg;
                % granule FL with bgs
                nall_info{j,1}{kt,5} = size(nJ,1); % granule size in px
                nall_info{j,1}{kt,6} = sum(nall_info{j,1}{kt,2});% granule FL
                nall_info{j,1}{kt,7} = sum(FinalImage(cur_mskfc))-nall_info{j,1}{kt,6}; % diffusive mV FL
                nall_info{j,1}{kt,8} = nall_info{j,1}{kt,6}/sum(nall_info{j,1}{kt,1});% fraction in granule
            else
                nall_info{j,1}{kt,5} = 0; % granule size in px
                nall_info{j,1}{kt,6} = 0;% granule FL with bgs
                nall_info{j,1}{kt,7} = sum(FinalImage(cur_mskfc)); % diffusive mV FL
                nall_info{j,1}{kt,8} = 0;% mV copy number in granule
                nogran_idx{j,1} = [nogran_idx{j,1};kt];
            end
            clear I1 J1 C
        end
        clear grans
        clusterPerc(j,1) = size(MBDnewidx,1);
        clusterPerc(j,3) = size(nogran_idx{j,1},1);
        clusterPerc(j,2) = clusterPerc(j,1)-clusterPerc(j,3);
        clusterPerc(j,4) = clusterPerc(j,2)/clusterPerc(j,1);
        end
        
