# Supplementary material for: Spatiotemporal organization of membrane protein controls bacterial extracellular electron transfer
Source: Nat Commun. 2026 Feb 17;17:2855. doi: 10.1038/s41467-026-69655-y (PMC13021941; doi:10.1038/s41467-026-69655-y)
Supplement: Supplementary file 3 — Supplementary Code [file 41467_2026_69655_MOESM3_ESM.zip › SupplementaryCode1/A2_ITCDD/Sub/ITCDD4.m]

% My way
function [PDFr, CDFr2,Rmat,PDFr_20nm,CDFr2_20nm,PDFr_30nm,CDFr2_30nm] = ITCDD4(DIS, Disp,px_sz,ttl,CTM)

% Alltrj = cellfun(@(x) x,vertcat(MSP{:}),'uni',false);
% Rmat = cell2mat(cellfun(@(x) sqrt((x(2,1)-x(1,1)).^2+(x(2,2)-x(1,2)).^2)*px_sz,Alltrj,'uni',false));
Rmat = sqrt(cell2mat(DIS(:,2))*4*ttl); % um
Rmat = hist(Rmat*1000,Disp*1000);
RITCCD = lsqnonneg(CTM,Rmat(:));
RITCCDmf = hampel(Disp,RITCCD);
RITCCDcum = cumsum(RITCCDmf);
RITCCDcum_noft = cumsum(RITCCD);

%% generate the PDF and CDF (in 10nm bin)
PDFr = [Disp,RITCCDmf,RITCCD];
CDFr2 = [Disp.^2/(4*ttl),RITCCDcum(:),RITCCDcum_noft(:)];

%% Rebin the PDF to 20nm and 30nm bin
% 20nm bin
if round(size(PDFr,1)/2) ~= size(PDFr,1)/2
    for ii = 1:(size(PDFr,1)-1)/2
        PDFr_20nm(ii,1) = PDFr(ii*2);
        PDFr_20nm(ii,2) = PDFr(ii*2-1,2)+PDFr(ii*2,2);
        PDFr_20nm(ii,3) = PDFr(ii*2-1,3)+PDFr(ii*2,3);

    end
else
    for ii = 1:size(PDFr,1)/2
        PDFr_20nm(ii,1) = PDFr(ii*2);
        PDFr_20nm(ii,2) = PDFr(ii*2-1,2)+PDFr(ii*2,2);
        PDFr_20nm(ii,3) = PDFr(ii*2-1,3)+PDFr(ii*2,3);
    end
end
CDFr2_20nm(:,1) = PDFr_20nm(:,1).^2/(4*ttl);
CDFr2_20nm(:,2) = cumsum(PDFr_20nm(:,2));
CDFr2_20nm(:,3) = cumsum(PDFr_20nm(:,3));

% 30nm bin
if round(size(PDFr,1)/3) == size(PDFr,1)/3
    for ii = 1:size(PDFr,1)/3
        PDFr_30nm(ii,1) = PDFr(ii*3);
        PDFr_30nm(ii,2) = PDFr(ii*3-2,2)+PDFr(ii*3-1,2)+PDFr(ii*3,2);
        PDFr_30nm(ii,3) = PDFr(ii*3-2,3)+PDFr(ii*3-1,3)+PDFr(ii*3,3);
    end
elseif rem(size(PDFr,1),3) == 1
    for ii = 1:(size(PDFr,1)-1)/3
        PDFr_30nm(ii,1) = PDFr(ii*3);
        PDFr_30nm(ii,2) = PDFr(ii*3-2,2)+PDFr(ii*3-1,2)+PDFr(ii*3,2);
        PDFr_30nm(ii,3) = PDFr(ii*3-2,3)+PDFr(ii*3-1,3)+PDFr(ii*3,3);
    end
elseif rem(size(PDFr,1),3) == 2
    for ii = 1:(size(PDFr,1)-2)/3
        PDFr_30nm(ii,1) = PDFr(ii*3);
        PDFr_30nm(ii,2) = PDFr(ii*3-2,2)+PDFr(ii*3-1,2)+PDFr(ii*3,2);
        PDFr_30nm(ii,3) = PDFr(ii*3-2,3)+PDFr(ii*3-1,3)+PDFr(ii*3,3);
    end
end
CDFr2_30nm(:,1) = PDFr_30nm(:,1).^2/(4*ttl);
CDFr2_30nm(:,2) = cumsum(PDFr_30nm(:,2));
CDFr2_30nm(:,3) = cumsum(PDFr_30nm(:,3));


end
