# Supplementary material for: Spatiotemporal organization of membrane protein controls bacterial extracellular electron transfer
Source: Nat Commun. 2026 Feb 17;17:2855. doi: 10.1038/s41467-026-69655-y (PMC13021941; doi:10.1038/s41467-026-69655-y)
Supplement: Supplementary file 3 — Supplementary Code [file 41467_2026_69655_MOESM3_ESM.zip › SupplementaryCode1/A2_ITCDD/Sub/Main3DdiffusionSimulationMemb.m]

function [pxy,pxy2]=Main3DdiffusionSimulationMemb(cellgeo,dinfo,kinfo,tinfo,not)


lx=cellgeo(1);  ly=cellgeo(2);
d1=dinfo(1);    d2=dinfo(2);    d3=dinfo(3);    
k13=kinfo(1);   k12=kinfo(2);   k21=kinfo(3);
k23=kinfo(4);   k32=kinfo(5);   k31=kinfo(6);   kb=kinfo(7);
ttl=tinfo(1);   tint=tinfo(2);   


clength=not;
llength=1;          % different lag time i=1 => 0.03 s
%sedr=rand(clength,llength);
ttll=ttl;
kbb=kb;
kbb=kbb*tint/ttll;
% Initial Guess from starting 5 traj
inguess=5;
idc=ceil(rand*3);
ttlength=0;

%csum=0;

for n2=1:llength;
    for n1=1:clength;
        ttlength=0;
        no=1;
        while ttlength<ttll;
            tt=resi(k12,k21,k23,k32,k13,k31,kbb,idc);
            tof=tt(:,1);
            ttlength=tof(end);
            no=no+1;
            if no==2
            dostate=tt(:,2);
            idc2=dostate(end);
            end
            end
        idc=idc2;
        rresi{n1,n2}=tt;
        %dostate=tt(:,2);
        %idc=dostate(end);
 %       if tt(1,2)==1;
  %          csum=csum+1;
   %     end
        
      
        clear tt tof dostate
    end
end
        
%csum/clength


clear idc k12 k13 k21 k31 k23 k32 kb kbb kd n1 n2 

%---------number of dx dy position displacement with in int time

ttll=ttl;
for n2=1:llength;
    %ttll=ttll*n2;
    for n1=1:clength;
        indiresi=rresi{n1,n2};
        iresi=indiresi(:,1);
        iresin=round(iresi/tint);
        dindi=indiresi(:,2);
        rares=[iresin dindi];
        raresi{n1,n2}=rares;
    end
end
clear indiresi iresi iresin dindi rares

for n2=1:llength;
    %ttll=ttll*n2;
    for n1=1:clength;
        indiresi=raresi{n1,n2};
        iresi=indiresi(:,1);
        dindi=indiresi(:,2);
        dxxy=[];
        for k=1:length(iresi)-1
            if dindi(k)==1
                dinp=d1;
            elseif dindi(k)==2
                dinp=d2;
            else
                dinp=d3;
            end
            
            daxy=[];
            if iresi(k)+1<=iresi(k+1)
                for j=1:iresi(k+1)-iresi(k)
                    xxy=dxdydz(dinp,tint);
                    daxy(j,1)=xxy(1);
                    daxy(j,2)=xxy(2);
                    %daxy(j,3)=xxy(3);
                   
                end
            end
            dxxy=[dxxy;daxy];
        end
                 
              
      odxdy{n1,n2}=dxxy;
      clear dxxy
    end
end
                    
clear daxy xxy dinp  indiresi iresi dindi  dxxy j
 for n2=1:llength;
    for n1=1:clength;
        dxxy=odxdy{n1,n2};
        ood=dxxy(:,1);
        odlength=length(ood);
        clear ood
     
        [xi,yi,zi]=iniposixymem(lx,ly); 
        
        
        poxy=zeros(odlength+1,3);
        poxy(1,1)=xi;
        poxy(1,2)=yi;
        poxy(1,3)=zi;
        
        for nn1=1:odlength;
            ddx=dxxy(nn1,1);  ddy=dxxy(nn1,2);   %ddz=dxxy(nn1,3);
            
            
           x1o=poxy(nn1,1);    y1o=poxy(nn1,2);    z1o=poxy(nn1,3);
            %x2o=x1o+ddx;   y2o=y1o+ddy;     z2o=z1o+ddz;
            [x2n,y2n,z2n] = membound(x1o,y1o,z1o,ddx,ddy,lx,ly);
            %[x2n,y2n,z2n] = threeDbound(x1o,y1o,z1o,x2o,y2o,z2o,lx,ly);   
              
                    
                poxy(nn1+1,1)=x2n;
                poxy(nn1+1,2)=y2n;
                poxy(nn1+1,3)=z2n;
                clear x1o y1o z1o x2o y2o z2o x2n y2n z2n ddx ddy ddz xi yi zi
           
           
        end
            pxy{n1,n2}=poxy;
            clear poxy  dxxy           
           
    end
 end

for n2=1:llength;
    for n1=1:clength;
        poxy=pxy{n1,n2};
        [nr,nk]=size(poxy);
        poxy2=[];
        for k=1:nr
            if 0<mod(k,ttl/tint) && mod(k,ttl/tint) <= 1
               poxy2=[poxy2;poxy(k,:)];
            end
        end
        pxy2{n1,n2}=poxy2;
        clear poxy2 poxy
    end
end
            
clear  poxy2   nr nk poxy k clength llength n1 n2 nn1 odlength
clear odxdy raresi ratiovol1 rresi  ttlength ttll vo1 vo2
        
