# Supplementary material for: Spatiotemporal organization of membrane protein controls bacterial extracellular electron transfer
Source: Nat Commun. 2026 Feb 17;17:2855. doi: 10.1038/s41467-026-69655-y (PMC13021941; doi:10.1038/s41467-026-69655-y)
Supplement: Supplementary file 3 — Supplementary Code [file 41467_2026_69655_MOESM3_ESM.zip › SupplementaryCode1/A2_ITCDD/Sub/ecolplot3D.m]

% E Coli Graph
function ecolplot3D(aray,lx,ly)  


r = lx;
n = 15;
phi = (-n:1:n)'/n*pi;
theta1 = (0:0.5:n)/n*pi;
theta2= (0:-0.5:-n)/n*pi;
u = r*cos(phi);
x1 = sqrt(r^2-u.^2)*cos(theta1);
y1 = sqrt(r^2-u.^2)*sin(theta1);
z1 = repmat(u,1,length(phi));
x2 = sqrt(r^2-u.^2)*cos(theta2);
y2 = sqrt(r^2-u.^2)*sin(theta2);
%figure;plot3(x,y,z);xlabel('X');ylabel('Y');zlabel('Z');view(45,10);grid on;
mesh(x1,y1+ly,z1)
alpha(0.01);

hold on
mesh(x2,y2-ly,z1);
alpha(0.01);
%set(gcf,'pos',[166 146 467 377],'color','w') 

 %colormap(flipud(gray)) 
%figure;surf(x,y,z);xlabel('X');ylabel('Y');zlabel('Z');view(45,10) 

rr=ones(20,1)*lx; 
 [x,y,z]=cylinder(rr); 
 zz=(z-0.5)*2*ly;
 mesh(y,zz,x)
 alpha(0.01);
 axis equal on
xe=aray(:,1);
ye=aray(:,2);
ze=aray(:,3);
%xe=xe(xi:xf);
%ye=ye(xi:xf);


plot3(xe,ye,ze,'k*-')
 %set(h,'FaceColor',[0.0,.5,.5]);
ylim([(ly+lx)*(-1.5) (ly+lx)*(1.5)]) 
xlim([(lx)*(-1.5) (lx)*(1.5)]) 
zlim([(lx)*(-1.5) (lx)*(1.5)] )

hold off
