# Supplementary material for: Spatiotemporal organization of membrane protein controls bacterial extracellular electron transfer
Source: Nat Commun. 2026 Feb 17;17:2855. doi: 10.1038/s41467-026-69655-y (PMC13021941; doi:10.1038/s41467-026-69655-y)
Supplement: Supplementary file 3 — Supplementary Code [file 41467_2026_69655_MOESM3_ESM.zip › SupplementaryCode1/A2_ITCDD/Sub/psfrendplot.m]

function psfrendplot(pxyaray,lx,ly,ttl,pixsize,pxycount,backcount,FWHM)  

backstd=backcount/2;

sigm=FWHM/(2*sqrt(2*log(2)));
vari=sigm^2;

X1 = -1.2*lx:pixsize:1.2*lx;
Y1 = -1.2*(lx+ly):pixsize:1.2*(lx+ly);
[x1,y1] = meshgrid(X1,Y1);

covariance = [vari,vari];


dat=zeros(size(x1,1),size(x1,2),length(pxyaray));
for k=1:length(pxyaray)
    mu = [pxyaray(k,1),pxyaray(k,2)];
    F = mvnpdf([x1(:) y1(:)],mu,covariance);
    F = sqrt(covariance(1))*sqrt(covariance(2))*2*pi*reshape(F,length(Y1),length(X1));
    F=F*poissrnd(pxycount);
    cc=backcount+(backstd)*randn(size(x1,1),size(x1,2));
    dat(:,:,k)=cc+F;
end


FigHandle = figure('Position', [100, 20, 1049, 895]);
height=max(max(max(dat)));
 
 for j=1:length(pxyaray)
   clf
  hold on 
  ecolcontour(lx,ly,height)
  view(0,90);
  xlim([-1.2*(lx+ly) 1.2*(lx+ly)])
  ylim([-1.2*(lx+ly) 1.2*(lx+ly)]) 
        
  surf(X1,Y1,dat(:,:,j));  
  colormap(gray)
  view(0,90);
  xlim([-1.2*(lx+ly) 1.2*(lx+ly)])
    ylim([-1.2*(lx+ly) 1.2*(lx+ly)])
    %drawnow;
     
    hold off
   pause(ttl)
  

 % E Coli Graph
 end
 


function ecolcontour(lx,ly,height)  


xx=-lx:2*lx/20:lx;
yy=sqrt(lx^2-xx.^2)+ly;
y2=lx*ones(length(xx));
zz=height-0.1:0.2/(length(xx)-1):height+0.1;
%close all
%figure
%axis equal on
%hold on
plot3(xx,yy,zz,'r-','LineWidth',4)
plot3(xx,-yy,zz,'r-','LineWidth',4)
line([-lx -lx], [-ly ly], [height height], 'Color','r' ,'LineWidth',4);
line([lx lx], [-ly ly], [height height], 'Color','r' ,'LineWidth',4);
%&plot3(y2,ly*xx/lx,zz,'r-','LineWidth',4)
%plot3(-y2,ly*xx/lx,zz,'r-','LineWidth',4)
alpha(0.01);
%ylim([-1.2*(lx+ly) 1.2*(lx+ly)])
end

end
