# Supplementary material for: Spatiotemporal organization of membrane protein controls bacterial extracellular electron transfer
Source: Nat Commun. 2026 Feb 17;17:2855. doi: 10.1038/s41467-026-69655-y (PMC13021941; doi:10.1038/s41467-026-69655-y)
Supplement: Supplementary file 3 — Supplementary Code [file 41467_2026_69655_MOESM3_ESM.zip › SupplementaryCode1/A2_ITCDD/Sub/dxdydz.m]

function yy=dxdydz(d,t)

    dx=dxy(d,t);
    dy=dxy(d,t);
    dz=dxy(d,t);

  

yy(1)=dx;
yy(2)=dy;
yy(3)=dz;
end

function y=dxy(d,t)
y=randn()*sqrt(2*d*t);
end
