# Supplementary material for: Spatiotemporal organization of membrane protein controls bacterial extracellular electron transfer
Source: Nat Commun. 2026 Feb 17;17:2855. doi: 10.1038/s41467-026-69655-y (PMC13021941; doi:10.1038/s41467-026-69655-y)
Supplement: Supplementary file 3 — Supplementary Code [file 41467_2026_69655_MOESM3_ESM.zip › SupplementaryCode1/A2_ITCDD/Sub/jwpdf.m]

function [datpdf,fitr,xxn]=jwpdf(DIS,nbins,Ttl)
drr=vertcat(DIS{:,1});
dro=sqrt(drr);
xxn=linspace(0,max(dro),nbins);
FF=hist(dro,xxn);

fitr=PdfFit2(xxn, FF);
datpdf(1,1)=fitr.a1/(fitr.a1+fitr.a2+fitr.a3);
datpdf(1,2)=fitr.d1/Ttl;
datpdf(2,1)=fitr.a2/(fitr.a1+fitr.a2+fitr.a3);
datpdf(2,2)=fitr.d2/Ttl;
datpdf(3,1)=fitr.a3/(fitr.a1+fitr.a2+fitr.a3);
datpdf(3,2)=fitr.d3/Ttl;
datpdf(4,1)=(fitr.a1+fitr.a2+fitr.a3);
datpdf(4,2)=(fitr.a1+fitr.a2+fitr.a3);

hist(dro,xxn);
legend( 'pdf');
hold on
 a1=fitr.a1; a2=fitr.a2;  a3=fitr.a3;
d1=datpdf(1,2);  d2=datpdf(2,2); d3=datpdf(3,2);
%x = (0:max(dro)/100:max(dro))';
x=xxn;  ttl=Ttl;
 pv1 = a1*x.*exp(-x.^2/(4*d1*ttl))/(2*d1*ttl);
 pv2 = a2*x.*exp(-x.^2/(4*d2*ttl))/(2*d2*ttl);
 pv3 = a3*x.*exp(-x.^2/(4*d3*ttl))/(2*d3*ttl);
 pv4 = pv1+pv2+pv3;
plot(x,pv1,'b-',x,pv2,'g-',x,pv3,'r-',x,pv4,'k-','LineWidth',2);
hold off;
text(0.30,0.78,('Fit=> A1*pdf1+A2*pdf2+A3*pdf3'),'Units', 'Normalized', 'VerticalAlignment', 'Top');
text(0.30,0.68,(['A1= ', num2str(datpdf(1,1),'%.4f')]),'Units', 'Normalized', 'VerticalAlignment', 'Top');
text(0.50,0.68,(['A2= ', num2str(datpdf(2,1),'%.4f')]),'Units', 'Normalized', 'VerticalAlignment', 'Top');
text(0.70,0.68,(['A3= ', num2str(datpdf(3,1),'%.4f')]),'Units', 'Normalized', 'VerticalAlignment', 'Top');
text(0.30,0.58,(['D1= ',num2str(d1,'%.4f')]),'Units', 'Normalized', 'VerticalAlignment', 'Top');
text(0.50,0.58,(['D2= ',num2str(d2,'%.4f')]),'Units', 'Normalized', 'VerticalAlignment', 'Top');
%text(0.12,0.58,(['A2= ', num2str(a2,'%.4f'),Ea2]),'Units', 'Normalized', 'VerticalAlignment', 'Top');
text(0.70,0.58,(['D3= ',num2str(d3,'%.4f')]),'Units', 'Normalized', 'VerticalAlignment', 'Top');
%text(0.12,0.48,(['R^2 =',num2str(rsq,'%.4f')]),'Units', 'Normalized', 'VerticalAlignment', 'Top');
clear pv1 pv2 pv3 pv4 dro nrbin aa a1 a2 a3 d1 d2 d3
