# Supplementary material for: Spatiotemporal organization of membrane protein controls bacterial extracellular electron transfer
Source: Nat Commun. 2026 Feb 17;17:2855. doi: 10.1038/s41467-026-69655-y (PMC13021941; doi:10.1038/s41467-026-69655-y)
Supplement: Supplementary file 3 — Supplementary Code [file 41467_2026_69655_MOESM3_ESM.zip › SupplementaryCode1/A2_ITCDD/Sub/resi.m]

% It generates free, bound resident time
function tt=resi(k12,k21,k23,k32,k13,k31,kb,indi)  %indi 1=free 2=nonspec-bound  3=specbound 0=photobleaching
%nnum=100;
%indi=1;
ao=[];
ao(1)=indi;
p12=k12/(k12+k13+kb);
p13=k13/(k12+k13+kb);
p21=k21/(k21+k23+kb);
p23=k23/(k21+k23+kb);
p31=k31/(k31+k32+kb);
p32=k32/(k31+k32+kb);

j=2;
while indi~=0
    if indi==1
        iid=rand();
        if iid<=p12
            indo=2;
        elseif p12<iid && iid<=p13+p12
            indo=3;
        else
            indo=0;
        end
   
    elseif indi==2
        iid=rand();
        if iid<=p21
            indo=1;
        elseif p21<iid  && iid<=p23+p21
            indo=3;
        else
            indo=0;
        end
    elseif indi==3
        iid=rand();
        if iid<=p31
            indo=1;
        elseif p31<iid  && iid<=p32+p31
            indo=2;
        else
            indo=0;
        end
    end
    if indo~=0
        ao(j)=indo;
        j=j+1;
    end
    indi=indo;
end
   clear indi indo iid j 
   
   tt=zeros(length(ao),2);
   tt(:,2)=ao;
   
%ttt=zeros(nnum,1);
if length(ao)>=2
for n=1:length(ao)-1;
    if ao(n)==1 &&  ao(n+1)==2
        t=exprand(k12+k13+kb,1);
    elseif ao(n)==1 &&  ao(n+1)==3
        t=exprand(k13+k12+kb,1);
    elseif ao(n)==2 &&  ao(n+1)==3
        t=exprand(k23+k21+kb,1);
    elseif ao(n)==2 &&  ao(n+1)==1
        t=exprand(k21+k23+kb,1);
    elseif ao(n)==3 &&  ao(n+1)==1
        t=exprand(k31+k32+kb,1);
    elseif ao(n)==3 &&  ao(n+1)==2
        t=exprand(k32+k31+kb,1);
    end  
    ttt(n)=t;
end

%toto=ttt(1);
%toto=toto*rand();
%ttt(1)=toto;  %to get arbitrary initial point

%tble=exprand(kb,1);     %bleaching time
ti=0;

tt(1,1)=ti;
for k=1:length(ao)-1
    ti=ti+ttt(k);
    tt(k+1,1)=ti;
end
    


end
end


%Expo random number with decay rate constant k
function yy=exprand(k,n)       %n = The number of random number
ranexp=rand(n,1);
yy=invexp(k,ranexp);
end

function tt=invexp(k,r)    % k is the rate const, r is randomnumber[0,1]
y=log(1-r);
tt=-y/k;
end
