# Supplementary material for: Spatiotemporal organization of membrane protein controls bacterial extracellular electron transfer
Source: Nat Commun. 2026 Feb 17;17:2855. doi: 10.1038/s41467-026-69655-y (PMC13021941; doi:10.1038/s41467-026-69655-y)
Supplement: Supplementary file 3 — Supplementary Code [file 41467_2026_69655_MOESM3_ESM.zip › SupplementaryCode1/A2_ITCDD/Sub/PdfFit22.m]

%% Bing Fu
% same as PdfFit2 but fit to two states
function fitresult = PdfFit22(xx, nhist)
%CREATEFIT(XX,NHIST)
%  Create a fit.
%
%  Data for 'untitled fit 1' fit:
%      X Input : xx
%      Y Output: nhist
%  Output:
%      fitresult : a fit object representing the fit.
%      gof : structure with goodness-of fit info.
%
%  See also FIT, CFIT, SFIT.

%  Auto-generated by MATLAB on 26-Feb-2014 14:30:03


%% Fit: 'untitled fit 1'.
[xData, yData] = prepareCurveData( xx, nhist );

% Set up fittype and options.
% ft = fittype( '(a1*x*exp(-x^2/(4*d1))/(2*d1)+a2*x*exp(-x^2/(4*d2))/(2*d2)+(a3)*x*exp(-x^2/(4*d3))/(2*d3))', 'independent', 'x', 'dependent', 'y' );
ft = fittype( '(a1*x*exp(-x^2/(4*d1))/(2*d1)+a2*x*exp(-x^2/(4*d2))/(2*d2))', 'independent', 'x', 'dependent', 'y' );
opts = fitoptions( ft );
opts.Display = 'Off';
opts.Lower = [0 0 0 0];
opts.StartPoint = [11868.72604554379 14897.64395788231 0.046313010111265 0.001964830858073];
opts.Upper = [Inf Inf 0.51 0.51];

% Fit model to data.
[fitresult, gof] = fit( xData, yData, ft, opts );
