# Supplementary material for: Spatiotemporal organization of membrane protein controls bacterial extracellular electron transfer
Source: Nat Commun. 2026 Feb 17;17:2855. doi: 10.1038/s41467-026-69655-y (PMC13021941; doi:10.1038/s41467-026-69655-y)
Supplement: Supplementary file 3 — Supplementary Code [file 41467_2026_69655_MOESM3_ESM.zip › SupplementaryCode1/A2_ITCDD/Sub/cytlbound2D.m]

function [x2n,y2n,x1o,y1o,z1o,xyzpath,xyzint] = cytlbound2D(dx,dy,lx,ly)
nowfolder=pwd;
n=1;
while 1
[xyz]=initposcytl(lx,ly,1);
x1o = xyz(1,1); y1o = xyz(1,2);  z1o = xyz(1,3);

% get the 2D cell boundary according to the z coordinate
[lxn,lyn] = twoDnewlxly(lx,ly,z1o);
if isreal(lxn)&&isreal(lyn)
    break
else
    n=n+1;
end
end

% examine if reflection of spot is needed or not
x11 = x1o;  y11 = y1o;
x22 = x11+dx;  y22 = y11+dy;

xyzpath(1,:) = [x11,y11,z1o,1];

indi = DB3TwoD(x22,y22,lxn,lyn);

if indi == 1;   % if new coordinate still inside cytosol, not reflection is needed, register the new coordinate
    x2n = x22;  y2n = y22;
    xyzpath(2,:) = [x2n,y2n,z1o,2];
    xyzint(1,:)= [NaN,NaN,NaN,NaN];
end

if  indi == 0;     % if new coor outside the cytosol, perform reflection until final coor is inside cytosol
    xyzpath(2,:) = [x22,y22,z1o,2];
    x33 = x22; y33=y22;
    nn = 3;
    while indi == 0
        [xn,yn,xl,yl] = intercyl2D(x11,y11,x33,y33,lxn,lyn) ;
        
        x33 = xn;      y33 = yn;
        x11 = xl;      y11 = yl;
        
        indi = DB3TwoD(x33,y33,lxn,lyn);
        
        xyzint(nn-2,:) = [x11,y11,z1o,nn-0.5];
        xyzpath(nn,:) = [x33,y33,z1o,nn];
        nn = nn+1;
    end
    x2n=x33;   y2n=y33;
end


    function [lxnew,lynew] = twoDnewlxly(lx,ly,zi)
        lxnew=sqrt(lx^2-zi^2);
        lynew=ly;
    end

    function [xn,yn,xl,yl] = intercyl2D(x1,y1,x2,y2,lxnew,lynew)
        
        ptb1 = [x2,y2];
        dx21 = x2-x1;   dy21 = y2-y1;
        
        % solve for the intersection between line and cylinder first
        line = [x1,y1,dx21,dy21];
        edgeu = [lxnew -lynew lxnew lynew];
        edged = [-lxnew -lynew -lxnew lynew];
        circlel = [0 -lynew lxnew];
        circler = [0 lynew lxnew];
        
%         figure
%         hold on
%         plot(x1,y1,'bo',x2,y2,'rs');
%         drawLine(line,'Color', 'r');
%         drawEdge(edgeu);
%         drawEdge(edged);
%         drawCircle(circlel)
%         drawCircle(circler)
%         hold off
%         axis equal
        cd([nowfolder '\geom2d\geom2d\geom2d'])
        ptcu = intersectLineEdge(line,edgeu); % ptc here will always have two intersects
        ptcd = intersectLineEdge(line,edged); % ptc here will always have two intersects
        ptcl = intersectLineCircle(line,circlel); % ptc here will always have two intersects
        ptcr = intersectLineCircle(line,circler);
        cd(nowfolder)
        ptc = [ptcu;ptcd;ptcl;ptcr];
%         display(num2str(ptc))

        D = bsxfun(@minus,ptc,ptb1);
        [~,idx] = min(sum(D.^2,2));
        
        xyn = ptc(idx,:); % get closest point to xyz2
        xl = xyn(1,1);  yl = xyn(1,2);
        
        if  -lynew<=yl  &&  yl<=lynew
            if 0 <= x2
                xl=lxnew;
                xn=lxnew-(x2-lxnew);
                yn=y2;
            else
                xl=-lxnew;
                xn=-lxnew-(x2+lxnew);
                yn=y2;
            end
        elseif  lynew < yl
            surfv2 = [2*xl 2*(yl-lynew)];
            nvec = surfv2/norm(surfv2);
            pvec=[x2-xl  y2-yl];
            reflvec=pvec-2*(dot(pvec,nvec))*nvec;
            xn=reflvec(1)+xl;  yn=reflvec(2)+yl;
        elseif  yl < -lynew
            surfv3 = [2*xl 2*(yl+lynew)];
            nvec = surfv3/norm(surfv3);
            pvec=[x2-xl  y2-yl];
            reflvec=pvec-2*(dot(pvec,nvec))*nvec;
            xn=reflvec(1)+xl;  yn=reflvec(2)+yl;
        end
    end

    function indi=DB3TwoD(x22,y22,lx,ly)
        indi=0;
        if x22^2 <= lx^2
            yc=sqrt(lx^2-x22^2);
            if ( -yc-ly <= y22)  &&  (y22 <= yc+ly)
                indi=1;
            end
        end
    end
end
