# Supplementary material for: Spatiotemporal organization of membrane protein controls bacterial extracellular electron transfer
Source: Nat Commun. 2026 Feb 17;17:2855. doi: 10.1038/s41467-026-69655-y (PMC13021941; doi:10.1038/s41467-026-69655-y)
Supplement: Supplementary file 3 — Supplementary Code [file 41467_2026_69655_MOESM3_ESM.zip › SupplementaryCode1/A2_ITCDD/Sub/iQ_cdf.m]

function [ CDF,SD,MSD ] = iQ_cdf( MSP, timelag, timeres,maxdisp )
% This function calculate the cumulative square dispalcement per unit time distribution function
% (x^2+y^2)/(4*timeres) for different time lag
%   Input:
%   MSP: MSP variable from iQ_trcfi
%   timelag: step number for displacement square calculation
%   timeres: time resolution in s
%   example: [ CDF30f,SD30f ] = iQ_cdf( MSP30f,1,0.03 );

%%
if nargin<4
maxdisp=[];
end
SP = MSP(:,2); % get the single spot trace
SD = cell(size(MSP,1),1);
% loop through each cell to get the square displacement
for i=1:size(SP,1)
    trcall = SP{i,1};
    trcall(cellfun(@(x) size(x,1)<timelag+1,trcall))=[]; %remove too short traces
    % get the corresponding trace that can generate sd with correct timelag
    idx = cell2mat(cellfun(@(x) x(timelag+1,12)-x(1,12),trcall,'uni',false));
    trc = trcall(idx == timelag,:);
    % calculate the square displacement
    sd = cell2mat(cellfun(@(x) sum((x(timelag+1,3:4)-x(1,3:4)).^2,2)*10^-6,trc,'uni',false));
    if ~isempty(maxdisp)
        sd = sd(sd<maxdisp);
    end
    % get the number of useful trace
    num_trc = size(trc,1);
    
    SD{i,1} = sd;% this is r^2 in um^2
    SD{i,2} = sd/(4*timeres);
    SD{i,3} = num_trc;
end

[CDF(:,2),CDF(:,1),CDF(:,5),CDF(:,6)] = ecdf( cell2mat(SD(:,1)));
[CDF(:,4),CDF(:,3),CDF(:,7),CDF(:,8)] = ecdf( cell2mat(SD(:,2))); % used for fitting
% CDF have unit of um^2, like SD
CDF(1,:) = [0 0 0 0 0 0 0 0];
CDF(end,5:8) = 1;
MSD(1,1) = mean(cell2mat(SD(:,1)));
MSD(2,1) = std(cell2mat(SD(:,1)));
MSD(3,1) = size(cell2mat(SD(:,1)),1);

end
