# Supplementary material for: Spatiotemporal organization of membrane protein controls bacterial extracellular electron transfer
Source: Nat Commun. 2026 Feb 17;17:2855. doi: 10.1038/s41467-026-69655-y (PMC13021941; doi:10.1038/s41467-026-69655-y)
Supplement: Supplementary file 3 — Supplementary Code [file 41467_2026_69655_MOESM3_ESM.zip › SupplementaryCode1/A2_ITCDD/Sub/memboundITCDD.m]

function [x2n,y2n,z2n,x1o,y1o,z1o] = memboundITCDD(dx,dy,lx,ly)   
[x1o,y1o,z1o]=iniposixymem(lx,ly);
[xp, yp, zp] = xrota(x1o, y1o, z1o, dx,lx, ly);
xp=real(xp);    yp=real(yp);    zp=real(zp);    
[x2, y2, z2] = yrota(xp, yp, zp, dy,lx, ly);
x2n=real(x2);   y2n=real(y2);   z2n=real(z2);      


function [x2, y2, z2] = xrota(x1, y1, z1, dx,lx, ly)
if y1^2<=ly^2
    rr=lx;
elseif ly < y1
    rr=sqrt(lx^2-(y1-ly)^2);
elseif y1 < -ly
    rr=sqrt(lx^2-(y1+ly)^2);
end
thex=dx/rr;
rotam=[cos(thex) 0 sin(thex);0 1 0;-sin(thex) 0 cos(thex)];
lvec=rotam*[x1;y1;z1];
x2=lvec(1);
y2=lvec(2);
z2=lvec(3);
end

function [x2, y2, z2] = yrota(x1, y1, z1, dy,lx, ly)
    if (y1^2<=ly^2)       
        if z1>=0
            ystate=1;
        else
            ystate=2;
        end
    elseif ly<y1
        ystate=3;
    elseif y1<-ly
        ystate=4;
    end
    yleft=dy;
    
  x22=x1; y22=y1; z22=z1;
    if dy~=0
    while 10^-9  < abs(yleft)/abs(dy)
     if  (ystate==1) || (ystate==2) || (ystate==31) || (ystate==32)  || (ystate==41) || (ystate==42)       
        [x22, y22, z22,yleft2,ystate2] = ymove12(x1, y1, z1,ly, yleft,ystate);
        ystate=ystate2;
        yleft=yleft2;
        x1=x22; y1=y22; z1=z22;
     elseif (ystate==3) || (ystate==13) || (ystate==23)
        [x22, y22, z22,yleft2,ystate2] = ytheta3(x1, y1, z1,lx,ly, yleft,ystate);
        ystate=ystate2;
        yleft=yleft2;
        x1=x22; y1=y22; z1=z22;
      elseif (ystate==4) || (ystate==14) || (ystate==24)
        [x22, y22, z22,yleft2,ystate2] = ytheta4(x1, y1, z1,lx,ly, yleft,ystate);
        ystate=ystate2;
        yleft=yleft2;  
        x1=x22; y1=y22; z1=z22;
          
     end
    end
    x2=x22;  y2=y22;  z2=z22;
    end
end
        
    


function [x2, y2, z2,yleft2,ystate2] = ymove12(x1, y1, z1,ly, yleft1,ystate1)
x2=x1;    z2=z1;   
y22=y1+yleft1;
if -ly<=y22 &&  y22<=ly
    y2=y22;
    yleft2=0;
    ystate2=ystate1;
elseif ly<y22
    y2=ly;
    yleft2=y22-ly;
    if 0<=z1
        ystate2=13;
    else
        ystate2=23;
    end
elseif y22<-ly
    y2=-ly;
    yleft2=y22+ly;
    if 0<=z1
        ystate2=14;
    else
        ystate2=24;
    end
end
end

       
function [x2, y2, z2,yleft2,ystate2] = ytheta3(x1, y1, z1,lx,ly, yleft1,ystate1)
    x11=x1;  y11=y1-ly;  z11=z1;
    rr=sqrt(lx^2-x11^2);
    thety=yleft1/rr;
    theta1=acos(z11/rr);
    if ystate1==23
        theta2=-thety;
    else
        theta2=thety;
    end

    if (0<=theta1+theta2) && (theta1+theta2<=pi)
        [x2, y22, z2] = ytheta(x11, y11, z11,theta2);
        yleft2=0; 
          ystate2=3;
    elseif (theta1+theta2<0) 
        [x2, y22, z2] = ytheta(x11, y11, z11,-theta1);
        yleft2=(theta2+theta1)*rr;
          ystate2=31;
    elseif (pi<theta1+theta2)
        [x2, y22, z2] = ytheta(x11, y11, z11,pi-theta1);
        yleft2=(theta2+theta1-pi)*rr;
        yleft2=-yleft2;
        ystate2=32;
    end
    y2=y22+ly;
end

function [x2, y2, z2,yleft2,ystate2] = ytheta4(x1, y1, z1,lx,ly, yleft1,ystate1)
    x11=x1;  y11=y1+ly;  z11=z1;
    rr=sqrt(lx^2-x11^2);
    thety=-yleft1/rr;
    theta1=acos(-z11/rr);
    if ystate1==14
        theta2=-thety;
    else
        theta2=thety;
    end

    if (0<=theta1+theta2) && (theta1+theta2<=pi)
        [x2, y22, z2] = ytheta(x11, y11, z11,theta2);
        yleft2=0; 
          ystate2=4;
    elseif (theta1+theta2<0) 
        [x2, y22, z2] = ytheta(x11, y11, z11,-theta1);
        yleft2=(theta2+theta1)*rr;
        yleft2=-yleft2;
          ystate2=42;
    elseif (pi<theta1+theta2)
        [x2, y22, z2] = ytheta(x11, y11, z11,pi-theta1);
        yleft2=(theta2+theta1-pi)*rr;        
        ystate2=41;
    end
    y2=y22-ly;
end
    

function [x2, y2, z2] = ytheta(x1, y1, z1,theta)   
rotam=[1 0 0;0 cos(theta) sin(theta);0 -sin(theta) cos(theta)];
lvec=rotam*[x1;y1;z1];
x2=lvec(1);
y2=lvec(2);
z2=lvec(3);    
end
    
    
    
    
    
    

end
