# Supplementary material for: Spatiotemporal organization of membrane protein controls bacterial extracellular electron transfer
Source: Nat Commun. 2026 Feb 17;17:2855. doi: 10.1038/s41467-026-69655-y (PMC13021941; doi:10.1038/s41467-026-69655-y)
Supplement: Supplementary file 3 — Supplementary Code [file 41467_2026_69655_MOESM3_ESM.zip › SupplementaryCode1/A2_ITCDD/Sub/CEM2Dgeneration.m]

lx=0.87/2;         % boundary X value
ly=2.5/2-lx;
Disp = (0.02:0.02:2.5)'; % 10nm increment to 5um
numdisp = size(Disp(:),1);
numpos = 100000;
for idisp = 1:numdisp
    if idisp>100
        numpos = 500000;
    end
    disp(num2str(idisp))
    r = Disp(idisp);
%     [xyz]=initposcytl(lx,ly,numpos);
    
    for i=1:numpos
        % k=1;
%         [xi,yi,zi]=iniposixy(lx,ly);
%         [lxnew,lynew] = twoDnewlxly(lx,ly,zi);
%         display(strcat(num2str(lxnew),num2str(lynew)));
%         x1o=xi; y1o=yi;z1o=zi;
        display(strcat(num2str(idisp),'-',num2str(i/numpos*100),'%'))
        theta = rand*2*pi; 
        dx = r*cos(theta);
        dy = r*sin(theta);
        
        [x2n,y2n,x1o,y1o,z1o,xyzpath,xyzint] = cytlbound2D(dx,dy,lx,ly);
        
        xyznew(i,1) = x1o;
        xyznew(i,2) = y1o;
        xyznew(i,3) = z1o;
        xyznew(i,4) = x2n;
        xyznew(i,5) = y2n;
        xyznew(i,6) = z1o;
        
%         x1o=x2n;    y1o=y2n;
        
    end
    
    disp2D = sqrt((xyznew(:,4)-xyznew(:,1)).^2+(xyznew(:,5)-xyznew(:,2)).^2); % calculate the displacemtn in 2D
    pdf2D = hist(disp2D*1000,Disp*1000);
    npdf2D = pdf2D/trapz(Disp*1000,pdf2D);
    nPDF2D(:,idisp) = npdf2D;
    
    clearvars xyznew
end

figure
subplot(323)
imagesc(log(nPDF2D)); colormap hot


save('E:\ITCDD matrices\cytosolic-matrices\CEM2D_CusR_dCusS_2.5_0.87_20nm.mat')
