# Supplementary material for: Spatiotemporal organization of membrane protein controls bacterial extracellular electron transfer
Source: Nat Commun. 2026 Feb 17;17:2855. doi: 10.1038/s41467-026-69655-y (PMC13021941; doi:10.1038/s41467-026-69655-y)
Supplement: Supplementary file 3 — Supplementary Code [file 41467_2026_69655_MOESM3_ESM.zip › SupplementaryCode1/A2_ITCDD/Sub/iniposixymem.m]

function [xi,yi,zi]=iniposixymem(lx,ly)
xi=[]; yi=[]; zi=[];
%lx=1; ly=1.2;
while isempty(xi)
    yi=(lx+ly)*(2*rand-1);
    if yi^2<=ly^2
        rr=lx;
    elseif ly<yi
        rr=sqrt(lx^2-(yi-ly)^2);
    elseif yi<-ly
        rr=sqrt(lx^2-(yi+ly)^2);
    end
    if rand<(rr/lx)
        theta=rand*2*pi;
        xi=cos(theta)*rr ;
        zi=sin(theta)*rr;
    end
   
end
        
    
