# Supplementary material for: Spatiotemporal organization of membrane protein controls bacterial extracellular electron transfer
Source: Nat Commun. 2026 Feb 17;17:2855. doi: 10.1038/s41467-026-69655-y (PMC13021941; doi:10.1038/s41467-026-69655-y)
Supplement: Supplementary file 3 — Supplementary Code [file 41467_2026_69655_MOESM3_ESM.zip › SupplementaryCode1/A2_ITCDD/Sub/GEN3DpxyMemb.m]

%%%%%%%%%%%% Input parameters


lx=1.15;      
ly=2.82;        lx=lx/2;  ly=ly/2-lx;       %%%  Cell width and length

cellgeo=[lx,ly];


d1=10;  d2=0.3;  d3=0.03;               %  Diffusion Coefs of 3 states
dinfo=[d1,d2,d3];
    
k13=10; k12=10; k21=2.5;  k23=0.1;  k32=0.1;   k31=5;   % Interconversion rate 
kb=50;              % Photobleaching and blinking rate

kinfo=[k13, k12, k21, k23, k32, k31,kb];

ttl=0.04;           %  Lag time
tint=0.004;         % Intergratiion time

tinfo=[ttl,tint];

not=3;            % Number of trajectory

[pxy,pxy2]=Main3DdiffusionSimulationMemb(cellgeo,dinfo,kinfo,tinfo,not);

ecolmovie3D(pxy2{1},lx,ly,ttl)  
ecolmovie3D(pxy{1},lx,ly,tint)  
