# Supplementary material for: Spatiotemporal organization of membrane protein controls bacterial extracellular electron transfer
Source: Nat Commun. 2026 Feb 17;17:2855. doi: 10.1038/s41467-026-69655-y (PMC13021941; doi:10.1038/s41467-026-69655-y)
Supplement: Supplementary file 3 — Supplementary Code [file 41467_2026_69655_MOESM3_ESM.zip › SupplementaryCode1/G_PhotoCurrentFLImag/sub/CTiterativeOpen.m]

function result = CTiterativeOpen(im,disk,recursive)
im = im>0;
ime = imopen(im,strel('disk',disk));
result = im; result(ime==0) = 0;
if recursive>0 
    Diff= im - result;
    if any(Diff>0)
        result = CTiterativeOpen(result,disk,recursive);
    end
end    
