# Supplementary material for: Spatiotemporal organization of membrane protein controls bacterial extracellular electron transfer
Source: Nat Commun. 2026 Feb 17;17:2855. doi: 10.1038/s41467-026-69655-y (PMC13021941; doi:10.1038/s41467-026-69655-y)
Supplement: Supplementary file 3 — Supplementary Code [file 41467_2026_69655_MOESM3_ESM.zip › SupplementaryCode1/G_PhotoCurrentFLImag/sub/rotateimg.m]

function RIMG = rotateimg(IMG,c,theta_degres)
        Img = double(IMG);
        sz = size(Img);
        [XImg,YImg] = meshgrid(1:sz(2), 1:sz(1));
        %# Center
        if isempty(c)
            c = sz(end:-1:1)/2;
        end
        %# Angle
        t = theta_degres*pi/180;
        %# Rotation
        ct = cos(t);
        st = sin(t);
        Xi = c(1) + ct*(XImg-c(1))-st*(YImg-c(2));
        Yi = c(2) + st*(XImg-c(1))+ct*(YImg-c(2));
        %# Rotation
        RIMG = interp2(XImg, YImg, Img, Xi, Yi);
    end
