# Supplementary material for: Spatiotemporal organization of membrane protein controls bacterial extracellular electron transfer
Source: Nat Commun. 2026 Feb 17;17:2855. doi: 10.1038/s41467-026-69655-y (PMC13021941; doi:10.1038/s41467-026-69655-y)
Supplement: Supplementary file 3 — Supplementary Code [file 41467_2026_69655_MOESM3_ESM.zip › SupplementaryCode1/G_PhotoCurrentFLImag/sub/pick_mask5.m]

function [RshRed,RCA,cell_msk_bdry,cell_msk_face,MBDnewidx,MBDnew,DICout] = pick_mask5(dil_sz,dic,marker,flimg,spot_org,spot,fct,Pixel_x,Pixel_y)
%% Update: also plot extra spot on shown image
%% Update: modified from pick_mask2.m, add DIC output
%% Update: modified from pick_mask.m, remove the "remove unwanted mask?" step and 
% incorporate it into the individual cell picking step; remove the "Want to
% move the mask?" step since we never move the cell masks positions
%% Pick cell mask (modified from iQ_rodcellfnd2) with or without NP marker
%% INPUT
% dil_sz: dilate pixel size
% dic: full file path of the dic image or a matrix
% marker: if there is marker in the fluorescence image (1), shift the mask
% based on the difference between DIC and first fluorescence image; if no
% marker (0), directly use the mask from DIC.
% flimg: fluorescence image (only required if using marker, otherwise set
% to []).
% spot_org: picked spot coords in combined NB experiment
% spot: shifted spot_org
%% OUTPUT
% cell_ms_bdry: cell masks boundary (matrix index)
% cell_ms_face: cell masks face pixel list (linear index)
% addpath('/Volumes/Bing data2/Matlab_F Mac/iQPALM_v6_2/totalfn');
mask_sz=13;
% Pixel_x= 135.4; Pixel_y=135.4;
IM_info=[Pixel_x, Pixel_y];

if ~ischar(dic)
    DIC = dic;
elseif ischar(dic)
    DIC=imread(dic);
end
if ischar(dic)
    if strcmp(dic(end-3:end),'.jpg')
        DIC=DIC(:,:,1);
    end
end
I0 = DIC;
% I0 = I0(:,90:220); % cut a vertical slice
% I0 = imcomplement(I0);
h0 = figure;  % plot out the overall transimission image, left and right panels
subplot(2,2,1:2)
imshow(I0,[])
set(h0,'units','normalized','outerposition',[0.5 0 0.5 1])
I1 = double(I0);
% cd(setpath);
% bkg substraction
backgroundl = imopen(I1,strel('disk',5));   % calculate the bkg using strel function
I1bkl = I1- backgroundl;                     % remove the background so that you can have a even intensity image.

boxKernel = ones(2,2); % Or whatever size window you want.
I1bkl = conv2(I1bkl, boxKernel, 'same');


subplot(2,2,3); imshow(I1bkl,[0  prctile(I1bkl(:),97)]);


% normalize left panel to 0...1 for defining the mask
imgN = (I1bkl-min(I1bkl(:)))/(max(I1bkl(:)-min(I1bkl(:))));
th1 = graythresh(imgN);
fct_gd = 'n';
while fct_gd == 'n'
    cellMsk = imgN > th1*fct;
    cellMsk2 = imfill(cellMsk,'holes');
    se = strel('disk',dil_sz);
    cellMsk3 = imopen(cellMsk2, se);         % remove too small object, the noise
    cellMsk4 = bwareaopen(cellMsk3, 30);     % remove too small cluster via area
    
    % label all potential cadidates
    [BMsk,LMsk] = bwboundaries(cellMsk4,'noholes');
    statsMsk = regionprops(LMsk,'PixelIdxList');
    h1 = figure;
    imshow(imgN,[0  prctile(imgN(:),98)]); % plot out all cell candidates on DIC image
    set(h1,'units','normalized','outerposition',[0.5 0 0.5 1])
    hold on
    for b1=1:size(BMsk,1)
        Mskpxlist = BMsk{b1};
        plot(Mskpxlist(:,2),Mskpxlist(:,1),'y');
        cell_y = Mskpxlist(1,1); cell_x = Mskpxlist(1,2);
        metric_string = int2str(b1);
        text(cell_x-5,cell_y-5,metric_string,'Color','r','FontSize',12,'FontWeight','bold');
    end
    scatter(spot_org(1,1),spot_org(1,2),3,'r.');
    scatter(spot(1,1),spot(1,2),'ro');
    hold off;
    fct_gd = input('Threshold OK? (y/n)','s');
    if fct_gd == 'n'
        fct = input('Enter new threshold: ');
    end
end

% choose the mask
Mskchs = input('choose the Mask index ([idx1 idx2 ..]) : ');
cltormv = ones(size(BMsk,1),1); cltormv(Mskchs) = 0;
%Mskidx = cell2mat(struct2cell(statsMsk(cltormv>0))');
tmpt1 = struct2cell(statsMsk(cltormv>0));
if size(size(tmpt1),2) == 3
    Mskidx = [];
else
    Mskidx = cell2mat(tmpt1');
end
clear tmpt1
cellMsk5 = cellMsk4;
if ~isempty(Mskidx)
    cellMsk5(Mskidx)= 0;
end
cellMsk_perim = bwperim(cellMsk5);
cmol1 = imoverlay(imgN, cellMsk_perim, [.3 1 .3]);

h2 = figure; % plot out final mask on top of transimission image
imshow(cmol1);
set(h2,'units','normalized','outerposition',[0.5 0 0.5 1])

% convert to unit 8 first
I2 = uint8(I1bkl*255/max(I1bkl(:)));
% I2 = imadjust(I2);
I2i = imcomplement(I2);
I3 = I2i;
I3(~cellMsk5)= 0;
figure; imshow(I3,[]);

% find out correct global bkg threhold to make the non-cell region more
% clear
agth = hist(double(I3(:)),(1:1:256)); agth(1) = 0;
agthcv = smooth((1:1:256),agth,0.1,'lowess');
[~,gloth]= min(diff(agthcv));

segpara= [0.65 0.95 gloth 30];
maxsize = 5;
disk = 0;
nseg = 1;
ind='N';
while ind=='N'
    
    
    while 1
        if nseg~=1
            segpara = input(strcat('minpercentile,maxpercentile,Gthreshold,minCellsz (default = [0.65,0.95,',num2str(gloth),',30] ): '));
        end
        minpercentile = segpara(1);
        maxpercentile = segpara(2);
        globalthreshold = segpara(3);
        minCellsz = segpara(4);
        
        I3 = I2i;
        I3(~cellMsk5)=0;
        I3(I3>=globalthreshold) = 0;
        
        
        if maxsize > 0
            mask = I3 > 0; L = bwlabel(mask,4); s = regionprops(L, 'Image','BoundingBox');
            for k = 1:numel(s)
                bb = uint16(s(k).BoundingBox);
                a = I3(bb(2):bb(2)+bb(4)-1,bb(1):bb(1)+bb(3)-1); img = a;
                
                a(~s(k).Image) = 0; img(a>0) = 0;
                
                b = a;
                localmask = a>0;
                estat = CTblock(b,localmask,localmask,maxsize, {@mean},[]);
                Mean = double(b) - estat(:,:,1);
                Mean = Mean - min(Mean(:));
                r1 = CTblock(Mean,localmask,localmask,maxsize,{@CTranks},{1});
                localmask(r1 > maxpercentile) = 0;
                a(localmask==0) = 0;
                b(localmask==0) = 0;
                temp = r1 < minpercentile & localmask > 0;
                if disk >0
                    smoothed = CTiterativeOpen(temp, disk,1);
                    %             smoothed = CTdistanceSmooth(smoothed,0,0,debug);
                    %             if disk > 2
                    %                 smoothed = CTiterativeOpen(smoothed, 1,0);
                    %             end
                else
                    smoothed = temp;
                end
                b(a>0 & smoothed == 0) = 0;
                
                %restore
                c = b>0;  c = uint8(bwmorph(c,'thicken',maxsize));
                a(a>0 & c==0) = 0;
                
                if disk >0
                    temp = a>0;
                    smoothed = CTiterativeOpen(temp, disk,1);
                    a(smoothed==0) = 0;
                end
                img = img+a;
                I3(bb(2):bb(2)+bb(4)-1,bb(1):bb(1)+bb(3)-1) = img;
            end
        end
        
        result = CTiterativeSelectiveSegmentation(I3,[],{1,minCellsz,1,0},0);
        result = imfill(result,'holes');
        lblImg = bwlabel(result);
        
        close all
        figure('units','normalized','outerposition',[0.5 0 0.5 1]);
        subplot(2,2,1)
        imshow(I2i,[]);
        subplot(2,2,2)
        imshow(I3,[]);
        subplot(2,2,3)
        imshow(label2rgb(lblImg,'jet','k','shuffle'));
        result_perim = bwperim(result);
        cmol2 = imoverlay(imgN, result_perim, [.3 1 .3]);
        subplot(2,2,4)
        imshow(cmol2)
        hold on
        scatter(spot(1,1),spot(1,2),5,'ro');
        
        b = input('Want to Change segment para ?(Y/N ) ','s');
        Bseg = upper(b);
        if Bseg == 'Y'; nseg = nseg+1; end;
        if Bseg == 'N', break; end;
    end
    
    
    %%
    [BD,~] = bwboundaries(result,'noholes');
    B5 = cell(size(BD));
    for bi = 1:size(BD,1)
        imtemp = zeros(size(result));
        imtemp(sub2ind(size(result),BD{bi,1}(:,1),BD{bi,1}(:,2)))=1;
        imtemp = imfill(imtemp,'holes');
        imtemp = imclose(imtemp,strel('disk',3));
        imtemp = imdilate(imtemp,strel('disk',1));
        B5(bi,1) = bwboundaries(imtemp,'noholes');
    end
    
    % choose cells of interest by cell morphology
    close all
    ha=figure;
    imshow(I1bkl,[0 prctile(I1bkl(:),97)]); % plot out all cell candidates on DIC image
    set(ha,'units','normalized','outerposition',[0.5 0 0.5 1])
    hold on
    CellPrim = B5;
    for b1=1:size(B5,1)
        cells_perim = B5{b1,1};
        plot(cells_perim(:,2),cells_perim(:,1));
        CellPrim{b1,1} = fliplr(cells_perim);
        text(cells_perim(1,2)-2,cells_perim(1,1)-2,int2str(b1),'Color','r','FontSize',12,'FontWeight','bold');
    end
    scatter(spot(1,1),spot(1,2),5,'ro');
    hold off;
    
    % pick the cells one by one
%     figure
%     imshow(I0,[]);
%     c = input('need to remove unwanted mask?(Y/N ) ','s');
%     C = upper(c);
%     if C == 'Y'
%         cellofinterest = input('Input cell number index = ');
%         CellPrim_choose = CellPrim;
%         CellPrim_choose(cellofinterest)=[];
%     else
%         CellPrim_choose = CellPrim;
%     end
%     
%     % plot out the picked cells
%     hb=figure;
%     imshow(I1bkl,[0 prctile(I1bkl(:),97)]);
%     set(hb,'units','normalized','outerposition',[0.5 0 0.5 1]);
%     hold on;
%     for p=1:size(CellPrim_choose,1);
%         plot(CellPrim_choose{p}(:,1),CellPrim_choose{p}(:,2));
%         text(CellPrim_choose{p}(1,1)-10,CellPrim_choose{p}(1,2)-5,int2str(p),'Color','r','FontSize',12,'FontWeight','bold');
%     end
%     hold off;
%     
%     close all
    %--------------------------------------------------------------------------
    MBDnew = cell(size(CellPrim,1),1);
    MBDnewidx = cell(size(CellPrim,1),1);
    cellofinterest = [1:1:size(CellPrim,1)]';
    for c1 = 1:size(CellPrim,1)
        [rdic,cdic]=size(I1);
        imcropxmin = min(CellPrim{c1,1}(:,1))-5;    if imcropxmin<1; imcropxmin = 1; end;
        imcropxmax = max(CellPrim{c1,1}(:,1))+5;    if imcropxmax>cdic; imcropxmax = cdic; end;
        imcropymin = min(CellPrim{c1,1}(:,2))-5;    if imcropymin<1; imcropymin = 1; end
        imcropymax = max(CellPrim{c1,1}(:,2))+5;    if imcropymax>rdic; imcropymax = rdic; end;
        
        mbd1 = CellPrim{c1,1};
        %subplot(2,2,1)
        hc=figure;
        %         imshow(I1,[]);
        %         set(hc,'units','normalized','outerposition',[0.5 0 0.5 1]);
        %         hold on;
        %         plot(mbd1(:,1),mbd1(:,2));
        %         axis([imcropxmin imcropxmax imcropymin imcropymax])
        
        
        imshow(I1,[]);
        set(hc,'units','normalized','outerposition',[0.5 0 0.25 0.5]);
        hold on;
        axis([imcropxmin imcropxmax imcropymin imcropymax])
%         set(gca,'YDir','normal')
        plot(mbd1(:,1),mbd1(:,2));
        hold off;
        
        ib = input('Want to remove the mask ?(Y/N ) ','s');
        C = upper(ib);
        if isempty(C)
            ib = input('Again Want to remove the mask ?(Y/N ) ','s');
            C = upper(ib);
        end
        if C == 'Y'; cellofinterest(c1) = 0;
            
        else
            mbdnew = [mbd1(:,1),mbd1(:,2)];
            MBDnew{c1,1} = mbdnew;
            MRGnew = zeros(size(DIC));
            MRGnew(sub2ind(size(DIC),mbdnew(:,2),mbdnew(:,1)))=1;
            MRGnew = imfill(MRGnew,'holes');
            cc_MRGnew = bwconncomp(MRGnew, 4);
            MBDnewidx{c1,1} = cell2mat(cc_MRGnew.PixelIdxList);
        end
        close
    end
    cellofinterest(~cellofinterest) = [];
    CellPrim_choose = CellPrim(cellofinterest);
    MBDnew = MBDnew(cellofinterest);
    MBDnewidx = MBDnewidx(cellofinterest);

    indi = input('Satisfy the Mask ?(y/n ) ','s');
    ind = upper(indi);
end
if marker == 0
    cell_msk_bdry = CellPrim_choose;
    cell_msk_face = MBDnewidx;
%     cell_msk_face = cell2mat(cell_msk_face);
    RshRed = [0,0];
    RCA = [0,0,0,0,0,0];
    [MTBr,MTBc]=size(DIC);
    DICout = cell(size(cell_msk_face,1),1);
    if ~isempty(cell_msk_face)
        for i = 1:size(cell_msk_face,1)
            Subxmin = min(cell_msk_bdry{i,1}(:,1))-5;    if Subxmin<1;     Subxmin = 1;       end;
            Subxmax = max(cell_msk_bdry{i,1}(:,1))+5;    if Subxmax>MTBc;  Subxmax = MTBc;    end;
            Subymin = min(cell_msk_bdry{i,1}(:,2))-5;    if Subymin<1;     Subymin = 1;       end;
            Subymax = max(cell_msk_bdry{i,1}(:,2))+5;    if Subymax>MTBr;  Subymax = MTBr;    end;
            
            DICout{i,1} = DIC(Subymin:Subymax,Subxmin:Subxmax);
            DICout{i,2} = [Subxmin Subxmax Subymin Subymax];
            
        end
    end
elseif marker == 1 && ~isempty(flimg)
    %% shift DIC mask based on fluorescence image
    Red1 = flimg;
    close all;
    [mask_Red_bd,RshRed,RCA,pkallrnd] = iQ_rodcellfnd_imshift(I1,Red1,MBDnew,mask_sz,IM_info,[],[]);
    cell_msk_bdry = mask_Red_bd;
    %gernerate the MRG from selected MRB
    IMGMRG = zeros(size(DIC));
    MRGbd = cell2mat(mask_Red_bd);
    IMGMRG(sub2ind(size(IMGMRG),MRGbd(:,2),MRGbd(:,1)))=1;
    IMGMRG = imfill(IMGMRG,'holes');
    % get the coordinate of every point of the mask grid
    [rMRG cMRG] = find(IMGMRG>0);
    MRG = [cMRG rMRG];
    cell_msk_face = MRG;

else
    display('Input fluorescence image for marker shift!');
end
%% sub functions
    function [mask_Red_bd,Rshf,RCA,pkallrnd] = iQ_rodcellfnd_imshift(DIC,Red,DIC_coor,mask_sz,IM_info,refcoor,Z_cal_curve)
        
        DIC = double (DIC);
        pixel_x = IM_info(1);
        pixel_y = IM_info(2);
        corr_cylin = pixel_x/pixel_y;
        
        R1 = double(Red);
        bkRed = imopen(R1,strel('disk',15));
        R2 = R1-bkRed;
        if isempty(refcoor) ;
            hci1= figure;
            imshow(DIC,[]); imcontrast;
            set(hci1,'units','normalized','outerposition',[0 0.5 0.5 0.5]);
            hci2= figure;
            imshow(R2,[]); imcontrast; title('Red image');
            set(hci2,'units','normalized','outerposition',[0.5 0.5 0.5 0.5]);
            % choose reference spots from DIC
            aci=1; bci=1;
            while 1
                q1=input('Have enough pick spots ?(Y/N ) ','s');
                Q1=upper(q1);
                if Q1=='Y'; hold off; break; end;
                if Q1== 'N'; aci = aci+1; end;
                
                figure(hci1); hold on;
                ax = axis;
                xspacing = (ax(1,2)-ax(1,1))/100;
                yspacing = (ax(1,4)-ax(1,3))/100;
                [pkx,pky] = ginput(1);
                plot(pkx,pky,'rx');
                number = num2str(bci);
                text(pkx+xspacing,pky+yspacing,number,'color','w')
                
                figure(hci2);  hold on;
                plot(pkx,pky,'yo');
                text(pkx+xspacing,pky+yspacing,number,'color','w')
                
                pkall(bci,:)=[pkx,pky];
                bci=bci+1;
            end
            pkallrnd = round(pkall); pkallrnd=sortrows(pkallrnd,1);
        else
            pkallrnd = sortrows(refcoor);
        end
        DIC_Au_x = pkallrnd(:,1); DIC_Au_y = pkallrnd(:,2);
        
        % find the corresponding coor in Red
        [row_idxau,~] = size(pkallrnd);
        sz_red = floor(mask_sz/2);
        RCA = cell(row_idxau,1);
        for rj = 1:row_idxau;
            [xi,yi] = meshgrid(pkallrnd(rj,1)-sz_red:pkallrnd(rj,1)+sz_red,...
                pkallrnd(rj,2)-sz_red:pkallrnd(rj,2)+sz_red);
            zi = R2(pkallrnd(rj,2)-sz_red:pkallrnd(rj,2)+sz_red,...
                pkallrnd(rj,1)-sz_red:pkallrnd(rj,1)+sz_red);
            results = iQ_autoGaussianSurfML(xi,yi,zi);
            mu_x=results.x0; mu_y=results.y0/corr_cylin;
            sigma_x=results.sigmax; sigma_y=results.sigmay/corr_cylin;
            PSFW_H=sigma_x-sigma_y;
            mu_z=0;
            if ~isempty(Z_cal_curve);
                x=Z_cal_curve(:,1);
                y=Z_cal_curve(:,2);
                % calulate z from the width-height of psf
                mu_z=interp1(y,x,PSFW_H);
            end
            
            RCA{rj} = [mu_x,mu_y,sigma_x,sigma_y,PSFW_H, mu_z];
        end
        RCA = cell2mat(RCA);
        Red_Au_x = RCA(:,1);
        Red_Au_y = RCA(:,2)*corr_cylin;  % here multiply corr_cylin is due to we want to keep y pixel size relative to x the same in DIC case
        
        % calculate the average deltax and deltay for correction
        Red_xshf = round(mean(DIC_Au_x-Red_Au_x));
        Red_yshf = round(mean(DIC_Au_y-Red_Au_y));
        Rshf = [Red_xshf,Red_yshf];
        
        mask_Red_bd = cell(size(DIC_coor));
        for kk=1:size(DIC_coor)
            dic_coor = DIC_coor{kk,1};
            Red_coor_x = dic_coor(:,1)-Red_xshf;    % correct for x
            Red_coor_y = dic_coor(:,2)-Red_yshf;    % correct for y
            
            % if new boundary coordinates after correction is outside the image range, trim it to the boundary of the image
            [max_y max_x] = size(DIC);
            Red_coor_x(Red_coor_x<1) = 1; Red_coor_x(Red_coor_x>max_x) = max_x;
            Red_coor_y(Red_coor_y<1) = 1; Red_coor_y(Red_coor_y>max_y) = max_y;
            Red_coor = [Red_coor_x,Red_coor_y];
            
            
            mask_Red_bd{kk,1} = Red_coor;
        end
        
        mask_Red_bdmat = cell2mat(mask_Red_bd);
        
        % generate the overlay image of Red image with corrected DIC boundary
        Red_DIC = Red;
        Red_DIC(sub2ind(size(Red_DIC),mask_Red_bdmat(:,2),mask_Red_bdmat(:,1)))=max(max(Red))*1.5;
        imshow(Red_DIC,[]);
    end
close all
end
