# Supplementary material for: Spatiotemporal organization of membrane protein controls bacterial extracellular electron transfer
Source: Nat Commun. 2026 Feb 17;17:2855. doi: 10.1038/s41467-026-69655-y (PMC13021941; doi:10.1038/s41467-026-69655-y)
Supplement: Supplementary file 3 — Supplementary Code [file 41467_2026_69655_MOESM3_ESM.zip › SupplementaryCode1/G_PhotoCurrentFLImag/sub/locMinMax.m]

function [value,indx] = locMinMax(V,I,W,bln)
%% BF, 2023-02-08, Find local minimum or maximum with center index of I, window W in array V
%% INPUT:
% bln: 1 - find minimum; 0 - find maximum
% V: a N by 1 array
% I: a M by 1 array
% W: window size, needs to be an ODD number
value = zeros(size(I,1),1);
indx = zeros(size(I,1),1);
for ii = 1:size(I,1)
    curWin = (-(W-1)/2:(W-1)/2)'+I(ii,1);
    if bln == 1
        [x,y] = min(V(curWin,:));
    elseif bln == 0
        [x,y] = max(V(curWin,:));
    end
    value(ii,1) = x;
    indx(ii,1) = y+curWin(1,1)-1;
end
end
