# Supplementary material for: Spatiotemporal organization of membrane protein controls bacterial extracellular electron transfer
Source: Nat Commun. 2026 Feb 17;17:2855. doi: 10.1038/s41467-026-69655-y (PMC13021941; doi:10.1038/s41467-026-69655-y)
Supplement: Supplementary file 3 — Supplementary Code [file 41467_2026_69655_MOESM3_ESM.zip › SupplementaryCode1/G_PhotoCurrentFLImag/InputExample/laser.txt]

[Phase List 5.0]
Number Of Phases=7
Date=5/2/2023
Time=5:44:26 PM
Phase0 Name=_Background
Phase0 Colour=255
Phase0 Grey Min=255
Phase0 Grey Max=0
Phase0 Red Min=255
Phase0 Red Max=0
Phase0 Green Min=255
Phase0 Green Max=0
Phase0 Blue Min=255
Phase0 Blue Max=0
Phase0 Enabled=1
Phase1 Name=_Crop
Phase1 Colour=16711680
Phase1 Grey Min=255
Phase1 Grey Max=0
Phase1 Red Min=255
Phase1 Red Max=0
Phase1 Green Min=255
Phase1 Green Max=0
Phase1 Blue Min=255
Phase1 Blue Max=0
Phase1 Enabled=1
Phase2 Name=_Cycle
Phase2 Colour=16777215
Phase2 Grey Min=255
Phase2 Grey Max=0
Phase2 Red Min=255
Phase2 Red Max=0
Phase2 Green Min=255
Phase2 Green Max=0
Phase2 Blue Min=255
Phase2 Blue Max=0
Phase2 Enabled=1
Phase3 Name=_FRAPPA
Phase3 Colour=65535
Phase3 Grey Min=255
Phase3 Grey Max=0
Phase3 Red Min=255
Phase3 Red Max=0
Phase3 Green Min=255
Phase3 Green Max=0
Phase3 Blue Min=255
Phase3 Blue Max=0
Phase3 Enabled=1
Phase4 Name=color
Phase4 Colour=16711935
Phase4 Grey Min=255
Phase4 Grey Max=0
Phase4 Red Min=255
Phase4 Red Max=0
Phase4 Green Min=255
Phase4 Green Max=0
Phase4 Blue Min=255
Phase4 Blue Max=0
Phase4 Enabled=1
Phase5 Name=color2
Phase5 Colour=4259584
Phase5 Grey Min=255
Phase5 Grey Max=0
Phase5 Red Min=255
Phase5 Red Max=0
Phase5 Green Min=255
Phase5 Green Max=0
Phase5 Blue Min=255
Phase5 Blue Max=0
Phase5 Enabled=1
Phase6 Name=color3
Phase6 Colour=4210816
Phase6 Grey Min=255
Phase6 Grey Max=0
Phase6 Red Min=255
Phase6 Red Max=0
Phase6 Green Min=255
Phase6 Green Max=0
Phase6 Blue Min=255
Phase6 Blue Max=0
Phase6 Enabled=1

[Region List 4.0]
Number Of Regions=1
Date=5/2/2023
Time=5:44:26 PM
Region1 Label=1
Region1 Class Name=_Background
Region1 Overlay Type=4
Region1 Overlay Colour=255
Region1 Overlay Line Width=0
Region1 Number Of Points=2
Region1 Region Points=77,125;110,155;
