# Supplementary material for: Spatiotemporal organization of membrane protein controls bacterial extracellular electron transfer
Source: Nat Commun. 2026 Feb 17;17:2855. doi: 10.1038/s41467-026-69655-y (PMC13021941; doi:10.1038/s41467-026-69655-y)
Supplement: Supplementary file 3 — Supplementary Code [file 41467_2026_69655_MOESM3_ESM.zip › SupplementaryCode1/G_PhotoCurrentFLImag/InputExample/cells.txt]

[Phase List 5.0]
Number Of Phases=7
Date=6/9/2023
Time=2:24:38 PM
Phase0 Name=_Background
Phase0 Colour=255
Phase0 Grey Min=255
Phase0 Grey Max=0
Phase0 Red Min=255
Phase0 Red Max=0
Phase0 Green Min=255
Phase0 Green Max=0
Phase0 Blue Min=255
Phase0 Blue Max=0
Phase0 Enabled=1
Phase1 Name=_Crop
Phase1 Colour=16711680
Phase1 Grey Min=255
Phase1 Grey Max=0
Phase1 Red Min=255
Phase1 Red Max=0
Phase1 Green Min=255
Phase1 Green Max=0
Phase1 Blue Min=255
Phase1 Blue Max=0
Phase1 Enabled=1
Phase2 Name=_Cycle
Phase2 Colour=16777215
Phase2 Grey Min=255
Phase2 Grey Max=0
Phase2 Red Min=255
Phase2 Red Max=0
Phase2 Green Min=255
Phase2 Green Max=0
Phase2 Blue Min=255
Phase2 Blue Max=0
Phase2 Enabled=1
Phase3 Name=_FRAPPA
Phase3 Colour=65535
Phase3 Grey Min=255
Phase3 Grey Max=0
Phase3 Red Min=255
Phase3 Red Max=0
Phase3 Green Min=255
Phase3 Green Max=0
Phase3 Blue Min=255
Phase3 Blue Max=0
Phase3 Enabled=1
Phase4 Name=color
Phase4 Colour=16711935
Phase4 Grey Min=255
Phase4 Grey Max=0
Phase4 Red Min=255
Phase4 Red Max=0
Phase4 Green Min=255
Phase4 Green Max=0
Phase4 Blue Min=255
Phase4 Blue Max=0
Phase4 Enabled=1
Phase5 Name=color2
Phase5 Colour=4259584
Phase5 Grey Min=255
Phase5 Grey Max=0
Phase5 Red Min=255
Phase5 Red Max=0
Phase5 Green Min=255
Phase5 Green Max=0
Phase5 Blue Min=255
Phase5 Blue Max=0
Phase5 Enabled=1
Phase6 Name=color3
Phase6 Colour=4210816
Phase6 Grey Min=255
Phase6 Grey Max=0
Phase6 Red Min=255
Phase6 Red Max=0
Phase6 Green Min=255
Phase6 Green Max=0
Phase6 Blue Min=255
Phase6 Blue Max=0
Phase6 Enabled=1

[Region List 4.0]
Number Of Regions=16
Date=6/9/2023
Time=2:24:38 PM
Region1 Label=16
Region1 Class Name=_Background
Region1 Overlay Type=1
Region1 Overlay Colour=255
Region1 Overlay Line Width=0
Region1 Number Of Points=1
Region1 Region Points=427,349;
Region2 Label=15
Region2 Class Name=_Background
Region2 Overlay Type=1
Region2 Overlay Colour=255
Region2 Overlay Line Width=0
Region2 Number Of Points=1
Region2 Region Points=304,315;
Region3 Label=14
Region3 Class Name=_Background
Region3 Overlay Type=1
Region3 Overlay Colour=255
Region3 Overlay Line Width=0
Region3 Number Of Points=1
Region3 Region Points=216,244;
Region4 Label=13
Region4 Class Name=_Background
Region4 Overlay Type=1
Region4 Overlay Colour=255
Region4 Overlay Line Width=0
Region4 Number Of Points=1
Region4 Region Points=219,278;
Region5 Label=12
Region5 Class Name=_Background
Region5 Overlay Type=1
Region5 Overlay Colour=255
Region5 Overlay Line Width=0
Region5 Number Of Points=1
Region5 Region Points=149,275;
Region6 Label=11
Region6 Class Name=_Background
Region6 Overlay Type=1
Region6 Overlay Colour=255
Region6 Overlay Line Width=0
Region6 Number Of Points=1
Region6 Region Points=83,275;
Region7 Label=10
Region7 Class Name=_Background
Region7 Overlay Type=1
Region7 Overlay Colour=255
Region7 Overlay Line Width=0
Region7 Number Of Points=1
Region7 Region Points=97,196;
Region8 Label=9
Region8 Class Name=_Background
Region8 Overlay Type=1
Region8 Overlay Colour=255
Region8 Overlay Line Width=0
Region8 Number Of Points=1
Region8 Region Points=167,134;
Region9 Label=8
Region9 Class Name=_Background
Region9 Overlay Type=1
Region9 Overlay Colour=255
Region9 Overlay Line Width=0
Region9 Number Of Points=1
Region9 Region Points=35,182;
Region10 Label=7
Region10 Class Name=_Background
Region10 Overlay Type=1
Region10 Overlay Colour=255
Region10 Overlay Line Width=0
Region10 Number Of Points=1
Region10 Region Points=46,168;
Region11 Label=6
Region11 Class Name=_Background
Region11 Overlay Type=1
Region11 Overlay Colour=255
Region11 Overlay Line Width=0
Region11 Number Of Points=1
Region11 Region Points=382,138;
Region12 Label=5
Region12 Class Name=_Background
Region12 Overlay Type=1
Region12 Overlay Colour=255
Region12 Overlay Line Width=0
Region12 Number Of Points=1
Region12 Region Points=399,119;
Region13 Label=4
Region13 Class Name=_Background
Region13 Overlay Type=1
Region13 Overlay Colour=255
Region13 Overlay Line Width=0
Region13 Number Of Points=1
Region13 Region Points=418,95;
Region14 Label=3
Region14 Class Name=_Background
Region14 Overlay Type=1
Region14 Overlay Colour=255
Region14 Overlay Line Width=0
Region14 Number Of Points=1
Region14 Region Points=455,35;
Region15 Label=2
Region15 Class Name=_Background
Region15 Overlay Type=1
Region15 Overlay Colour=255
Region15 Overlay Line Width=0
Region15 Number Of Points=1
Region15 Region Points=459,128;
Region16 Label=1
Region16 Class Name=_Background
Region16 Overlay Type=1
Region16 Overlay Colour=255
Region16 Overlay Line Width=0
Region16 Number Of Points=1
Region16 Region Points=492,200;
