# Supplementary material for: Spatiotemporal organization of membrane protein controls bacterial extracellular electron transfer
Source: Nat Commun. 2026 Feb 17;17:2855. doi: 10.1038/s41467-026-69655-y (PMC13021941; doi:10.1038/s41467-026-69655-y)
Supplement: Supplementary file 3 — Supplementary Code [file 41467_2026_69655_MOESM3_ESM.zip › SupplementaryCode1/A1_iQPALM_modified/sub/iQ_posfit3.m]

function [ DFT,DFT_dr,DFT_drave,XYZ,PC ] = iQ_posfit3( dir_mv,threshold,mask_sz,IM_info,CAM_set,EM_wave_FP,MRB,dil_sz,refcoor,Z_cal_curve,setpath )
%% Change from iQ_posfit.m, now can load .tif movie very fast using iQ_imload3.m
%% THIS FUNCTION ESTIMATE THE AVERAGE DRIFT RELATIVE TO THE FIRST FRAME OF THE MOVIE FOR ASSIGNED SPOTS
% INPUT:
% dir_mv: movie folder
% threshold: minimum number of sigma needed for a peak picking, suggested value is 4.
% mask_sz: size of mask that cover each spots, recommend size:13
% IM_info: contains pixel size information for x and y,ex. IM_info=[135.8 176.6]
% refcoor: you can manually input the coordinates of marker of interest in [x1,y1;x2,y2;x3,y3] format.
% Z_cal_curve: Z calibration curve generated from iQ_ZCal.m

% note: if you are only dealing w/ 2D data, you can just input the first
% three inputs, the program will recognize that you are doing 2D data analysis.

% OUTPUTS:
% DFT_pos: center positions of picked spots through the movie, each row
% contains following information (16 colums in total):
% [mu_x(px) mu_y(px) mu_x(nm) mu_y(nm) mu_z(nm)
% sigma_x(px) sigma_y(px) sigma_x(nm) sigma_y(nm) ellip PSFW_H(px)
% n amp background Int std_b] by 2d gaussian fit;
% DFT_dr: drift estimation of each picked spot
% DFT_dr_ave: average drift estimation of picked spots

%% Top of the routine
%% load the mv file
tStart = tic;
[FinalImage, TotalFrame ]= iQ_imgload3(dir_mv,setpath);
cd(setpath);
tEnd1 = toc(tStart);

%% prepare the MRG
im = double(FinalImage(:,:,1));
MRGbd = cell2mat(MRB);
IMGMRG = false(size(im));
IMGMRG(sub2ind(size(im),MRGbd(:,2),MRGbd(:,1)))=1;
IMGMRG = imfill(IMGMRG,'holes');
se1 = strel('disk',dil_sz);
IMGMRG = imdilate(IMGMRG,se1);
% get the coordinate of every point of the mask grid
[rMRG cMRG] = find(IMGMRG>0);
MRG = [cMRG rMRG];

%%  loop through the mv and do 2D Gaussian fittings for spots
DFT = cell(TotalFrame,1);
DFT_dr = cell(TotalFrame,1);
DFT_drave = cell(TotalFrame,1);
XYZ = cell(TotalFrame,1);
BKinfo = cell(TotalFrame,1);
for i = 1: TotalFrame
    im = double(FinalImage(:,:,i));  % load first frame
    [im_bk,peak_fnd,im_intensity,bkinfo]=iQ_pkfnd(im,threshold,mask_sz);   % find out the local maximum position in the current frame
    BKinfo{i,1} = bkinfo;
    
    %======================================================================
    % get the drift correction infomation w/ gold nps
    %----------------------------------------------------------------------
    if nargin < 9; % no drift correction excution
        DFT = [];
        DFT_dr = [];
        DFT_drave = [0 0 0 0 0];
        
    else % with drift correction excution
        if ~isempty(peak_fnd)
            DftSpt = cell2mat(iQ_nearestPoints(refcoor,peak_fnd));
        else
            if i == 1
                DftSpt = round(refcoor);
            end
        end
        
        if ~isempty(Z_cal_curve); % 3D case
            DftSptCoor = iQ_Gaussian2DFit( DftSpt,im_bk,mask_sz,i,IM_info,Z_cal_curve )';
        else % 2D case
            DftSptCoor = iQ_Gaussian2DFit( DftSpt,im_bk,mask_sz,i,IM_info)';
        end
        if i == 1;
            DftsptCoor1 = DftSptCoor;
        end
        
        DftSptDr = cellfun(@(x,y) x(1,1:5)-y(1,1:5),DftSptCoor,DftsptCoor1,'uni',false);
        DftSptDrAve = mean(cell2mat(DftSptDr'),1);
        % if the drift is larger than 3 pixel, probably the marker is not
        % good, the fitting give incorrect values, if this happens, the
        % drift correction will be deactived for this particular frame.
        if DftSptDrAve(1) > 1.5||DftSptDrAve(2) > 1.5
            DftSptDr = DFT_dr{i-1,1};
            DftSptDrAve = DFT_drave{i-1,1};
        end
        DFT{i,1} = DftSptCoor; %Gaussian fitted local max peak which near to Au NP coordinate
        DFT_dr{i,1} = DftSptDr; %drifted distance from first position(x, y(px), x, y(nm), z)
        DFT_drave{i,1} = DftSptDrAve; %if there are multiple markers, average of drift
        
    end
    
    %======================================================================
    % get the spot fitting results
    %----------------------------------------------------------------------
    if ~isempty(peak_fnd)
        % since MRG is determined by the first frame, any peaks found
        % in the following frames need to drift corrected first then be judged
        % the peak is keeped/discarded(inside/outside the mask).
        DFTxy = round(DftSptDrAve(ones(size(peak_fnd,1),1),:)); % this makes drift vector a matrix that has the same dimension as peak_fnd.
        DFTxy = DFTxy(:,1:2);
        peak_fnddc = peak_fnd-DFTxy; % drift correct the peak first
        
        IntSpt = intersect(peak_fnddc,MRG,'rows'); % pick up only those peaks are inside the cell.
        DFTxy = DFTxy(1:size(IntSpt,1),:);
        IntSpt = IntSpt+DFTxy; % get back to the original peak position to start the fitting
    else
        IntSpt=[];
    end
    if isempty(IntSpt)
        XYZ{i,1}=[0 0 0 0 0 0 0 0 0 0 0 i 0 0 0 0 ];
        display(['Frame no. ',int2str(i),'   Sptos fitted: ',' nothing inside the cell'])
    else
        if ~isempty(Z_cal_curve);
            IntSptCoor = iQ_Gaussian2DFit( IntSpt,im_bk,mask_sz,i,IM_info,Z_cal_curve );   % 3D Gaussian fit all spots inside the cell
        else
            IntSptCoor = iQ_Gaussian2DFit( IntSpt,im_bk,mask_sz,i,IM_info);
        end
        IntSptCoor = cell2mat(IntSptCoor);
        IntSptCoor(:,1:5) = IntSptCoor(:,1:5)-DftSptDrAve(ones(size(IntSptCoor(:,1:5),1),1),:);
        XYZ{i,1} = IntSptCoor;
        display(['Frame no. ',int2str(i),'   Sptos fitted: ',int2str(size(IntSpt,1)), '  spots'])
    end
end

BKinfo = cell2mat(BKinfo);
XYZ = cell2mat(XYZ);
DFT_dr = cell2mat(vertcat(DFT_dr{:}));
DFT_drave = cell2mat(DFT_drave);
XYZ(XYZ(:,1)==0,:)=[];

%% Group the spots according cell mask and estimate num of photons, errxy
%======================================================================
% calculate the Errx and Erry for each spot
%----------------------------------------------------------------------

h = 6.626e-34;    % Planck Constant (m^2 kg / s)
c = 299792458;    % Speed of light (m / s)
ev = 1.602e-19;    % Energy of 1eV (kg m^2 / s^2)
E_ph= h*(c/(EM_wave_FP*1e-9)); % calculate the photon energy of emission light
g = CAM_set(1); S = CAM_set(2); QE = CAM_set(3);

Pixel_x = IM_info(1); Pixel_y = IM_info(2);

cts_n = XYZ(:,15);
N_e = (cts_n/g)*(S/QE)*3.65;
N_p = N_e*ev/E_ph;

cts_b = XYZ(:,16);
b_e = (cts_b/g)*(S/QE)*3.65;
b_p = b_e*ev/E_ph;

sgm_x = XYZ(:,8);  % XYZ(:,8) gives the sigmax in nm
Err_x = ((sgm_x.^2)./N_p+...
    Pixel_x^2./(12*N_p)+...
    (8*pi*(sgm_x.^4).*b_p.^2)./(Pixel_x*N_p).^2).^0.5;

sgm_y = XYZ(:,9);  % XYZ(:,9) gives the sigmay in nm
Err_y = ((sgm_y.^2)./N_p+...
    Pixel_y^2./(12*N_p)+...
    (8*pi*(sgm_y.^4).*b_p.^2)./(Pixel_y*N_p).^2).^0.5;

% PC_new=[x(px) y(px) x(nm) y(nm) z(nm)
%        sigma_x(px) sigma_y(px) sigma_x(nm) sigma_y(nm) ellip PSFW_H(px)
%        frame# amp(cts) background(cts) Int(cts) std_b(cts)  Err_x(nm) Err_y(nm) Intint(cts)]
bkgmean = BKinfo(XYZ(:,12),1); bkgstd = BKinfo(XYZ(:,12),2);
bkgth = BKinfo(XYZ(:,12),3);
XYZ = [XYZ(:,1:16) Err_x Err_y,N_p,bkgmean,bkgstd,bkgth];% XYZ(:,1:17)];


%======================================================================
% find out spots inside the region of interest (ROI)
%----------------------------------------------------------------------

% find out and index the ROI and create the grid for each ROIs

ROI_grid = cell(size(MRB,1),1);
for j = 1:size(MRB,1);
    grid = false(size(im));
    grid(sub2ind(size(im),MRB{j,1}(:,2),MRB{j,1}(:,1))) = 1;
    
    grid1 = imfill(grid, 'holes');
    se1 = strel('disk',dil_sz);
    grid2 = imdilate(grid1,se1);
    
    [row_cc,col_cc] = find(grid2>0);
    ROI_grid{j,1} = [col_cc,row_cc];
end
% relocate spots into corresponding ROIs.
XYZ_round = round(XYZ(:,1:2));
PC = cell(length(ROI_grid),1);
for m = 1:length(ROI_grid)  % loop through all cells
    spt_member = ismember(XYZ_round,ROI_grid{m,1},'rows');
    XYZ_ROI = XYZ(spt_member,:);
    PC{m,1} = XYZ_ROI;      % protein coordinates inside each cell
end


%% report elapsed time
tEnd2 = toc(tStart);
fprintf('Total mv loading time: %d minutes and %f seconds\n',floor(tEnd1/60),rem(tEnd1,60));
fprintf('Total spot fitting time: %d minutes and %f seconds\n',floor(tEnd2/60),rem(tEnd2,60));

end
