# Supplementary material for: Spatiotemporal organization of membrane protein controls bacterial extracellular electron transfer
Source: Nat Commun. 2026 Feb 17;17:2855. doi: 10.1038/s41467-026-69655-y (PMC13021941; doi:10.1038/s41467-026-69655-y)
Supplement: Supplementary file 3 — Supplementary Code [file 41467_2026_69655_MOESM3_ESM.zip › SupplementaryCode1/A1_iQPALM_modified/sub/iQ_imgload3.m]

function [FinalImage, TotalFrame] = iQ_imgload3(dir_mv,setpath)
%% Bing Fu, Oct. 4, 2017
%% Corresponding to iQ_rodcellfnd3, use TIFFStack to load movie fast
%% This function load the mv into matlab super-fast!!!
% Input: directory path of the folder contains the movie files, if you have
% multiplt moves inside one folder, these moives will be loaded into matlab
% as a single movie.
% Note: in order to use this routine, you need to download imagesci files
% forme matlab website: http://www.mathworks.fr/support/bugreports/search_results?category_filter[]=1&commit=Search&keyword=tiff&release=198&release_filter=Exists+in&search_executed=1&selected_products=103
% once you download the files, put tifflib.mexw64 or tifflib.mexw32 to this
% folder 'C:\Program Files\MATLAB\R2012a\imagesci\private';


% excution example:
% tic
% dir_mv = 'D:\test folder\mv';
% [FinalImage, TotalFrame ]= iQ_imgload(dir_mv);
% toc

%% Start of the routine
tic
cd(dir_mv); D = dir;
num_mv=length(D)-2;

% copy the tifflib to target dir
%dir_tiflib = 'C:\Program Files\MATLAB\R2012a\imagesci\private';
%cd(dir_tiflib)
cd(dir_mv);

% load the movie
TotalFrame = 0;
for i = 1:num_mv
    FileTif = D(i+2).name;
    InfoImage = imfinfo(FileTif);  %# Get the TIFF file information
    mImage=InfoImage(1).Width;
    nImage=InfoImage(1).Height;
    no_frame = numel(InfoImage);    %# Get the number of images in the file
    TotalFrame = no_frame+TotalFrame;
end

FinalImage=zeros(nImage,mImage,TotalFrame,'uint16');
warning('off','MATLAB:imagesci:tiffmexutils:libtiffErrorAsWarning');
warning('off','MATLAB:imagesci:tiffmexutils:libtiffErrorWarning');
warning('off','MATLAB:imagesci:tiffmexutils:libtiffWarning');
ImgIdx = 1;
for j = 1:num_mv
    cd(dir_mv);
    FileTif=D(j+2).name;
    InfoImage=imfinfo(FileTif);
    mImage=InfoImage(1).Width;
    nImage=InfoImage(1).Height;
    NumberImages = numel(InfoImage);
    
    cd('/Volumes/YP_Backup/YP-NB/Nanobio/Matlab/DylanMuir-TIFFStack-6492032')
    curr_mv = TIFFStack([dir_mv filesep FileTif]);
    
    FinalImage(:,:,1:ImgIdx:ImgIdx+NumberImages-1) = curr_mv(:,:,:);
end

ImgIdx = ImgIdx + NumberImages;


% delete the tifflab file
toc
end
