# Supplementary material for: Spatiotemporal organization of membrane protein controls bacterial extracellular electron transfer
Source: Nat Commun. 2026 Feb 17;17:2855. doi: 10.1038/s41467-026-69655-y (PMC13021941; doi:10.1038/s41467-026-69655-y)
Supplement: Supplementary file 3 — Supplementary Code [file 41467_2026_69655_MOESM3_ESM.zip › SupplementaryCode1/A1_iQPALM_modified/sub/iQ_rodcellfnd6_mac_yp2.m]

function [TIM_idv,MTB,AxVolAs,MRB,MRG,MQB,MQG,SCENF,RCA,RshRed,cSCQC,MBDnewidx,CellPrim_final,intall]=iQ_rodcellfnd6(DIC,Red,SCQC,mask_sz,IM_info,refcoor,Z_cal_curve,savefig,setpath)
%% Youngchan Park, 6/28/21, pick Au for drift correction for SCQPC with average of last 10 frames of SCQPC image instead of the lst frame of SMT image
%% Bing Fu, 2/24/19, integrate cell removal to zoomed cell images step
%% Bing Fu, 2/6/19, no SCQPC folder
%% Bing Fu, 12/16/18, add output cSCQC,MBDnewidx, CellPrim_final; also add No NP marker option (click no when popped)
%% Bing FU, 10/3/17, use another method to load .tif movie; no longer use tifflib so it works on later version of Matlab
%% Bing Fu, 7/18/17, added DIC image when choosing phase masks
%% save ppt or not
if isempty(savefig);    savefig = 0; end;
if savefig == 1;  pptfilname=('rodcellfnd1.ppt'); end;
currentdic = pwd;
pixel_sz = IM_info(1);
%%
% define split coordinate
I0 = DIC;
h0 = figure;  % plot out the overall transimission image, left and right panels
subplot(2,2,1:2)
imshow(I0,[])
set(h0,'units','normalized','outerposition',[0.5 0 0.5 1])

I1 = double(I0);
%I1 = imcomplement(I1); %when the background is white

% bkg substraction
backgroundl = imopen(I1,strel('disk',15));   % calculate the bkg using strel function
I1bkl = I1- backgroundl;                     % remove the background so that you can have a even intensity image.

subplot(2,2,3); imshow(I1bkl,[0  prctile(I1bkl(:),97)]);


% normalize left panel to 0...1 for defining the mask
imgN = (I1bkl-min(I1bkl(:)))/(max(I1bkl(:)-min(I1bkl(:))));
th1 = graythresh(imgN);
cellMsk = imgN > th1*0.55;
cellMsk2 = imfill(cellMsk,'holes');
se = strel('disk',1);
cellMsk3 = imopen(cellMsk2, se);         % remove too small object, the noise
cellMsk4 = bwareaopen(cellMsk3, 15);     % remove too small cluster via area

% label all potential cadidates
[BMsk,LMsk] = bwboundaries(cellMsk4,'noholes');
statsMsk = regionprops(LMsk,'PixelIdxList');
h1 = figure;
imshow(imgN,[0  prctile(imgN(:),98)]); % plot out all cell candidates on DIC image
set(h1,'units','normalized','outerposition',[0.5 0 0.5 1])
hold on
for b1=1:size(BMsk,1);
    Mskpxlist = BMsk{b1};
    plot(Mskpxlist(:,2),Mskpxlist(:,1),'y');
    cell_y = Mskpxlist(1,1); cell_x = Mskpxlist(1,2);
    metric_string = int2str(b1);
    text(cell_x-5,cell_y-5,metric_string,'Color','r','FontSize',12,'FontWeight','bold');
end
hold off;

% choose the mask
Mskchs = input('choose the Mask index ([idx1 idx2 ..]) : ');
cltormv = ones(size(BMsk,1),1); cltormv(Mskchs) = 0;
% Mskidx = cell2mat(struct2cell(statsMsk(cltormv>0))');
tmpt1 = struct2cell(statsMsk(cltormv>0));
if size(size(tmpt1),2) == 3
    Mskidx = [];
else
    Mskidx = cell2mat(tmpt1');
end
clear tmpt1
cellMsk5 = cellMsk4;
if ~isempty(Mskidx)
    cellMsk5(Mskidx)= 0;
end
cellMsk_perim = bwperim(cellMsk5);
cmol1 = imoverlay(imgN, cellMsk_perim, [.3 1 .3]);

h2 = figure; % plot out final mask on top of transimission image
imshow(cmol1);
set(h2,'units','normalized','outerposition',[0.5 0 0.5 1])
%%
% convert to unit 8 first
I2 = uint8(I1bkl*255/max(I1bkl(:)));
% I2 = imadjust(I2);
I2i = imcomplement(I2);
I3 = I2i;
I3(~cellMsk5)= 0;
figure; imshow(I3,[]);

% find out correct global bkg threhold to make the non-cell region more
% clear
agth = hist(double(I3(:)),(1:1:256)); agth(1) = 0;
agthcv = smooth((1:1:256),agth,0.1,'lowess');
[~,gloth]= min(diff(agthcv));

segpara= [0.35 0.95 gloth 15];
maxsize = 5;
disk = 0;
nseg = 1;
ind='X';
while ind=='X'
    
    
    while 1
        if nseg~=1
            segpara = input(strcat('minpercentile,maxpercentile,Gthreshold,minCellsz (default = [0.35,0.95,',num2str(gloth),',15] ): '));
        end
        minpercentile = segpara(1);
        maxpercentile = segpara(2);
        globalthreshold = segpara(3);
        minCellsz = segpara(4);
        
        I3 = I2i;
        I3(~cellMsk5)=0;
        I3(I3>=globalthreshold) = 0;
        
        
        if maxsize > 0
            mask = I3 > 0; L = bwlabel(mask,4); s = regionprops(L, 'Image','BoundingBox');
            for k = 1:numel(s)
                bb = uint16(s(k).BoundingBox);
                a = I3(bb(2):bb(2)+bb(4)-1,bb(1):bb(1)+bb(3)-1); img = a;
                
                a(~s(k).Image) = 0; img(a>0) = 0;
                
                b = a;
                localmask = a>0;
                estat = CTblock(b,localmask,localmask,maxsize, {@mean},[]);
                Mean = double(b) - estat(:,:,1);
                Mean = Mean - min(Mean(:));
                r1 = CTblock(Mean,localmask,localmask,maxsize,{@CTranks},{1});
                localmask(r1 > maxpercentile) = 0;
                a(localmask==0) = 0;
                b(localmask==0) = 0;
                temp = r1 < minpercentile & localmask > 0;
                if disk >0
                    smoothed = CTiterativeOpen(temp, disk,1);
                    %             smoothed = CTdistanceSmooth(smoothed,0,0,debug);
                    %             if disk > 2
                    %                 smoothed = CTiterativeOpen(smoothed, 1,0);
                    %             end
                else
                    smoothed = temp;
                end
                b(a>0 & smoothed == 0) = 0;
                
                %restore
                c = b>0;  c = uint8(bwmorph(c,'thicken',maxsize));
                a(a>0 & c==0) = 0;
                
                if disk >0
                    temp = a>0;
                    smoothed = CTiterativeOpen(temp, disk,1);
                    a(smoothed==0) = 0;
                end
                img = img+a;
                I3(bb(2):bb(2)+bb(4)-1,bb(1):bb(1)+bb(3)-1) = img;
            end
        end
        
        result = CTiterativeSelectiveSegmentation(I3,[],{1,minCellsz,1,0},0);
        result = imfill(result,'holes');
        lblImg = bwlabel(result);
        
        close all
        figure('units','normalized','outerposition',[0.5 0 0.5 1]);
        subplot(2,2,1)
        imshow(I2i,[]);
        subplot(2,2,2)
        imshow(I3,[]);
        subplot(2,2,3)
        imshow(label2rgb(lblImg,'jet','k','shuffle'));
        result_perim = bwperim(result);
        cmol2 = imoverlay(imgN, result_perim, [.3 1 .3]);
        subplot(2,2,4)
        imshow(cmol2)
        
        b = input('Want to Change segment para ?(Y/N ) ','s');
        Bseg = upper(b);
        if Bseg == 'Y'; nseg = nseg+1; end;
        if Bseg == 'N', break; end;
    end
    
    
    %%
    [BD,~] = bwboundaries(result,'noholes');
    B5 = cell(size(BD));
    for bi = 1:size(BD,1)
        imtemp = zeros(size(result));
        imtemp(sub2ind(size(result),BD{bi,1}(:,1),BD{bi,1}(:,2)))=1;
        imtemp = imfill(imtemp,'holes');
        imtemp = imclose(imtemp,strel('disk',3));
        imtemp = imdilate(imtemp,strel('disk',1));
        B5(bi,1) = bwboundaries(imtemp,'noholes');
    end
    
    % choose cells of interest by cell morphology
    close all
    ha=figure;
    imshow(I1bkl,[0 prctile(I1bkl(:),97)]); % plot out all cell candidates on DIC image
    set(ha,'units','normalized','outerposition',[0.5 0 0.5 1])
    hold on
    CellPrim = B5;
    for b1=1:size(B5,1);
        cells_perim = B5{b1,1};
        plot(cells_perim(:,2),cells_perim(:,1));
        CellPrim{b1,1} = fliplr(cells_perim);
        text(cells_perim(1,2)-2,cells_perim(1,1)-2,int2str(b1),'Color','r','FontSize',12,'FontWeight','bold');
    end
    hold off;
    
%     % pick the cells
%     figure
%     imshow(I0,[]);
%     c = input('need to remove unwanted mask?(Y/N ) ','s');
%     C = upper(c);
%     if C == 'Y';
%         cellofinterest = input('Input cell number index = ');
%         CellPrim_choose = CellPrim;
%         CellPrim_choose(cellofinterest)=[];
%     else
%         CellPrim_choose = CellPrim;
%     end
    CellPrim_choose = CellPrim;
    
    % plot out the picked cells
    hb=figure;
    imshow(I1bkl,[0 prctile(I1bkl(:),97)]);
    set(hb,'units','normalized','outerposition',[0.5 0 0.5 1]);
    hold on;
    for p=1:size(CellPrim_choose,1);
        plot(CellPrim_choose{p}(:,1),CellPrim_choose{p}(:,2));
        text(CellPrim_choose{p}(1,1)-10,CellPrim_choose{p}(1,2)-5,int2str(p),'Color','r','FontSize',12,'FontWeight','bold');
    end
    hold off;
    
    close all
    %--------------------------------------------------------------------------
    removeidx = [];
    MBDnew = cell(size(CellPrim_choose,1),1);
    MBDnewidx = cell(size(CellPrim_choose,1),1);
    
    for c1 = 1:size(CellPrim_choose,1)
        [rdic,cdic]=size(I1);
        imcropxmin = min(CellPrim_choose{c1,1}(:,1))-5;    if imcropxmin<1; imcropxmin = 1; end;
        imcropxmax = max(CellPrim_choose{c1,1}(:,1))+5;    if imcropxmax>cdic; imcropxmax = cdic; end;
        imcropymin = min(CellPrim_choose{c1,1}(:,2))-5;    if imcropymin<1; imcropymin = 1; end
        imcropymax = max(CellPrim_choose{c1,1}(:,2))+5;    if imcropymax>rdic; imcropymax = rdic; end;
        
        mbd1 = CellPrim_choose{c1,1};
        hc=figure;
        %         imshow(I1,[]);
        %         set(hc,'units','normalized','outerposition',[0.5 0 0.5 1]);
        %         hold on;
        %         plot(mbd1(:,1),mbd1(:,2));
        %         axis([imcropxmin imcropxmax imcropymin imcropymax])
        
        % plot out the corrected new MRGB
        %   subplot(2,2,1)
        
        imshow(I1,[]);
        set(hc,'units','normalized','outerposition',[0.5 0 0.5 1]);
        hold on;
        axis([imcropxmin imcropxmax imcropymin imcropymax])
        set(gca,'YDir','normal')
        plot(mbd1(:,1),mbd1(:,2),'LineWidth',2);
        hold off;
        
        ib = input('Want to remove the mask ?(Y/N ) ','s');
        C = upper(ib);
        if isempty(C)
            ib = input('Again Want to remove the mask ?(Y/N ) ','s');
            C = upper(ib);
        end
        if C == 'N'
            mbdnew = [mbd1(:,1),mbd1(:,2)];
            MBDnew{c1,1} = mbdnew;
            MRGnew = zeros(size(DIC));
            MRGnew(sub2ind(size(DIC),mbdnew(:,2),mbdnew(:,1)))=1;
            MRGnew = imfill(MRGnew,'holes');
            cc_MRGnew = bwconncomp(MRGnew, 4);
            MBDnewidx{c1,1} = cell2mat(cc_MRGnew.PixelIdxList);
        end
        if C == 'Y'
            removeidx = [removeidx;c1];
        end
        close
    end
    CellPrim_choose(removeidx,:) = [];
    MBDnew(removeidx,:) = [];
    MBDnewidx(removeidx,:) = [];

    
    indi = input('Satisfy the Mask ?(O/X ) ','s');
    ind = upper(indi);
end
%--------------------------------------------------------------------------
%%
%--------------------------------------------------------------------------
%% correct the DIC and Red imaging by using gold marker and shift the mask
indiii='X';
while indiii=='X';
Red1 = Red{1};

close all;
[mask_Red_bd,RshRed,RCA,pkallrnd] = iQ_rodcellfnd_imshift(I1,Red1,MBDnew,mask_sz,IM_info,refcoor,Z_cal_curve);
display(RshRed,'shift for SMT(corrected w/1st frame)')
close all;
tic
if ~isempty(SCQC);
    cSCQC.Connectivity = 8;
    cSCQC.ImageSize = size(I1);
    cSCQC.NumObjects = size(MBDnew,1);
    cSCQC.PixelIdxList = MBDnewidx';
    [CellInta, RFimages] = iQ_rodcellfnd_int(SCQC,cSCQC,setpath);
    [~,idx] = max(CellInta{1,1});
    sumimg = zeros(size(DIC));
    for n = 1:10
        img = double(RFimages{1,1}(:,:,end-n+1));
        sumimg = sumimg + img;
    end
    SCQPC1 = sumimg/n; %average image of last 10 frames
    SCQPC2 = RFimages{1,1}(:,:,idx); %maximum intensity image

    close all;
    cd(setpath);
    [mask_SCQC_bd,QshRed,~,~] = iQ_rodcellfnd_imshift(I1,SCQPC1,MBDnew,mask_sz,IM_info,refcoor,Z_cal_curve);
    % generate the intensity

    display(QshRed,'shift for SCQPC(corrected w/last frame)')
    
else
    close all;
    [mask_SCQC_bd,QshRed,~,~] = iQ_rodcellfnd_imshift(I1,Red1,MBDnew,mask_sz,IM_info,pkallrnd,Z_cal_curve);
    % generate the intensity
    cSCQC.Connectivity = 8;
    cSCQC.ImageSize = size(I1);
    cSCQC.NumObjects = size(MBDnew,1);
    cSCQC.PixelIdxList = MBDnewidx';
    display(QshRed,'shift for SCQPC(corrected w/last frame)')
end
toc

%--------------------------------------------------------------------------
%%
%--------------------------------------------------------------------------
%% choose cells of interest by shifted mask and SCQC result
close all
figure('units','normalized','outerposition',[0.5 0 0.5 1]);
subplot(121);
imshow(DIC,[]); % plot out all cell candidates on DIC image
title('DIC image with red corrected boundary');
hold on
CellPrim = mask_Red_bd;
for b1=1:size(mask_Red_bd,1);
    cells_perim = MBDnew{b1,1};
    plot(cells_perim(:,1),cells_perim(:,2),'LineWidth',1);
    cell_x = cells_perim(1,1); cell_y = cells_perim(1,2);
    metric_string = int2str(b1);
    text(cell_x-5,cell_y-5,metric_string,'Color','y','FontSize',12,'FontWeight','bold');
end
hold off;

if ~isempty(SCQC);
    subplot(122);
%     [CellInta, RFimages] = iQ_rodcellfnd_int(SCQC,cSCQC,setpath);
%     [~,idx] = max(CellInta{1,1});
%     imshow(RFimages{1,1}(:,:,idx),[]);

    imshow(SCQPC2,[]); %first image of SCQPC % plot out all cell candidates on R fluorescene image
    title('SCQPC image with SCQPC corrected boundary');
    imcontrast;
    hold on
    
    for b2 = 1:size(mask_Red_bd,1)
        rf_perim = mask_SCQC_bd{b2,1};
        plot(rf_perim(:,1),rf_perim(:,2));
        rf_x = rf_perim(1,1); rf_y = rf_perim(1,2);
        metric_string = int2str(b2);
        text(rf_x-10,rf_y-5,metric_string,'Color','y','FontSize',12,'FontWeight','bold');
    end
    hold off;
end

 indii = input('Satisfy with the marker position picking ?(O/X ) ','s');
    indiii = upper(indii);
end
    
% pick the cells
cc = input('Want to pick up mask yourself ?(Y/N ) ','s');
CC = upper(cc);
if CC == 'Y';
    cellofinterest = input('Input cell number index = ');
    nocellint = length(cellofinterest);
    if ~isempty(SCQC);
        CellInt_choose  = CellInta(cellofinterest,:);
    end
    CellPrim_final = CellPrim(cellofinterest);
    MRB = mask_Red_bd(cellofinterest);
    MTB = MRB;
    MBDnewidx = MBDnewidx(cellofinterest);
    for k = 1:numel(MRB)
        MTB{k}(:, 1) = MTB{k}(:, 1)+RshRed(1);
        MTB{k}(:, 2) = MTB{k}(:, 2)+RshRed(2);
    end
else
    cellofinterest = (1:1:size(mask_Red_bd,1));
    nocellint = length(cellofinterest);
    if ~isempty(SCQC);
        CellInt_choose  = CellInta;
    end
    CellPrim_final = CellPrim;
    MBDnewidx = MBDnewidx(cellofinterest);
    MRB = mask_Red_bd;
    MTB = MRB;
    for k = 1:numel(MRB)
        MTB{k}(:, 1) = MTB{k}(:, 1)+RshRed(1);
        MTB{k}(:, 2) = MTB{k}(:, 2)+RshRed(2);
    end
end

%gernerate the MRG from selected MRB
IMGMRG = zeros(size(DIC));
MRGbd = cell2mat(mask_Red_bd(cellofinterest));
IMGMRG(sub2ind(size(IMGMRG),MRGbd(:,2),MRGbd(:,1)))=1;
IMGMRG = imfill(IMGMRG,'holes');
% get the coordinate of every point of the mask grid
[rMRG cMRG] = find(IMGMRG>0);
MRG = [cMRG rMRG];


MQB = mask_SCQC_bd(cellofinterest);
%gernerate the MQG from selected MQB
IMGMQG = zeros(size(DIC));
MQGbd = cell2mat(MQB);
IMGMQG(sub2ind(size(IMGMQG),MQGbd(:,2),MQGbd(:,1)))=1;
IMGMQG = imfill(IMGMQG,'holes');
% get the coordinate of every point of the mask grid
[rMQG cMQG] = find(IMGMQG>0);
MQG = [cMQG rMQG];

% plot out the picked cells
figure
imshow(DIC,[]); hold on;
for p=1:nocellint;
    plot(CellPrim_final{p}(:,1),CellPrim_final{p}(:,2));
    
    cell_x = CellPrim_final{p}(1,1); % define the location of the text
    cell_y = CellPrim_final{p}(1,2);
    metric_string = int2str(p);
    text(cell_x-10,cell_y-5,metric_string,'Color','y','FontSize',12,'FontWeight','bold');
end
hold off;

%--------------------------------------------------------------------------
%%
%--------------------------------------------------------------------------
%% estimate the single cell ensemble fluorescence intensity
if ~isempty(SCQC);
    % cut the trc so that the first point hasthe highest intensity
    CellInt_choose = cellfun(@(x) x(find(x==max(x(1:1000))):end),CellInt_choose,'uni',false);
    % estimate the dark counts from the last 200 points of each trace
    Darkint_choose = cellfun(@(x) mean(x(end-200:end)),CellInt_choose,'uni',false);
    % get the bkg corrected intensity for copy number estimation
    Cellnetint = cell2mat(cellfun(@(x) max(x),CellInt_choose,'uni',false))-cell2mat(Darkint_choose);
    
    % estimate the bkg corrected counts
    SCENF = Cellnetint;
else
    SCENF = [];
end

%--------------------------------------------------------------------------
%%
%--------------------------------------------------------------------------
%% fit the cells with rod with 2 cap model to get the
% length(L+2r);width (2r);volume (pi*r^3*(4/3)+pi*r^2*(L);aspect ratio(length/width) of the cell
TIM_idv = cell(size(MTB,1),2);
MTB_idv = cell(size(MTB,1),2);
for q = 1:size(MTB,1)
    [MTBr,MTBc]=size(DIC);
    Subxmin = min(MTB{q,1}(:,1))-5;    if Subxmin<1;     Subxmin = 1;       end;
    Subxmax = max(MTB{q,1}(:,1))+5;    if Subxmax>MTBc;  Subxmax = MTBc;    end;
    Subymin = min(MTB{q,1}(:,2))-5;    if Subymin<1;     Subymin = 1;       end;
    Subymax = max(MTB{q,1}(:,2))+5;    if Subymax>MTBr;  Subymax = MTBr;    end;
    
    TIM_idv{q,1} = DIC(Subymin:Subymax,Subxmin:Subxmax);
    TIM_idv{q,2} = [Subxmin Subxmax Subymin Subymax];
    
    MTB_nxy = MTB{q,1};
    MTB_nxy(:,1) = MTB_nxy(:,1)-Subxmin+1;
    MTB_nxy(:,2) = MTB_nxy(:,2)-Subymin+1;
    MTB_idv{q,1} = MTB_nxy;
    MTB_idv{q,2} = [Subxmin-1,Subymin-1];
end
[AxVolAs] = iQ_rodcellfnd_rodw2capFit(TIM_idv,MTB_idv,pixel_sz,setpath);

MTB = horzcat(MTB,MTB_idv);
%--------------------------------------------------------------------------
%%
%--------------------------------------------------------------------------
%% plot figures
close all
fh1=figure;
imshow(DIC,[]);
set(fh1,'units','normalized','outerposition',[0.5 0 0.5 1])

hold on; title('DIC image with boundary')
for p=1:size(CellPrim_final,1);
    plot(CellPrim_final{p}(:,1),CellPrim_final{p}(:,2));
    cell_x = CellPrim_final{p}(1,1); % define the location of the text
    cell_y = CellPrim_final{p}(1,2);
    metric_string = int2str(p);
    text(cell_x-10,cell_y-5,metric_string,'Color','y','FontSize',12,'FontWeight','bold');
end
hold off;
uicontrol('Style', 'text','String', currentdic,'Units','normalized','Position', [0.01 0.01 1 0.03]);


% plot out each single cell and mask
fh2=figure('units','normalized','outerposition',[0.5 0 0.5 1]);
ha = tight_subplot(ceil(size(TIM_idv,1)/5),5,[.01 .01],[.1 .01],[.01 .01]);
for q = 1:size(TIM_idv,1);
    axes(ha(q));
    imshow(TIM_idv{q,1},[]); hold on;
    plot(MTB_idv{q,1}(:,1),MTB_idv{q,1}(:,2));
    cen_x = mean(MTB_idv{q,1}(:,1));
    cen_y = mean(MTB_idv{q,1}(:,2));
    axis([cen_x-25,cen_x+25,cen_y-25,cen_y+25]);
    metric_string = int2str(q);
    text(cen_x-15,cen_y-15,metric_string,'Color','y',...
        'FontSize',8,'FontWeight','bold');
end
aaa = (size(TIM_idv,1)/5); bbb = ceil(size(TIM_idv,1)/5);
if aaa ~= bbb;
    exsubran=(size(TIM_idv,1)+1:1:ceil(size(TIM_idv,1)/5)*5);
    delete(subplot(ceil(size(TIM_idv,1)/5),5,exsubran));
end
uicontrol('Style', 'text','String', currentdic,'Units','normalized','Position', [0.01 0.01 1 0.03]);

if ~isempty(SCQC);
    % plot out RF of each cell
    fh3=figure('units','normalized','outerposition',[0.5 0 0.5 1]);
    intall = CellInt_choose;
    
    for ii = 1:size(intall,2)
        subplot(2,size(intall,2),ii)
        intoplot = intall(:,ii);
        for jj = 1:size(intall,1)
            inty = intoplot{jj,1};
            plot((1:1:size(inty,1))',inty,'b-');
            hold on;
        end
        title([num2str(ii),' activation',', Integrated Intensity'])
        
        subplot(2,size(intall,2),ii+size(intall,2))
        intoplot = intall(:,ii);
        for jj = 1:size(intall,1)
            inty = intoplot{jj,1};
            plot((1:1:size(inty,1))',inty-mean(inty(end-299:end)),'g-');
            hold on;
        end
        title('bkg corrected Intensity')
        
    end
end

if savefig==1;
    cd(currentdic)
    saveppt2(pptfilname,'figure',fh1,'scale',true,'stretch',false);
    saveppt2(pptfilname,'figure',fh2,'scale',true,'stretch',false);
    if ~isempty(SCQC);
        saveppt2(pptfilname,'figure',fh3,'scale',true,'stretch',false);
    end
end
%% sub functions
    function [mask_Red_bd,Rshf,RCA,pkallrnd] = iQ_rodcellfnd_imshift(DIC,Red,DIC_coor,mask_sz,IM_info,refcoor,Z_cal_curve)
        
        DIC = double (DIC);
        pixel_x = IM_info(1);
        pixel_y = IM_info(2);
        corr_cylin = pixel_x/pixel_y;
        
        R1 = double(Red);
        bkRed = imopen(R1,strel('disk',15));
        R2 = R1-bkRed;
        g = input('Need NP marker? (y/n)','s');
        if g == 'y'
            
            if isempty(refcoor)
                hci1= figure;
                imshow(DIC,[]); imcontrast;
                set(hci1,'units','normalized','outerposition',[0 0.5 0.5 0.5]);
                hci2= figure;
                imshow(R2,[]); imcontrast; title('Red image');
                set(hci2,'units','normalized','outerposition',[0.5 0.5 0.5 0.5]);
                % choose reference spots from DIC
                aci=1; bci=1;
                while 1
                    q1=input('Have enough pick spots ?(Y/N ) ','s');
                    Q1=upper(q1);
                    if Q1=='Y'; hold off; break; end;
                    if Q1== 'N'; aci = aci+1; end;
                    figure(hci1); hold on;
                    ax = axis;
                    xspacing = (ax(1,2)-ax(1,1))/100;
                    yspacing = (ax(1,4)-ax(1,3))/100;
                    [pkx,pky] = ginput(1);
                    plot(pkx,pky,'rx');
                    number = num2str(bci);
                    text(pkx+xspacing,pky+yspacing,number,'color','w')
                    
                    figure(hci2);  hold on;
                    plot(pkx,pky,'yo');
                    text(pkx+xspacing,pky+yspacing,number,'color','w')
                    
                    pkall(bci,:)=[pkx,pky];
                    bci=bci+1;
                end
                pkallrnd = round(pkall); pkallrnd=sortrows(pkallrnd,1);
            else
                pkallrnd = sortrows(refcoor);
            end
            DIC_Au_x = pkallrnd(:,1); DIC_Au_y = pkallrnd(:,2);
            
            % find the corresponding coor in Red
            [row_idxau,~] = size(pkallrnd);
            sz_red = floor(mask_sz/2);
            RCA = cell(row_idxau,1);
            for rj = 1:row_idxau;
                [xi,yi] = meshgrid(pkallrnd(rj,1)-sz_red:pkallrnd(rj,1)+sz_red,...
                    pkallrnd(rj,2)-sz_red:pkallrnd(rj,2)+sz_red); %mask size meshgrid near Au marker
                zi = R2(pkallrnd(rj,2)-sz_red:pkallrnd(rj,2)+sz_red,...
                    pkallrnd(rj,1)-sz_red:pkallrnd(rj,1)+sz_red); %intensity meshigrid on Red first frame image
                results = iQ_autoGaussianSurfML(xi,yi,zi);
                mu_x=results.x0; mu_y=results.y0/corr_cylin;
                sigma_x=results.sigmax; sigma_y=results.sigmay/corr_cylin;
                PSFW_H=sigma_x-sigma_y;
                mu_z=0;
                if ~isempty(Z_cal_curve);
                    x=Z_cal_curve(:,1);
                    y=Z_cal_curve(:,2);
                    % calulate z from the width-height of psf
                    mu_z=interp1(y,x,PSFW_H);
                end
                
                RCA{rj} = [mu_x,mu_y,sigma_x,sigma_y,PSFW_H, mu_z];
            end
            RCA = cell2mat(RCA);
            Red_Au_x = RCA(:,1);
            Red_Au_y = RCA(:,2)*corr_cylin;  % here multiply corr_cylin is due to we want to keep y pixel size relative to x the same in DIC case
            
            % calculate the average deltax and deltay for correction
            Red_xshf = round(mean(DIC_Au_x-Red_Au_x));
            Red_yshf = round(mean(DIC_Au_y-Red_Au_y));
            Rshf = [Red_xshf,Red_yshf];
            
            mask_Red_bd = cell(size(DIC_coor));
            for kk=1:size(DIC_coor)
                dic_coor = DIC_coor{kk,1};
                Red_coor_x = dic_coor(:,1)-Red_xshf;    % correct for x
                Red_coor_y = dic_coor(:,2)-Red_yshf;    % correct for y
                
                % if new boundary coordinates after correction is outside the image range, trim it to the boundary of the image
                [max_y max_x] = size(DIC);
                Red_coor_x(Red_coor_x<1) = 1; Red_coor_x(Red_coor_x>max_x) = max_x;
                Red_coor_y(Red_coor_y<1) = 1; Red_coor_y(Red_coor_y>max_y) = max_y;
                Red_coor = [Red_coor_x,Red_coor_y];
                
                
                mask_Red_bd{kk,1} = Red_coor;
            end
            
            mask_Red_bdmat = cell2mat(mask_Red_bd);
            
            % generate the overlay image of Red image with corrected DIC boundary
            Red_DIC = Red; %first frame
            Red_DIC(sub2ind(size(Red_DIC),mask_Red_bdmat(:,2),mask_Red_bdmat(:,1)))=max(max(Red))*1.5;
            imshow(Red_DIC,[]);
            
        else
            mask_Red_bd = cell(size(DIC_coor));
            Rshf = [0,0];
            RCA = [0,0,0,0,0,0];
            pkallrnd = [];
            for kk=1:size(DIC_coor)
                dic_coor = DIC_coor{kk,1};
                Red_coor_x = dic_coor(:,1);    % no marker no shift
                Red_coor_y = dic_coor(:,2);    % no marker no shift
                
                % if new boundary coordinates after correction is outside the image range, trim it to the boundary of the image
                [max_y max_x] = size(DIC);
                Red_coor_x(Red_coor_x<1) = 1; Red_coor_x(Red_coor_x>max_x) = max_x;
                Red_coor_y(Red_coor_y<1) = 1; Red_coor_y(Red_coor_y>max_y) = max_y;
                Red_coor = [Red_coor_x,Red_coor_y];
                mask_Red_bd{kk,1} = Red_coor;
            end
        end
    end
    function [CellInta, RFimages] = iQ_rodcellfnd_int(dir_scqc,cc,setpath)
        cd(dir_scqc); D = dir('*.tif');
        num_mv=length(D);
        %%
        % copy the tifflib to target dir
        %dir_tiflib = 'C:\Program Files\MATLAB\R2012a\imagesci\private';
        %cd(dir_tiflib)
        %         cd(setpath);
        %         copyfile('tifflib.mexw64',dir_scqc);
        %         % load the movie
        CellInta = cell(1,num_mv);
        RFimages = cell(num_mv,1);
        for i=1:num_mv
            cd(dir_scqc);
            FileTif = D(i).name;
            InfoImage = imfinfo(FileTif);  %# Get the TIFF file information
            mImage=InfoImage(1).Width;
            nImage=InfoImage(1).Height;
            TotalFrame = numel(InfoImage); %# Get the number of images in the file
            FinalImage=zeros(nImage,mImage,TotalFrame,'uint16');
            warning('off','MATLAB:imagesci:tiffmexutils:libtiffErrorAsWarning');
            warning('off','MATLAB:imagesci:tiffmexutils:libtiffErrorWarning');
            warning('off','MATLAB:imagesci:tiffmexutils:libtiffWarning');

            %
            %             FileID = tifflib('open',FileTif,'r');
            %             rps = tifflib('getField',FileID,Tiff.TagID.RowsPerStrip);
            %
            
            %                 tifflib('setDirectory',FileID,j);
            %                 % Go through each strip of data.
            %                 rps = min(rps,nImage);
            %                 for r = 1:rps:nImage
            %                     row_inds = r:min(nImage,r+rps-1);
            %                     stripNum = tifflib('computeStrip',FileID,r);
            %                     FinalImage(row_inds,:,j) = tifflib('readEncodedStrip',FileID,stripNum);
            %                 end
            %             end
            cd('/Volumes/YP_Backup/YP-NB/Nanobio/Matlab/DylanMuir-TIFFStack-6492032')
            FinalImage = TIFFStack([dir_scqc filesep FileTif]);
            
            %             tifflib('close',FileID);
            %
            %
            CellInt = cell(1,TotalFrame);
            for m=1:TotalFrame
                Ired = double(FinalImage(:,:,m));
                Intred = struct2cell(regionprops(cc,Ired,'PixelValues'));
                CellInt{1,m}  = Intred(1,:);
            end
            CellInta{1,i} = num2cell(cell2mat(cellfun(@(x) sum(x),vertcat(CellInt{:}),'uni',false)),1)';
            RFimages{i,1} = FinalImage;
        end
        %         % delete the tifflab file
        %         delete('tifflib.mexw64');
        
        CellInta = horzcat(CellInta{:});
        
    end
    function [AxVolAs] = iQ_rodcellfnd_rodw2capFit(DIC,MTB,pxsz,setpath)
        
        %%
        numcell = size(MTB,1);
        AxVolAs = cell(numcell,1);
        cd(setpath);
        for i=1:numcell;
            %             close all;
            display(['cell no',num2str(i)]);  % display the cell index
            
            
            %% erode the MRG to correct size and correct for the img shifts
            % plot out the original MRGB
            %             fig1 = figure;
            subplot(2,2,1)
            imshow(DIC{i,1},[]);  hold on;
            set(gca,'YDir','normal')
            plot(MTB{i,1}(:,1),MTB{i,1}(:,2),'.');
            hold off;
            %             set(fig1,'units','normalized','outerposition',[0.5 0 0.5 1]);
            
            %%  fit the new MRGB with ellipse and get the center, major axis,
            
            mrgbnew = [MTB{i,1}(:,1),MTB{i,1}(:,2)];
            
            %  minor axis and angle alpha
            [~, ~, ~, alphaell] = fitellipse(mrgbnew, 'linear', 'constraint', 'trace');
            zell = [mean(mrgbnew(:,1));mean(mrgbnew(:,2))];
            [xrforfit,yrforfit,~,~,~] = rotateData(mrgbnew(:,1),mrgbnew(:,2),zell(1),zell(2),alphaell,'clockwise');
            
            bell = (max(yrforfit)-min(yrforfit))/2; aell =  (max(xrforfit)-min(xrforfit))/2;
            coeff = [aell-bell;bell;zell;alphaell];
            option = optimset('TolX',1e-5,'MaxFunEvals', 1e18, 'MaxIter', 10000);
            coeffout = fminsearch( 'fit_rod_R_len',coeff', option, mrgbnew(:,1), mrgbnew(:,2) );
            if abs((coeffout(3)-coeff(3))/coeff(3))> 0.05 |abs((coeffout(4)-coeff(4))/coeff(3))> 0.05
                coeff(5)=0;
                coeffout = fminsearch( 'fit_rod_R_len',coeff', option, xrforfit,yrforfit );
            end
            
            %     alphaell = coeffout(5);
            zell = [coeffout(3),coeffout(4)];
            
            % plot out the DIC, new MRGB, and fitted ellipe
            
            subplot(2,2,2)
            imshow(DIC{i,1},[]);
            set(gca,'YDir','normal')
            hold on;
            plotellipse(zell,aell,bell,alphaell,'g--')
            plot(mrgbnew(:,1),mrgbnew(:,2),'.',zell(1),zell(2),'rx')
            hold off;
            
            %% rotate the cell till the long axis of the cell is horizontally positioned
            m=1;
            while 1
                if m == 1
                    theta_deg = alphaell/pi*180;
                else
                    theta_deg = input('rotae angle (in degree)= ');
                end
                theta_rad = pi*(theta_deg/180);
                %rotate the coordinates and convert back to cartesian coordinates
                [xr,yr,~,~,~] = rotateData(mrgbnew(:,1),mrgbnew(:,2),zell(1),zell(2),theta_rad,'clockwise');
                % rotate the image
                RIMG = rotateimg(DIC{i,1},[zell(1),zell(2)],theta_deg);
                
                % plot out the rotated DIC, new MRGB, and fitted ellipe
                subplot(223)
                set(gca,'YDir','normal'); hold on
                plot(xr,yr,'r.'); axis equal;
                longax = [coeffout(3)-coeffout(1)-coeffout(2),coeffout(4);coeffout(3)+coeffout(1)+coeffout(2),coeffout(4);];
                shortax = [coeffout(3),coeffout(4)-coeffout(2);coeffout(3),coeffout(4)+coeffout(2)];
                plot(longax(:,1),longax(:,2),'r-',shortax(:,1),shortax(:,2),'r-');
                plotrod(coeffout);
                
                Rfactor=1;
                
                
                %                 aa=input('is the cell flat (Y/N)? ','s');
                aa='y';
                AA=upper(aa);
                
                if AA=='N'; m=m+1; end;
                if AA=='Y';
                    lbc = coeffout(3)-coeffout(1) +(Rfactor-1)*coeffout(2);
                    rbc = coeffout(3)+coeffout(1) - (Rfactor-1)*coeffout(2);
                    lbax = [lbc,coeffout(4)-coeffout(2);lbc,coeffout(4)+coeffout(2)];
                    rbax = [rbc,coeffout(4)-coeffout(2);rbc,coeffout(4)+coeffout(2)];
                    break;
                end;
                
            end
            
            
            % calculate the volume of the pole and the cell;
            cl = coeffout(1)*pxsz; rp = coeffout(2)*pxsz;
            cwidth = 2*rp;
            clength = 2*rp+2*cl;
            cvol = pi*rp^3*(4/3)+pi*rp^2*(cl*2);
            casp = clength/cwidth;
            
            AxVolAs{i,1} = [cwidth,clength,cvol,casp];
        end
        
        AxVolAs = cell2mat(AxVolAs);
        
    end
end
