# Supplementary material for: Spatiotemporal organization of membrane protein controls bacterial extracellular electron transfer
Source: Nat Commun. 2026 Feb 17;17:2855. doi: 10.1038/s41467-026-69655-y (PMC13021941; doi:10.1038/s41467-026-69655-y)
Supplement: Supplementary file 3 — Supplementary Code [file 41467_2026_69655_MOESM3_ESM.zip › SupplementaryCode1/A1_iQPALM_modified/sub/iQ_Filter.m]

function [PC_flt]=iQ_Filter(PC_sgmerf,FIL)
%% THIS FUNCTION FILTER THE XYZ_COUNT DATA WITH VARIOUS FILTERS 
% INPUTS:
% PC_sgmerf: file from iQ_sgmerf
% FIL=[ 
%   FIL_sgmx    FIL_sgmy    FIL_ellip   FIL_errx    FIL_erry    FIL_int  FIL_sgmxy  FIL_amp
%   MIN_sgmx    MIN_sgmy    MIN_ellip   MIN_errx    MIN_erry    MIN_int  MIN_sgmxy  MIN_amp
%   MAX_sgmx    MAX_sgmy    MAX_ellip   MAX_errx    MAX_erry    MAX_int  MAX_sgmxy  MAX_amp ]
%   sgmx,sgmy,errx,erry are in nm, sgmxy in nm^2
%   ellip is unitless, int: counts
% OUTPUTS:
% PC_sgmErflt: cell data, each cell represents one E.coli and contain 16 column matrix after filtering


%% TOP of the routine
FIL_sgmx=FIL(1,1);      FIL_sgmy=FIL(1,2);    FIL_ellip=FIL(1,3);
FIL_errx=FIL(1,4);      FIL_erry=FIL(1,5);    FIL_int=FIL(1,6); 
FIL_sgmxy=FIL(1,7);     FIL_amp=FIL(1,8);

%% calculate the Errx and Erry for each spot
PC_flt=cell(length(PC_sgmerf),1);
for i=1:length(PC_sgmerf);
    if isempty(PC_sgmerf{i,1}); continue;
    else
        PC_new=PC_sgmerf{i,1};
%% filter the data
flt_new=PC_new;
% sigmax filter
if FIL_sgmx == 1; MIN_sgmx=FIL(2,1); MAX_sgmx=FIL(3,1);
    sgmx_raw=flt_new;
    sgmxf= sgmx_raw(:,8)>MIN_sgmx & sgmx_raw(:,8)<MAX_sgmx;
    sgmx_new=sgmx_raw(sgmxf,:);
    flt_new=sgmx_new;
end
% sigmay filter
if FIL_sgmy == 1; MIN_sgmy=FIL(2,2); MAX_sgmy=FIL(3,2);
    sgmy_raw=flt_new;
    sgmyf= sgmy_raw(:,9)>MIN_sgmy & sgmy_raw(:,9)<MAX_sgmy;
    sgmy_new=sgmy_raw(sgmyf,:);
    flt_new=sgmy_new;
end
% Elli filter
if FIL_ellip == 1; MIN_ellip=FIL(2,3); MAX_ellip=FIL(3,3);
    ell_raw=flt_new;
    ell_f=ell_raw(:,10)>MIN_ellip &ell_raw(:,10)<MAX_ellip ;
    ell_new=ell_raw(ell_f,:);
    flt_new=ell_new;
end
% Errx filter
if FIL_errx == 1; MIN_errx=FIL(2,4); MAX_errx=FIL(3,4);
    errx_raw=flt_new;
    errxf= errx_raw(:,17)>MIN_errx & errx_raw(:,17)<MAX_errx;
    errx_new=errx_raw(errxf,:);
    flt_new=errx_new;
end
% Erry filter
if FIL_erry == 1; MIN_erry=FIL(2,5); MAX_erry=FIL(3,5);
    erry_raw=flt_new;
    erryf= erry_raw(:,18)>MIN_erry & erry_raw(:,18)<MAX_erry;
    erry_new=erry_raw(erryf,:);
    flt_new=erry_new;
end
% Int filter
if FIL_int == 1; MIN_int=FIL(2,6); MAX_int=FIL(3,6);
    int_raw=flt_new;
    int_f=int_raw(:,15)>MIN_int &int_raw(:,15)<MAX_int;
    int_new=int_raw(int_f,:);
    flt_new=int_new;
end

% sgmxy filter
if FIL_sgmxy == 1; MIN_sgmxy=FIL(2,7); MAX_sgmxy=FIL(3,7);
    sgmxy_raw=flt_new(:,8).*flt_new(:,9);
    sgmxy_f=sgmxy_raw >MIN_sgmxy & sgmxy_raw < MAX_sgmxy;
    sgmxy_new=flt_new(sgmxy_f,:);
    flt_new=sgmxy_new;
end

% amp filter
if FIL_amp == 1; MIN_amp=FIL(2,8); MAX_amp=FIL(3,8);
    amp_raw=flt_new(:,13);
    amp_f=amp_raw >MIN_amp & amp_raw < MAX_amp;
    amp_new=flt_new(amp_f,:);
    flt_new=amp_new;
end

PC_new_flt=flt_new;

    end
    PC_flt{i,1}=PC_new_flt;
end
