# Supplementary material for: Spatiotemporal organization of membrane protein controls bacterial extracellular electron transfer
Source: Nat Commun. 2026 Feb 17;17:2855. doi: 10.1038/s41467-026-69655-y (PMC13021941; doi:10.1038/s41467-026-69655-y)
Supplement: Supplementary file 3 — Supplementary Code [file 41467_2026_69655_MOESM3_ESM.zip › SupplementaryCode1/A1_iQPALM_modified/sub/iQ_cdfFit2.m]

function [fitresult, gof, allpara, crv,a1,d1,a2,d2] = iQ_cdfFit2(xxx, yyy, wet_ysd,bdin,filename)
%CREATEFIT(XXX,YYY)
%  Create a fit.
%
%  Data for 'untitled fit 1' fit:
%      X Input : xxx
%      Y Output: yyy
%      Weights : weight
%  Output:
%      fitresult : a fit object representing the fit.
%      gof : structure with goodness-of fit info.
%
%  See also FIT, CFIT, SFIT.

%  Auto-generated by MATLAB on 24-May-2013 12:08:58


%% Fit: 'untitled fit 1'.
if isempty(wet_ysd);
    weight = ones(size(xxx,1),1);
else
%     if wet_ysd{1} ==0;
%         weight = ones(size(xxx,1),1);
%     else        
        weight = (wet_ysd).^(-2); weight(weight==Inf)=1;
%     end
end
[xData, yData, weights] = prepareCurveData( xxx, yyy, weight );
% Set up fittype and options.
if ~isempty(bdin)
    lb = [bdin(1) bdin(2) bdin(3) ]; 
    ub = [bdin(4) bdin(5) bdin(6) ]; 
    in = [bdin(7) bdin(8) bdin(9) ];
else
    lb = [0 0 0 ]; 
    ub = [2 15 2]; 
    in = [0.5 2 0.5];
end

% Set up fittype and options.
ft = fittype( 'a1*(1-exp(-x/d1))+(1-a1)*(1-exp(-x/d2))', 'independent', 'x', 'dependent', 'y' );
opts = fitoptions( ft );
opts.Display = 'Off';
opts.Lower = lb;
opts.StartPoint = in;
opts.Upper = ub;
opts.Weights = weights;

% Fit model to data.
[fitresult, gof] = fit( xData, yData, ft, opts );
Eresk = confint(fitresult);
% sort the diffusion constant
 D = [fitresult.d1, Eresk(1,2),Eresk(2,2),fitresult.a1,Eresk(1,1),Eresk(2,1);...
      fitresult.d2, Eresk(1,3),Eresk(2,3),1-fitresult.a1,0,0];
 Ds = flipud(sortrows(D,1)); Ds(Ds==0)=NaN;
 
 a1 = Ds(1,4); a2 = Ds(2,4); 
 d1 = Ds(1,1); d2 = Ds(2,1); 

 Ea1 = strcat('(',num2str(Ds(1,5),'%.4f'),',',num2str(Ds(1,6),'%.4f'),')');
 Ea2 = strcat('(',num2str(Ds(2,5),'%.4f'),',',num2str(Ds(2,6),'%.4f'),')');
 Ed1 = strcat('(',num2str(Ds(1,2),'%.4f'),',',num2str(Ds(1,3),'%.4f'),')');
 Ed2 = strcat('(',num2str(Ds(2,2),'%.4f'),',',num2str(Ds(2,3),'%.4f'),')');
 rsq = gof.rsquare;
 
 
 % generate fitted curves
 x = (0:max(xxx)/60000:max(xxx))';
 cv1 = a1*(1-exp(-x/d1));
 cv2 = a2*(1-exp(-x/d2));
 cv3 = cv1+cv2;
 crv=[x,cv1,cv2,cv3];
 allpara = [a1,Ds(1,5),Ds(1,6);...
            a2,NaN,NaN;...
            d1,Ds(1,2),Ds(1,3);...
            d2,Ds(2,2),Ds(2,3)];
fig=figure( 'units','normalized','outerposition',[0.5 0 0.5 1]); 
% Plot fit with data.
h(1)=subplot( 9, 1, 1:6 );
plot( xData, yData ,'.',x,cv3,'k-','Linewidth',2);
legend( 'cdf vs. r^2', 'fit result', 'Location', 'NorthWest' );
hold on;
if ~isempty(wet_ysd);
ciplot(yData-wet_ysd,yData+wet_ysd,xxx,'b'); alpha(0.3);
end
plot(x,cv1,'g-',x,cv2,'r-');
hold off;
text(0.25,0.70,('FitFun: A1*(1-exp(-x/D1))+(1-A1)*(1-exp(-x/D2))'),'Units', 'Normalized', 'VerticalAlignment', 'Top');
text(0.25,0.65,(['A1= ', num2str(a1,'%.4f'),Ea1]),'Units', 'Normalized', 'VerticalAlignment', 'Top');
text(0.60,0.65,(['D1= ',num2str(d1,'%.4f'),Ed1]),'Units', 'Normalized', 'VerticalAlignment', 'Top');
text(0.25,0.60,(['A2= ', num2str(a2,'%.4f'),Ea2]),'Units', 'Normalized', 'VerticalAlignment', 'Top');
text(0.60,0.60,(['D2= ',num2str(d2,'%.4f'),Ed2]),'Units', 'Normalized', 'VerticalAlignment', 'Top');
text(0.25,0.55,(['R^2 =',num2str(rsq,'%.4f')]),'Units', 'Normalized', 'VerticalAlignment', 'Top');
set(findall(gcf,'-property','FontSize'),'FontSize',14)
ylim([-0.05 1.1]);
%axis([0 20 -0.05 1.1]);
set(gca,'xticklabel',[])
% Label axes
ylabel( 'cdf' );
grid on
set(gca, 'XScale', 'log');

h(2)= subplot( 9, 1, 7:9 );
plot( fitresult, xData, yData, 'residuals' );
hold on;
if ~isempty(wet_ysd);
plot(xxx,2*wet_ysd,'r--',xxx,-2*wet_ysd,'r--');
end

legend('residuals', 'Zero Line', 'Location', 'NorthEast' );
% Label axes
xlabel( 'square displacement/4\tau (\mum^2s^-^1)' );
ylabel( 'residuals' );
grid on
ylim([-0.05 0.05]);
linkaxes(h,'x');
set(gca, 'XScale', 'log');
set(findall(gcf,'-property','FontSize'),'FontSize',14)
 if ~isempty(filename{1});
     saveppt2(filename{1},'figure',fig,'scale',true,'t',filename{2});
 end
