# Supplementary material for: Spatiotemporal organization of membrane protein controls bacterial extracellular electron transfer
Source: Nat Commun. 2026 Feb 17;17:2855. doi: 10.1038/s41467-026-69655-y (PMC13021941; doi:10.1038/s41467-026-69655-y)
Supplement: Supplementary file 3 — Supplementary Code [file 41467_2026_69655_MOESM3_ESM.zip › SupplementaryCode1/A1_iQPALM_modified/sub/iQ_postrc_with_tracks.m]

function [PC,MSP,MRB,MTB,TIM,Cellall,AxVolAs,idxremove] = iQ_postrc_with_tracks( PC,MRB,MTB,TIM,Cellall,AxVolAs,trcprd)
% This function plots out the time dependent Delta R and Delta R histogram
% inputs:
%   MSP is the ouput file of iQ_trcfi
%   trcprd is the number of images per cycle
%   bin is the range and bin size you want to have for the histogram

% example: [DR,DRh,idxremove] = iQ_drana(MSP20f,35,[0:10:4000]);

%%


[numcell numimgmode] = size(PC);
TRC_MP = cell(size(PC));
TRC_SP = cell(size(PC));

for i = 1:numcell
    Celldata = PC{i,1};
    if ~isempty(Celldata)
        spotidx = Celldata(:,12);
        if isempty(trcprd), trcprd = max(spotidx); end;
        maxtrcidx=ceil(max(spotidx)/trcprd);
        %% group spots into individual trace measurement according to the trace imaging period, trcprd.
        TRC_sp=cell(maxtrcidx,1);
        TRC_mp=cell(maxtrcidx,1);
        
        for m=1:maxtrcidx
            lbtrcidx = trcprd*(m-1); hbtrcidx = trcprd*m+1; % define the lower and upper bound of the trace
            TOI = spotidx > lbtrcidx & spotidx < hbtrcidx; % TOI=trace of interest
            TRC1_raw = Celldata(TOI,:);
            idx_TRC1 = TRC1_raw(:,12);
            
            % further seperate the traces by the number of spots perframe
            d = diff(idx_TRC1); % find out traces contians more than two spots in a single frame.
            if min(d)==0; % means there are frames contians more than one spot.
                TRCsp = [];
                TRCmp = TRC1_raw;
            else
                TRCsp = TRC1_raw;
                TRCmp = [];
            end
            TRC_sp{m,1} = TRCsp;
            TRC_mp{m,1} = TRCmp;
            
        end
        
        TRC_sp(cellfun(@(x)size(x,1)<2,TRC_sp)) = []; % remove single data point traces
        TRC_mp(cellfun(@isempty,TRC_mp)) = [];   % remove empty traces
        
        
        TRC_SP {i,1} = TRC_sp;          % traces contians single spot
        TRC_MP {i,1} = TRC_mp;          % traces contians multiple spot
        
    end
    
    if numimgmode == 2
        Celldata2 = PC{i,2};
        if ~isempty(Celldata2)
            spotidx2 = Celldata2(:,12);
            if isempty(trcprd), trcprd = max(spotidx2); end;
            maxtrcidx2=ceil(max(spotidx2)/trcprd);
            %% group spots into individual trace measurement according to the trace imaging period, trcprd.
            TRC_sp2=cell(maxtrcidx2,1);
            TRC_mp2=cell(maxtrcidx2,1);
            
            for m=1:maxtrcidx2
                lbtrcidx2 = trcprd*(m-1); hbtrcidx2 = trcprd*m+1; % define the lower and upper bound of the trace
                TOI2 = spotidx2 > lbtrcidx2 & spotidx2 < hbtrcidx2; % TOI=trace of interest
                TRC2_raw = Celldata2(TOI2,:);
                idx_TRC2 = TRC2_raw(:,12);
                
                % further seperate the traces by the number of spots perframe
                d2 = diff(idx_TRC2); % find out traces contians more than two spots in a single frame.
                if min(d2)==0 % means there are frames contians more than one spot.
                    TRCsp2 = [];
                    TRCmp2 = TRC2_raw;
                else
                    TRCsp2 = TRC2_raw;
                    TRCmp2 = [];
                end
                TRC_sp2{m,1} = TRCsp2;
                TRC_mp2{m,1} = TRCmp2;
                
            end
            
            TRC_sp2(cellfun(@(x)size(x,1)<2,TRC_sp2)) = []; % remove single data point traces
            TRC_mp2(cellfun(@isempty,TRC_mp2)) = [];   % remove empty traces
            
            
            TRC_SP {i,2} = TRC_sp2;          % traces contians single spot
            TRC_MP {i,2} = TRC_mp2;          % traces contians multiple spot
            
        end
        
    end
    
end

if numimgmode == 2
    MSP = horzcat(TRC_MP(:,1),TRC_SP(:,1),TRC_MP(:,2),TRC_SP(:,2));
else
    MSP = horzcat(TRC_MP,TRC_SP);
end
MSP(cellfun(@isempty,MSP))={{}};

col={'b','r','g','c','m','k'};
x = 0;
DR = cell(size(MSP,1),1);
Alltrccom = cell(size(MSP,1),1);
idxremove = ones(size(MSP,1),1);
figure('units','normalized','outerposition',[0.5 0 0.5 1]);
num_cell = num2str(size(MSP,1));

for i=1:size(MSP,1)
    
    if numimgmode == 2;
        Alltrc1 = vertcat(MSP{i,2});
        Alltrc1(cellfun(@(x) size(x,1)<2,Alltrc1))=[];
        dr1 = cell(size(Alltrc1,1),1);
        
        Alltrc2 = vertcat(MSP{i,4});
        Alltrc2(cellfun(@(x) size(x,1)<2,Alltrc2))=[];
        dr2 = cell(size(Alltrc2,1),1);
        
        Alltrc = [Alltrc1;Alltrc2];
        
    else
        Alltrc1 = vertcat(MSP{i,2});
        Alltrc1(cellfun(@(x) size(x,1)<2,Alltrc1))=[];
        dr1 = cell(size(Alltrc1,1),1);
        Alltrc = Alltrc1;
    end
    
    if ~isempty(Alltrc)
        subplot(3,2,1);
        imshow(TIM{i,1},[]);
        subplot(3,2,[3:6]);
        for j=1:size(Alltrc,1)
            drtrc = Alltrc{j,1};
            idx=rem(drtrc(:,12)-1,trcprd)+1;
            x = idx-idx(1)+x(end); x(1)=[];
            y = sqrt(diff(drtrc(:,3)).^2+diff(drtrc(:,4)).^2);
            dr1{j,1}=y; dr1{j,2}=diff(drtrc(:,12));
            plot(x,y,'.-','Color',col{rem(j-1,6)+1});
            hold on;
        end
        ylabel('Displacement (nm)');
        text(0.02,0.98,['cell.no', num2str(i),'/',num_cell],'FontSize',8,'Units', 'Normalized', 'VerticalAlignment', 'Top');
        text(0.02,0.94,['Aspect ratio    ', num2str(AxVolAs(i,4))],'FontSize',8,'Units', 'Normalized', 'VerticalAlignment', 'Top');
        text(0.02,0.90,['Length    ', num2str(AxVolAs(i,2)/1000)],'FontSize',8,'Units', 'Normalized', 'VerticalAlignment', 'Top');

        subplot(3,2,2)
        cel = zeros(220,220);
        currc = horzcat(MRB{i,1}(:,2),MRB{i,1}(:,1));
        for ii=1:size(currc,1)
            cel(currc(ii,1),currc(ii,2)) = 1;
        end
        imshow(cel);
        hold on
        for j=1:size(Alltrc,1)
            drtrc = Alltrc{j,1};
            plot(drtrc(:,1),drtrc(:,2),'r.','Color',col{rem(j-1,6)+1});
            hold on
        end
        allp = cell2mat(Alltrc);
        axis([min(allp(:,1))-10 max(allp(:,1))+10 min(allp(:,2))-10 max(allp(:,2))+10]);
        title('Tracks (pixel)');
        if numimgmode == 2
            for k=1:size(Alltrc2,1)
                drtrc = Alltrc2{k,1};
                idx=rem(drtrc(:,12)-1,trcprd)+1;
                x = idx-idx(1)+x(end); x(1)=[];
                y = sqrt(diff(drtrc(:,3)).^2+diff(drtrc(:,4)).^2);
                dr2{k,1}=y; dr2{k,2}=diff(drtrc(:,12));
                plot(x,y,'x:','Color',col{rem(k-1,6)+1});
                hold on;
            end
        end
        hold off;
        set(gcf, 'units','normalized','outerposition',[0.5 0 0.5 1]);
    else
        subplot(1,3,1);
        imshow(TIM{i,1},[]);
        subplot(1,3,2:3);
        plot(0,0,'rx','Color',col{rem(i-1,2)+1});
        text(0.02,0.98,['cell.no', num2str(i),'/',num_cell,' THIS CELL IS EMPTY!!!'],'FontSize',8,'Units', 'Normalized', 'VerticalAlignment', 'Top');
        text(0.02,0.94,['Aspect ratio    ', num2str(AxVolAs(i,4))],'FontSize',8,'Units', 'Normalized', 'VerticalAlignment', 'Top');
        text(0.02,0.90,['Length    ', num2str(AxVolAs(i,2)/1000)],'FontSize',8,'Units', 'Normalized', 'VerticalAlignment', 'Top');
    end
    %text(x(end),-100,['c.n', num2str(i)],'FontSize',8)
    yorn = input('keep the cell (Y/N)?: ','s');
    YorN = upper(yorn);
    if YorN =='Y';
         DR{i} = cell2mat(dr1);
        Alltrccom{i,1} = Alltrc1;
        idxremove(i,1) = 0;
    else
    end
    close all
end

idxremove = find(idxremove==1);

PC(idxremove,:)=[];
MSP(idxremove,:)=[];
MRB(idxremove,:)=[];
MTB(idxremove,:)=[];
TIM(idxremove,:)=[];
if ~isempty(Cellall);
    Cellall(idxremove,:)=[];
else
    Cellall = [];
end
if ~isempty(AxVolAs);
    AxVolAs(idxremove,:)=[];
else
    AxVolAs = [];
end

end
