# Supplementary material for: Spatiotemporal organization of membrane protein controls bacterial extracellular electron transfer
Source: Nat Commun. 2026 Feb 17;17:2855. doi: 10.1038/s41467-026-69655-y (PMC13021941; doi:10.1038/s41467-026-69655-y)
Supplement: Supplementary file 3 — Supplementary Code [file 41467_2026_69655_MOESM3_ESM.zip › SupplementaryCode1/A1_iQPALM_modified/sub/iQ_pkfnd.m]

function [im_bk,peak,intensity,bk] = iQ_pkfnd(im,threshold,sz)
%% THIS FUNCTION IS FOR FINDING EACH BRIGHT OBJECT IN THE FIELD OF VIEW
% INPUTS:
%       im: image files
%       threshold: define the minimum values for a peak, discard all local
%                  maiximum peaks with intensities lower than this value,
%                  suggested value for the threshold is 4. 
%       sz: intensity window size, suggested value for sz is 11.          
% OUTPUTS:
% im_bk: background removed image
% peak: coordinate list of local maximum spots
% intensity: peak intensity (intensity sum over the mask size)
% bk: [[im_bk_mean,im_bk_std,th] which is [ mean value of im_bk, standard dev of im_bk, threshold value(im_bk_mean+threshold*im_bk_std)]
%%
if nargin < 3, sz = 11; end
if nargin < 2, threshold = 4; end
im = double(im);

[nr,nc] = size(im);                                   % find out the size of image

bk_bxr = ones(15,15)/225;
bk_fit = imfilter(im,bk_bxr,'replicate');
im_bk = im-bk_fit;                                    % remove the background from original image

mask = ones(sz);                                      % define the mask for one PSF spot   
mask(ceil(sz/2),ceil(sz/2))=0;   

bw = im_bk>imdilate(im_bk,mask);                      % find out the local maximum spot with specfied box area

[r,c] = find(bw>0);  rc=[r,c];                        % get the coordinates of local maximum spots
rc((rc(:,1)<2) | (rc(:,2)<2) | (rc(:,1)>nr-1)|(rc(:,2)>nc-1),:) = [];

% use bottom 95% spots to estimate the mean background value and the
% standard deviation ( this is useful when your ROI is small, basically
% eliminates all the bright spots and only consider the real background.
int_im_bk = im_bk(:);                                
vs = sort(int_im_bk,'ascend');
n95 = round(numel(int_im_bk)*95/100)+1;
v95 = vs(1:n95);

im_bk_mean = mean(v95);                       % find the average value of background removed image
im_bk_std = std(v95);                         % find the standard deviation of background removed image
th = im_bk_mean+threshold*im_bk_std;                  % set up the threshold for peak determination
bk = [im_bk_mean,im_bk_std,th];                       % generate the bk info: [im_bk_mean,im_bk_std,th]=[average of image,standard deviation of image,threshold for peak finding

%im = wiener2(im,[3 3]);                             % remove noise first 
%bk_fit = imopen(im,strel('disk',15));               % fit the background
%im_bk=im-bk_fit;                                    % remove the background from original image
% if nothing is found above the threshold
if isempty(rc)
    display('no local maximum');
    peak = []; intensity = [];
    return;
else
    rc_th = [];
    r1 = 1;                                               % obtain the coordinates which shows intensity larger than the threshold
    [rc_row,~] = size(rc);
for q = 1:rc_row;
    pkint = im_bk(rc(q,1)-1:rc(q,1)+1,rc(q,2)-1:rc(q,2)+1);
    pkint = sort(pkint(:),'descend');
    pkint = mean(pkint(1:3));
    if pkint > th;
        rc_th(r1,:) = rc(q,:);
        r1 = r1+1;
    end
end
if isempty(rc_th)
    display('nothing above threshold');
    peak = []; intensity = [];
    return;
else
peak(:,1)=rc_th(:,2);                               % generate the peak output: [column1,column2]= [x,y]
peak(:,2)=rc_th(:,1);

% take spots whose mask is not connected to the boundary, discard the rest spots
ind_boundary= peak(:,1)>ceil(sz/2) & peak(:,1)<nc-ceil(sz/2) & peak(:,2)>ceil(sz/2) & peak(:,2)<nr-ceil(sz/2);
peak=peak(ind_boundary,:); 

ind_th=sub2ind(size(im_bk),peak(:,2),peak(:,1));    % convert new coordinates to index
im_bk_sums=imfilter(im_bk,ones(sz));                % calculate the intergrated intensity over specified area
im_bk_int=im_bk_sums(ind_th);
intensity=im_bk_int;                
end
end
end
