# Supplementary material for: Spatiotemporal organization of membrane protein controls bacterial extracellular electron transfer
Source: Nat Commun. 2026 Feb 17;17:2855. doi: 10.1038/s41467-026-69655-y (PMC13021941; doi:10.1038/s41467-026-69655-y)
Supplement: Supplementary file 3 — Supplementary Code [file 41467_2026_69655_MOESM3_ESM.zip › SupplementaryCode1/E_DoubleTaggedProteinQuant/sub/yp_colocal2.m]

function [MBDnewidx,combCellPrim_Final,rCellInt, rCellInta, yCellInt, yCellInta]=yp_colocal2(DIC,Yellow,DIC561,Red,IM_info,setpath,RshYellow, yMBDnewidx, yCellPrim_final, yCellPrimOrigin,RshRed, rMBDnewidx, rCellPrim_final, rCellPrimOrigin)
%% Youngchan Park, 3/2/22,from several DIC images, get all mask
%%
Red_pos = [];
for j = 1:size(rCellPrim_final,1)
    Red_pos(j,1) = round(mean(rCellPrim_final{j,1}(:,1)));
    Red_pos(j,2) = round(mean(rCellPrim_final{j,1}(:,2)));
end

Yellow_pos = [];
for j = 1:size(yCellPrim_final,1)
    Yellow_pos(j,1) = round(mean(yCellPrim_final{j,1}(:,1)));
    Yellow_pos(j,2) = round(mean(yCellPrim_final{j,1}(:,2)));
end

ind_overlapped_Red = [];
ind_overlapped_Yellow = [];
ind_noverlapped_Red = [];

for k=1:size(Red_pos,1)
    point=Red_pos(k,:);
    [shortdst,ind_Yellow]=shortestdist(Yellow_pos,point);
    if  shortdst < 5
        ind_overlapped_Red = [ind_overlapped_Red; k];
        ind_overlapped_Yellow = [ind_overlapped_Yellow; ind_Yellow];
    else
        ind_noverlapped_Red = [ind_noverlapped_Red; k];
    end
    clear ind_Yellow
end

ind_noverlapped_Yellow = [1:size(Yellow_pos,1)]';
ind_noverlapped_Yellow = removerows(ind_noverlapped_Yellow, ind_overlapped_Yellow);

comb_ind_overlapped(:,1) = ind_overlapped_Yellow;
comb_ind_overlapped(:,2) = ind_overlapped_Red;

no_rCellPrim_final = rCellPrim_final(ind_noverlapped_Red,:);
combCellPrim_Final = [yCellPrim_final; no_rCellPrim_final];

%%

MBDnew = cell(size(combCellPrim_Final,1),1);
MBDnewidx = cell(size(combCellPrim_Final,1),1);
MBDnew = combCellPrim_Final;
for i = 1:size(combCellPrim_Final,1)
    %             MBDnew = CellPrim_choose;
    MRGnew = zeros(size(DIC));
    MRGnew(sub2ind(size(DIC),combCellPrim_Final{i,1}(:,2),combCellPrim_Final{i,1}(:,1)))=1;
    MRGnew = imfill(MRGnew,'holes');
    cc_MRGnew = bwconncomp(MRGnew, 4);
    MBDnewidx{i,1} = cell2mat(cc_MRGnew.PixelIdxList);
end

%%

cSCQC.Connectivity = 8;
cSCQC.ImageSize = size(DIC);
cSCQC.NumObjects = size(MBDnew,1);
cSCQC.PixelIdxList = MBDnewidx';


yCellInta = {};
Iyellow = Yellow{1,1};
Intyellow = struct2cell(regionprops(cSCQC,Iyellow,'PixelValues'));
yCellInt{1,1}  = Intyellow(1,:);
yCellInta{1,1} = num2cell(cell2mat(cellfun(@(x) sum(x),vertcat(yCellInt{:}),'uni',false)),1)';
yCellInta = horzcat(yCellInta{:});
close all;

rCellInta = {};
IRed = Red{1,1};
Intred = struct2cell(regionprops(cSCQC,IRed,'PixelValues'));
rCellInt{1,1}  = Intred(1,:);
rCellInta{1,1} = num2cell(cell2mat(cellfun(@(x) sum(x),vertcat(rCellInt{:}),'uni',false)),1)';
rCellInta = horzcat(rCellInta{:});
close all;


% plot out the picked cells
h4 = figure;
subplot(2,2,1:2)
imshow(Yellow{1,1},[]);
title('mVenus')
hold on;
for p=1:size(combCellPrim_Final,1)
    plot(combCellPrim_Final{p}(:,1),combCellPrim_Final{p}(:,2),'LineWidth',1);
    cell_x = combCellPrim_Final{p}(1,1); % define the location of the text
    cell_y = combCellPrim_Final{p}(1,2);
    metric_string = int2str(p);
    text(cell_x-10,cell_y-5,metric_string,'Color','y','FontSize',12,'FontWeight','bold');
end
hold off;

subplot(2,2,3:4)
imshow(Red{1,1},[]);
title('PAmCherry')
hold on;
for p=1:size(combCellPrim_Final,1)
    plot(combCellPrim_Final{p}(:,1),combCellPrim_Final{p}(:,2),'LineWidth',1);
    
    cell_x = combCellPrim_Final{p}(1,1); % define the location of the text
    cell_y = combCellPrim_Final{p}(1,2);
    metric_string = int2str(p);
    text(cell_x-10,cell_y-5,metric_string,'Color','y','FontSize',12,'FontWeight','bold');
end
hold off;

set(h4,'units','normalized','outerposition',[0.5 0 0.5 1])

input('press Enter to keep processing','s');
end
