# Supplementary material for: Spatiotemporal organization of membrane protein controls bacterial extracellular electron transfer
Source: Nat Commun. 2026 Feb 17;17:2855. doi: 10.1038/s41467-026-69655-y (PMC13021941; doi:10.1038/s41467-026-69655-y)
Supplement: Supplementary file 3 — Supplementary Code [file 41467_2026_69655_MOESM3_ESM.zip › SupplementaryCode1/E_DoubleTaggedProteinQuant/sub/CellGeometry.m]

%% fit the cells with rod with 2 cap model to get the
% length(L+2r);width (2r);volume (pi*r^3*(4/3)+pi*r^2*(L);aspect ratio(length/width) of the cell
function [combAxVolAs] = CellGeometry(combCellPrim_final,DIC);
MTB = combCellPrim_final;
pixelsz = 135.4;
TIM_idv = cell(size(MTB,1),2);
MTB_idv = cell(size(MTB,1),2);
for q = 1:size(MTB,1)
    [MTBr,MTBc]=size(DIC);
    Subxmin = min(MTB{q,1}(:,1))-5;    if Subxmin<1;     Subxmin = 1;       end;
    Subxmax = max(MTB{q,1}(:,1))+5;    if Subxmax>MTBc;  Subxmax = MTBc;    end;
    Subymin = min(MTB{q,1}(:,2))-5;    if Subymin<1;     Subymin = 1;       end;
    Subymax = max(MTB{q,1}(:,2))+5;    if Subymax>MTBr;  Subymax = MTBr;    end;
    
    TIM_idv{q,1} = DIC(Subymin:Subymax,Subxmin:Subxmax);
    TIM_idv{q,2} = [Subxmin Subxmax Subymin Subymax];
    
    MTB_nxy = MTB{q,1};
    MTB_nxy(:,1) = MTB_nxy(:,1)-Subxmin+1;
    MTB_nxy(:,2) = MTB_nxy(:,2)-Subymin+1;
    MTB_idv{q,1} = MTB_nxy;
    MTB_idv{q,2} = [Subxmin-1,Subymin-1];
end
[combAxVolAs] = iQ_rodcellfnd_rodw2capFit(TIM_idv,MTB_idv,pixelsz);
close all
MTB = horzcat(MTB,MTB_idv);

   function [AxVolAs] = iQ_rodcellfnd_rodw2capFit(DIC,MTB,pxsz)
        
        %%
        numcell = size(MTB,1);
        AxVolAs = cell(numcell,1);
        cd('/Volumes/YP_NB/YP-NB/Nanobio/Matlab/iQPALM_v6_2/totalfn');
        for i=1:numcell;
            %             close all;
            display(['cell no',num2str(i)]);  % display the cell index
            
            
            %% erode the MRG to correct size and correct for the img shifts
            % plot out the original MRGB
            %             fig1 = figure;
            subplot(2,2,1)
            imshow(DIC{i,1},[]);  hold on;
            set(gca,'YDir','normal')
            plot(MTB{i,1}(:,1),MTB{i,1}(:,2),'.');
            hold off;
            %             set(fig1,'units','normalized','outerposition',[0.5 0 0.5 1]);
            
            %%  fit the new MRGB with ellipse and get the center, major axis,
            
            mrgbnew = [MTB{i,1}(:,1),MTB{i,1}(:,2)];
            
            %  minor axis and angle alpha
            [~, ~, ~, alphaell] = fitellipse(mrgbnew, 'linear', 'constraint', 'trace');
            zell = [mean(mrgbnew(:,1));mean(mrgbnew(:,2))];
            [xrforfit,yrforfit,~,~,~] = rotateData(mrgbnew(:,1),mrgbnew(:,2),zell(1),zell(2),alphaell,'clockwise');
            
            bell = (max(yrforfit)-min(yrforfit))/2; aell =  (max(xrforfit)-min(xrforfit))/2;
            coeff = [aell-bell;bell;zell;alphaell];
            option = optimset('TolX',1e-5,'MaxFunEvals', 1e18, 'MaxIter', 10000);
            coeffout = fminsearch( 'fit_rod_R_len',coeff', option, mrgbnew(:,1), mrgbnew(:,2) );
            if abs((coeffout(3)-coeff(3))/coeff(3))> 0.05 |abs((coeffout(4)-coeff(4))/coeff(3))> 0.05
                coeff(5)=0;
                coeffout = fminsearch( 'fit_rod_R_len',coeff', option, xrforfit,yrforfit );
            end
            
            %     alphaell = coeffout(5);
            zell = [coeffout(3),coeffout(4)];
            
            % plot out the DIC, new MRGB, and fitted ellipe
            
            subplot(2,2,2)
            imshow(DIC{i,1},[]);
            set(gca,'YDir','normal')
            hold on;
            plotellipse(zell,aell,bell,alphaell,'g--')
            plot(mrgbnew(:,1),mrgbnew(:,2),'.',zell(1),zell(2),'rx')
            hold off;
            
            %% rotate the cell till the long axis of the cell is horizontally positioned
            m=1;
            while 1
                if m == 1
                    theta_deg = alphaell/pi*180;
                else
                    theta_deg = input('rotae angle (in degree)= ');
                end
                theta_rad = pi*(theta_deg/180);
                %rotate the coordinates and convert back to cartesian coordinates
                [xr,yr,~,~,~] = rotateData(mrgbnew(:,1),mrgbnew(:,2),zell(1),zell(2),theta_rad,'clockwise');
                % rotate the image
                RIMG = rotateimg(DIC{i,1},[zell(1),zell(2)],theta_deg);
                
                % plot out the rotated DIC, new MRGB, and fitted ellipe
                subplot(223)
                set(gca,'YDir','normal'); hold on
                plot(xr,yr,'r.'); axis equal;
                longax = [coeffout(3)-coeffout(1)-coeffout(2),coeffout(4);coeffout(3)+coeffout(1)+coeffout(2),coeffout(4);];
                shortax = [coeffout(3),coeffout(4)-coeffout(2);coeffout(3),coeffout(4)+coeffout(2)];
                plot(longax(:,1),longax(:,2),'r-',shortax(:,1),shortax(:,2),'r-');
                plotrod(coeffout);
                
                Rfactor=1;
                
                
                %                 aa=input('is the cell flat (Y/N)? ','s');
                aa='y';
                AA=upper(aa);
                
                if AA=='N'; m=m+1; end;
                if AA=='Y';
                    lbc = coeffout(3)-coeffout(1) +(Rfactor-1)*coeffout(2);
                    rbc = coeffout(3)+coeffout(1) - (Rfactor-1)*coeffout(2);
                    lbax = [lbc,coeffout(4)-coeffout(2);lbc,coeffout(4)+coeffout(2)];
                    rbax = [rbc,coeffout(4)-coeffout(2);rbc,coeffout(4)+coeffout(2)];
                    break;
                end;
                
            end
            
            
            % calculate the volume of the pole and the cell;
            cl = coeffout(1)*pxsz; rp = coeffout(2)*pxsz;
            cwidth = 2*rp;
            clength = 2*rp+2*cl;
            cvol = pi*rp^3*(4/3)+pi*rp^2*(cl*2);
            casp = clength/cwidth;
            
            AxVolAs{i,1} = [cwidth,clength,cvol,casp];
        end
        
        AxVolAs = cell2mat(AxVolAs);
        
   end
end
