# Supplementary material for: Spatiotemporal organization of membrane protein controls bacterial extracellular electron transfer
Source: Nat Commun. 2026 Feb 17;17:2855. doi: 10.1038/s41467-026-69655-y (PMC13021941; doi:10.1038/s41467-026-69655-y)
Supplement: Supplementary file 3 — Supplementary Code [file 41467_2026_69655_MOESM3_ESM.zip › SupplementaryCode1/E_DoubleTaggedProteinQuant/sub/yp_colocal1.m]

function [RshYellow, MBDnewidx,CellPrim_final,CellPrimOrigin]=yp_colocal1(DIC,Yellow,IM_info,setpath)
%% Youngchan Park, 3/2/22, modified for only for DIC masking 
%% Youngchan Park, 6/28/21, pick Au for drift correction for SCQPC with average of last 10 frames of SCQPC image instead of the lst frame of SMT image
%% Bing Fu, 2/24/19, integrate cell removal to zoomed cell images step
%% Bing Fu, 2/6/19, no SCQPC folder
%% Bing Fu, 12/16/18, add output cSCQC,MBDnewidx, CellPrim_final; also add No NP marker option (click no when popped)
%% Bing FU, 10/3/17, use another method to load .tif movie; no longer use tifflib so it works on later version of Matlab
%% Bing Fu, 7/18/17, added DIC image when choosing phase masks
%%
currentdic = pwd;
pixel_sz = IM_info(1);

% define split coordinate
I0 = DIC;
h0 = figure;  % plot out the overall transimission image, left and right panels
subplot(2,2,1:2)
imshow(I0,[])
set(h0,'units','normalized','outerposition',[0.5 0 0.5 1])

I1 = double(I0);
%I1 = imcomplement(I1); %when the background is white

% bkg substraction
backgroundl = imopen(I1,strel('disk',15));   % calculate the bkg using strel function
I1bkl = I1- backgroundl;                     % remove the background so that you can have a even intensity image.

subplot(2,2,3); imshow(I1bkl,[0  prctile(I1bkl(:),97)]);

% normalize left panel to 0...1 for defining the mask
imgN = (I1bkl-min(I1bkl(:)))/(max(I1bkl(:)-min(I1bkl(:))));
th1 = graythresh(imgN);
cellMsk = imgN > th1*0.55;
cellMsk2 = imfill(cellMsk,'holes');
se = strel('disk',1);
cellMsk3 = imopen(cellMsk2, se);         % remove too small object, the noise
cellMsk4 = bwareaopen(cellMsk3, 15);     % remove too small cluster via area
subplot(2,2,4); imshow(cellMsk4);

% label all potential cadidates
[BMsk,LMsk] = bwboundaries(cellMsk4,'noholes');
statsMsk = regionprops(LMsk,'PixelIdxList');
h1 = figure;
imshow(imgN,[0  prctile(imgN(:),98)]); % plot out all cell candidates on DIC image
set(h1,'units','normalized','outerposition',[0.5 0 0.5 1])
hold on
for b1=1:size(BMsk,1)
    Mskpxlist = BMsk{b1};
    plot(Mskpxlist(:,2),Mskpxlist(:,1),'y');
    cell_y = Mskpxlist(1,1); cell_x = Mskpxlist(1,2);
    metric_string = int2str(b1);
    text(cell_x-5,cell_y-5,metric_string,'Color','r','FontSize',12,'FontWeight','bold');
end
hold off;

% choose the mask
Mskchs = input('choose the Mask index ([idx1 idx2 ..]) : ');
cltormv = ones(size(BMsk,1),1); cltormv(Mskchs) = 0;
% Mskidx = cell2mat(struct2cell(statsMsk(cltormv>0))');
tmpt1 = struct2cell(statsMsk(cltormv>0));
if size(size(tmpt1),2) == 3
    Mskidx = [];
else
    Mskidx = cell2mat(tmpt1');
end
clear tmpt1
cellMsk5 = cellMsk4;
if ~isempty(Mskidx)
    cellMsk5(Mskidx)= 0;
end
cellMsk_perim = bwperim(cellMsk5);
cmol1 = imoverlay(imgN, cellMsk_perim, [.3 1 .3]);

h2 = figure; % plot out final mask on top of transimission image
imshow(cmol1);
set(h2,'units','normalized','outerposition',[0.5 0 0.5 1])
%%
% convert to unit 8 first
I2 = uint8(I1bkl*255/max(I1bkl(:)));
% I2 = imadjust(I2);
I2i = imcomplement(I2);
I3 = I2i;
I3(~cellMsk5)= 0;
figure; imshow(I3,[]);

% find out correct global bkg threhold to make the non-cell region more
% clear
agth = hist(double(I3(:)),(1:1:256)); agth(1) = 0;
agthcv = smooth((1:1:256),agth,0.1,'lowess');
[~,gloth]= min(diff(agthcv));

segpara= [0.35 0.95 gloth 15];
maxsize = 5;
disk = 0;
nseg = 1;
ind='X';

cd(setpath)
while ind=='X'
    
    
    while 1
        if nseg~=1
            segpara = input(strcat('minpercentile,maxpercentile,Gthreshold,minCellsz (default = [0.35,0.95,',num2str(gloth),',15] ): '));
        end
        minpercentile = segpara(1);
        maxpercentile = segpara(2);
        globalthreshold = segpara(3);
        minCellsz = segpara(4);
        
        I3 = I2i;
        I3(~cellMsk5)=0;
        I3(I3>=globalthreshold) = 0;
        
        
        if maxsize > 0
            mask = I3 > 0; L = bwlabel(mask,4); s = regionprops(L, 'Image','BoundingBox');
            for k = 1:numel(s)
                bb = uint16(s(k).BoundingBox);
                a = I3(bb(2):bb(2)+bb(4)-1,bb(1):bb(1)+bb(3)-1); img = a;
                
                a(~s(k).Image) = 0; img(a>0) = 0;
                
                b = a;
                localmask = a>0;
                estat = CTblock(b,localmask,localmask,maxsize, {@mean},[]);
                Mean = double(b) - estat(:,:,1);
                Mean = Mean - min(Mean(:));
                r1 = CTblock(Mean,localmask,localmask,maxsize,{@CTranks},{1});
                localmask(r1 > maxpercentile) = 0;
                a(localmask==0) = 0;
                b(localmask==0) = 0;
                temp = r1 < minpercentile & localmask > 0;
                if disk >0
                    smoothed = CTiterativeOpen(temp, disk,1);
                    %             smoothed = CTdistanceSmooth(smoothed,0,0,debug);
                    %             if disk > 2
                    %                 smoothed = CTiterativeOpen(smoothed, 1,0);
                    %             end
                else
                    smoothed = temp;
                end
                b(a>0 & smoothed == 0) = 0;
                
                %restore
                c = b>0;  c = uint8(bwmorph(c,'thicken',maxsize));
                a(a>0 & c==0) = 0;
                
                if disk >0
                    temp = a>0;
                    smoothed = CTiterativeOpen(temp, disk,1);
                    a(smoothed==0) = 0;
                end
                img = img+a;
                I3(bb(2):bb(2)+bb(4)-1,bb(1):bb(1)+bb(3)-1) = img;
            end
        end
        
        result = CTiterativeSelectiveSegmentation(I3,[],{1,minCellsz,1,0},0);
        result = imfill(result,'holes');
        lblImg = bwlabel(result);
        
        close all
        figure('units','normalized','outerposition',[0.5 0 0.5 1]);
        subplot(2,2,1)
        imshow(I2i,[]);
        subplot(2,2,2)
        imshow(I3,[]);
        subplot(2,2,3)
        imshow(label2rgb(lblImg,'jet','k','shuffle'));
        result_perim = bwperim(result);
        cmol2 = imoverlay(imgN, result_perim, [.3 1 .3]);
        subplot(2,2,4)
        imshow(cmol2)
        
        b = input('Want to Change segment para ?(Y/N ) ','s');
        Bseg = upper(b);
        if Bseg == 'Y'; nseg = nseg+1; end;
        if Bseg == 'N', break; end;
    end
    
    %%
    [BD,~] = bwboundaries(result,'noholes');
    B5 = cell(size(BD));
    for bi = 1:size(BD,1)
        imtemp = zeros(size(result));
        imtemp(sub2ind(size(result),BD{bi,1}(:,1),BD{bi,1}(:,2)))=1;
        imtemp = imfill(imtemp,'holes');
        imtemp = imclose(imtemp,strel('disk',3));
        imtemp = imdilate(imtemp,strel('disk',1));
        B5(bi,1) = bwboundaries(imtemp,'noholes');
    end
    
    % choose cells of interest by cell morphology
    close all
    ha=figure;
    imshow(I1bkl,[0 prctile(I1bkl(:),97)]); % plot out all cell candidates on DIC image
    set(ha,'units','normalized','outerposition',[0.5 0 0.5 1])
    hold on
    CellPrim = B5;
    for b1=1:size(B5,1);
        cells_perim = B5{b1,1};
        plot(cells_perim(:,2),cells_perim(:,1));
        CellPrim{b1,1} = fliplr(cells_perim);
        text(cells_perim(1,2)-2,cells_perim(1,1)-2,int2str(b1),'Color','r','FontSize',12,'FontWeight','bold');
    end
    hold off;
    
    CellPrim_choose = CellPrim;
    
    % plot out the picked cells
    hb=figure;
    imshow(I1bkl,[0 prctile(I1bkl(:),97)]);
    set(hb,'units','normalized','outerposition',[0.5 0 0.5 1]);
    hold on;
    for p=1:size(CellPrim_choose,1);
        plot(CellPrim_choose{p}(:,1),CellPrim_choose{p}(:,2));
        text(CellPrim_choose{p}(1,1)-10,CellPrim_choose{p}(1,2)-5,int2str(p),'Color','r','FontSize',12,'FontWeight','bold');
    end
    hold off;
    
    close all
    %--------------------------------------------------------------------------
    removeidx = [];
    MBDnew = cell(size(CellPrim_choose,1),1);
    MBDnewidx = cell(size(CellPrim_choose,1),1);
    
    for c1 = 1:size(CellPrim_choose,1)
        [rdic,cdic]=size(I1);
        imcropxmin = min(CellPrim_choose{c1,1}(:,1))-5;    if imcropxmin<1; imcropxmin = 1; end;
        imcropxmax = max(CellPrim_choose{c1,1}(:,1))+5;    if imcropxmax>cdic; imcropxmax = cdic; end;
        imcropymin = min(CellPrim_choose{c1,1}(:,2))-5;    if imcropymin<1; imcropymin = 1; end
        imcropymax = max(CellPrim_choose{c1,1}(:,2))+5;    if imcropymax>rdic; imcropymax = rdic; end;
        
        mbd1 = CellPrim_choose{c1,1};
        hc=figure;
        imshow(I1bkl,[]);
        set(hc,'units','normalized','outerposition',[0.5 0 0.5 1]);
        hold on;
        axis([imcropxmin imcropxmax imcropymin imcropymax])
        set(gca,'YDir','normal')
        plot(mbd1(:,1),mbd1(:,2));
        hold off;
        
        ib = input('Want to remove the mask ?(Y/N ) ','s');
        C = upper(ib);
        if isempty(C)
            ib = input('Again Want to remove the mask ?(Y/N ) ','s');
            C = upper(ib);
        end
        if C == 'N'
            mbdnew = [mbd1(:,1),mbd1(:,2)];
            MBDnew{c1,1} = mbdnew;
            MRGnew = zeros(size(DIC));
            MRGnew(sub2ind(size(DIC),mbdnew(:,2),mbdnew(:,1)))=1;
            MRGnew = imfill(MRGnew,'holes');
            cc_MRGnew = bwconncomp(MRGnew, 4);
            MBDnewidx{c1,1} = cell2mat(cc_MRGnew.PixelIdxList);
        end
        if C == 'Y'
            removeidx = [removeidx;c1];
        end
        close
    end
    CellPrim_choose(removeidx,:) = [];
    MBDnew(removeidx,:) = [];
    MBDnewidx(removeidx,:) = [];
    
    
    indi = input('Satisfy the Mask ?(O/X ) ','s');
    ind = upper(indi);
end


CellPrimOrigin = CellPrim_choose;

h3 = figure;
imshow(Yellow{1,1},[]);
set(h3,'units','normalized','outerposition',[0.5 0 0.5 1])
hold on;
for p=1:size(CellPrimOrigin,1)
    plot(CellPrimOrigin{p}(:,1),CellPrimOrigin{p}(:,2));
    
end
hold off;

nseg = 1;
RshYellow = [];

b = input('Satisfied with mask ?(Y/N ) ','s');
Bseg = upper(b);
if Bseg == 'Y'; nseg = nseg+1; close all;
end
while nseg == 1
    if Bseg == 'N'
        
        RshYellow= input('where to shift? [x,y]');
        CellPrim_choose = CellPrimOrigin;
        
        for k = 1:numel(CellPrim_choose)
            CellPrim_choose{k}(:,1) = CellPrim_choose{k}(:,1)+RshYellow(1);
            CellPrim_choose{k}(:,2) = CellPrim_choose{k}(:,2)+RshYellow(2);
        end
        
        imshow(Yellow{1,1},[]);
        hold on;
        
        for p=1:size(CellPrim_choose,1);
            plot(CellPrim_choose{p}(:,1),CellPrim_choose{p}(:,2));
        end
        hold off;
        ccc = input('Satisfied with mask ?(Y/N ) ','s');
        Cseg = upper(ccc);
        if Cseg == 'Y'; nseg = nseg+1; close all;
        end
    end
end
CellPrim_final = CellPrim_choose;
close all;
% %%
% MBDnew = cell(size(CellPrim_choose,1),1);
% MBDnewidx = cell(size(CellPrim_choose,1),1);
% MBDnew = CellPrim_choose;
% for i = 1:size(CellPrim_choose,1)
%     %             MBDnew = CellPrim_choose;
%     MRGnew = zeros(size(DIC));
%     MRGnew(sub2ind(size(DIC),CellPrim_choose{i,1}(:,2),CellPrim_choose{i,1}(:,1)))=1;
%     MRGnew = imfill(MRGnew,'holes');
%     cc_MRGnew = bwconncomp(MRGnew, 4);
%     MBDnewidx{i,1} = cell2mat(cc_MRGnew.PixelIdxList);
% end
% 
% %%
% 
% cSCQC.Connectivity = 8;
% cSCQC.ImageSize = size(I1);
% cSCQC.NumObjects = size(MBDnew,1);
% cSCQC.PixelIdxList = MBDnewidx';
% 
% CellInta = {};
% 
% Iyellow = Yellow{1,1};
% Intyellow = struct2cell(regionprops(cSCQC,Iyellow,'PixelValues'));
% CellInt{1,1}  = Intyellow(1,:);
% 
% CellInta{1,1} = num2cell(cell2mat(cellfun(@(x) sum(x),vertcat(CellInt{:}),'uni',false)),1)';
% CellInta = horzcat(CellInta{:});
% close all;
% 
% % plot out the picked cells
% h4 = figure;
% imshow(Yellow{1,1},[]);
% set(h4,'units','normalized','outerposition',[0.5 0 0.5 1])
% hold on;
% for p=1:size(CellPrimOrigin,1)
%     plot(CellPrimOrigin{p}(:,1),CellPrimOrigin{p}(:,2));
%     
%     cell_x = CellPrimOrigin{p}(1,1); % define the location of the text
%     cell_y = CellPrimOrigin{p}(1,2);
%     metric_string = int2str(p);
%     text(cell_x-10,cell_y-5,metric_string,'Color','y','FontSize',12,'FontWeight','bold');
% end
% hold off;
% input('press Enter to keep processing','s');
end
