# Supplementary material for: Spatiotemporal organization of membrane protein controls bacterial extracellular electron transfer
Source: Nat Commun. 2026 Feb 17;17:2855. doi: 10.1038/s41467-026-69655-y (PMC13021941; doi:10.1038/s41467-026-69655-y)
Supplement: Supplementary file 3 — Supplementary Code [file 41467_2026_69655_MOESM3_ESM.zip › SupplementaryCode1/F_Kinetics/sub/plotrod.m]

function plotrod(coeff)

HL = coeff(1);
R = coeff(2);
wx = coeff(3);
wy = coeff(4);
% sita = coeff(5);

rrx = linspace(-HL,HL,20); % -HL:0.1:HL; 
rry = rrx; rry(:) = R;
plot( rrx+wx, rry+wy,  'LineWidth',2,'color','r' ); hold on;
plot( rrx+wx, -rry+wy,  'LineWidth',2,'color','r' ); hold on;

yy = linspace(R,0,50); %R:-0.01:0;
plot( HL+wx + sqrt( R^2 - yy.^2 ),yy+wy, 'LineWidth',2,'color','r' );hold on;
plot( -HL+wx - sqrt( R^2 - yy.^2 ),yy+wy, 'LineWidth',2,'color','r' );hold on;
yy = -R:0.01:0;
plot( HL+wx + sqrt( R^2 - yy.^2 ),yy+wy, 'LineWidth',2,'color','r' );hold on;
plot( -HL+wx - sqrt( R^2 - yy.^2 ),yy+wy, 'LineWidth',2,'color','r' );hold on;
% axis( [ -2*(HL+R) 2*(HL+R) -3*R 3*R ] );


end
