# Supplementary material for: Spatiotemporal organization of membrane protein controls bacterial extracellular electron transfer
Source: Nat Commun. 2026 Feb 17;17:2855. doi: 10.1038/s41467-026-69655-y (PMC13021941; doi:10.1038/s41467-026-69655-y)
Supplement: Supplementary file 3 — Supplementary Code [file 41467_2026_69655_MOESM3_ESM.zip › SupplementaryCode1/F_Kinetics/sub/iQ_expFit.m]

function [fitresult, gof,allpara, crv] = iQ_expFit(x_data, y_data, bdin, rob,filename)
%CREATEFIT1(x_data,y_data)
%  Create a fit.
%
%  Data for 'untitled fit 1' fit:
%      X Input : x_data
%      Y Output: y_data
%  Output:
%      fitresult : a fit object representing the fit.
%      gof : structure with goodness-of fit info.
%
%  See also FIT, CFIT, SFIT.

%  Auto-generated by MATLAB on 22-Apr-2013 13:31:03


%% Fit: 'untitled fit 1'.
x_data=x_data(:); y_data=y_data(:);
[xData, yData] = prepareCurveData( x_data, y_data );

% Set up fittype and options.
if ~isempty(bdin)
    lb = [bdin(1) bdin(2)]; 
    ub = [bdin(3) bdin(4)]; 
    in = [bdin(5) bdin(6)];
else
    lb = [0 -Inf]; 
    ub = [max(y_data)*10 0]; 
    in = [max(y_data) min(x_data)];
end

if ~isempty(rob)
    robust = rob; % rob can be 'Off','LAR',and 'Bisquare' 
else
    robust = 'Off';
end
ft = fittype( 'exp1' );
opts = fitoptions(ft);
opts.Display = 'off';
opts.Lower = lb;
opts.Robust = robust;
opts.StartPoint = in;
opts.Upper = ub;

% Fit model to data.
[fitresult, gof] = fit( xData, yData, ft, opts );
 amp = fitresult.a;
 keff = fitresult.b*(-1);
 Eresk = confint(fitresult);
 Eamp = strcat('(',num2str(Eresk(1,1)),',',num2str(Eresk(2,1)),')');
 Eeff = strcat('(',num2str(Eresk(2,2)*(-1)),',',num2str(Eresk(1,2)*(-1)),')');
 rsq = gof.rsquare;
 % generate fitted curves
 x = (0:max(xData)/100:max(xData))';
 cv1 = amp*exp(-keff*x);
 
 crv=[x,cv1];
 allpara = [amp,Eresk(1,1),Eresk(2,1),abs(Eresk(1,1)-Eresk(2,1))/2;...
            keff,-Eresk(2,2),-Eresk(1,2),abs(Eresk(1,2)-Eresk(2,2))/2;...
            1/keff,-1/Eresk(1,2),-1/Eresk(2,2),abs(1/Eresk(1,2)-1/Eresk(2,2))/2];
 
 
% Create a figure for the plots.
fig=figure;
% Plot fit with data.
h(1)=subplot( 3, 1, 1:2 );
bar(xData, yData); hold on;
plot(fitresult, 'predobs', 0.95 );hold off;
%legend( h, 'y_data vs. x_data', 'untitled fit 1', 'Lower bounds (untitled fit 1)', 'Upper bounds (untitled fit 1)', 'Location', 'NorthEast' );
text(0.32,0.58,(['amplitude =', num2str(amp),Eamp] ),'Units', 'Normalized', 'VerticalAlignment', 'Top');
text(0.32,0.48,(['k_e_f_f =',num2str(keff),Eeff] ),'Units', 'Normalized', 'VerticalAlignment', 'Top');
text(0.32,0.38,(['R^2 = ', num2str(rsq)] ),'Units', 'Normalized', 'VerticalAlignment', 'Top');
axis([0, max(xData)*1.1,0-max(yData)*0.1,max(yData)*1.1]);
% Label axes
set(gca,'xticklabel',[]);
ylabel( 'Counts' );
grid on

% Plot residuals.
h(2)=subplot( 3, 1, 3 );
plot( fitresult, xData, yData, 'residuals' ); legend off;
%legend( h, 'untitled fit 1 - residuals', 'Zero Line', 'Location', 'NorthEast' );
% Label axes
xlabel( 'time' );
ylabel( 'residuals' );
grid on
linkaxes(h,'x');
if ~isempty(filename{1});
     saveppt2(filename{1},'figure',fig,'scale',true,'t',filename{2});
 end
