# Supplementary material for: Spatiotemporal organization of membrane protein controls bacterial extracellular electron transfer
Source: Nat Commun. 2026 Feb 17;17:2855. doi: 10.1038/s41467-026-69655-y (PMC13021941; doi:10.1038/s41467-026-69655-y)
Supplement: Supplementary file 3 — Supplementary Code [file 41467_2026_69655_MOESM3_ESM.zip › SupplementaryCode1/F_Kinetics/sub/iQ_kdwpbFit.m]

function [fitresult, gof,allpara, crv] = iQ_kdwpbFit(x_data, y_data, KBT,bdin, rob,filename)
%CREATEFIT1(x_data,y_data)
%  Create a fit.
%
%  Data for 'untitled fit 1' fit:
%      X Input : x_data
%      Y Output: y_data
%  Output:
%      fitresult : a fit object representing the fit.
%      gof : structure with goodness-of fit info.
%
%  See also FIT, CFIT, SFIT.

%  Auto-generated by MATLAB on 22-Apr-2013 13:31:03


%% Fit: 'untitled fit 1'.
[xData, yData] = prepareCurveData( x_data, y_data );

%% Set up fittype and options.
if ~isempty(bdin)
    lb = [bdin(1) bdin(2)]; 
    ub = [bdin(3) bdin(4)]; 
    in = [bdin(5) bdin(6)];
else
    lb = [0 0]; 
    ub = [10*max(yData) 100]; 
    in = [max(x_data) 1];
end

if ~isempty(rob)
    robust = rob; % rob can be 'Off','LAR',and 'Bisquare' 
else
    robust = 'Off';
end

%%
kb = KBT(1);
T  = KBT(2);

mdltouse = modelgen(kb,T);

% Set up fittype and options.
ft = fittype( mdltouse, 'independent', 'x', 'dependent', 'y');
opts = fitoptions( ft );
opts.Display = 'Off';
opts.Lower = lb;
opts.Robust = robust;
opts.StartPoint = in;
opts.Upper = ub;

% Fit model to data.
[fitresult, gof] = fit( xData, yData, ft, opts );

% Create a figure for the plots.
fig=figure;
N = fitresult.N;
kd = fitresult.kd;
Eresk = confint(fitresult);
En = strcat('(',num2str(Eresk(1,1)),',',num2str(Eresk(2,1)),')');
Ekd = strcat('(',num2str(Eresk(1,2)),',',num2str(Eresk(2,2)),')');
rsq = gof.rsquare;

% generate fitted curves
 x = (0:max(xData)/100:max(xData)*1.25)';
 cv = N*exp(-(kb*T+kd).*x);
 crv=[x,cv];
 allpara = [kd,Eresk(1,2),Eresk(2,2),abs(Eresk(1,2)-Eresk(2,2))/2];
 
 
% Plot fit with data.
h(1)= subplot( 3, 1, 1:2 );
bar(xData, yData ); 
hold on;
plot(x,cv,'r-','Linewidth',2);
hold off;

legend( h(1), 'exp data', 'fit', 'Location', 'NorthEast' );
text(0.15,0.60,(['N =',num2str(N),En] ),'Units', 'Normalized', 'VerticalAlignment', 'Top');
text(0.15,0.50,(['k_d =',num2str(kd),Ekd] ),'Units', 'Normalized', 'VerticalAlignment', 'Top');
text(0.15,0.40,(['R^2 = ', num2str(rsq)] ),'Units', 'Normalized', 'VerticalAlignment', 'Top');
axis([0, max(xData)*1.1,0-max(yData)*0.1,max(yData)*1.1]);
% Label axes
set(gca,'xticklabel',[]);
ylabel( 'Counts' );
grid on

% Plot residuals.
h(2)=subplot( 3, 1, 3 );
plot( fitresult, xData, yData, 'residuals' );
legend( h(2), 'untitled fit 1 - residuals', 'Zero Line', 'Location', 'NorthEast' );
% Label axes
xlabel( '\tau_l_a_g(s)' );
ylabel( 'residuals' );
linkaxes(h,'x');
grid on

if ~isempty(filename{1});
     saveppt2(filename{1},'figure',fig,'scale',true,'t',filename{2});
end
 
function mdltouse = modelgen(kb,t)
mdl1 = @(N,kd,x)     N*exp(-(kb*t+kd).*x);

mdltouse = mdl1;
end
end
