# Supplementary material for: Spatiotemporal organization of membrane protein controls bacterial extracellular electron transfer
Source: Nat Commun. 2026 Feb 17;17:2855. doi: 10.1038/s41467-026-69655-y (PMC13021941; doi:10.1038/s41467-026-69655-y)
Supplement: Supplementary file 3 — Supplementary Code [file 41467_2026_69655_MOESM3_ESM.zip › SupplementaryCode1/F_Kinetics/sub/iQ_dwellgen_Bing.m]

%% Bing Fu, Dec. 1, 2017
% Modified from iQ_dwellgen.m, add more output to TRC_DWT. 
function [TRC_CON,TRC_DWT] = iQ_dwellgen_Bing(TRC_MSP,DisplacementMax,misframe)
%% This function find out the traces from PC_sgmErflt
% INPUTS:
% TRC_MSP:      a 2 column cell array contains:
%               1.             2.            
%               TRC_MP        TRC_SP   
% trcprd:       trace period, for example: if you took 100 images after pulse
%               photoactivation, make trcprd = 100. if you did not do pulse
%               activation-imaging, simply skip trcprd then the program will treat all
%               traces in PC_sgmErflt as one big trace.

% Outputs:
     
% where,
% TRC_MP:       This cell array contains all traces contain multiple spots in
%               a single frame
% TRC_SP:       This cell array contains all traces contain at most one spot in
%               a single frame
%
% TRC_CON:      This cell array contains all detected spots and traces of each 
%               cell. The first column contains all spots within aqusition cycle and
%               spots are further broken into traces and saved in the subsequent columns.
%               Output of TRC_BRK contains:
%               1.           2.             3.          4.        5.
%               TRC_brk      num of blinks  On time     Off time  Photobleaching time
%
% TRC_DWT:      This cell array contains all traces used for dwell time
%               estimation. All traces in the array satisfy following constrains:
%               Displacement of every consecitve point pairs in the trace is
%               smaller than the DisplacementMax. Output of TRC_DWT contains
%               1-3,4-6,7-9,10-12 contains information on
%               effective binding state trace, 
%               length of the trace, 
%               and index of each frame relative to first localization        
%               for effective bound state, uneffective bound state,
%               effective unbound state and uneffective unbound state
%               respectively,
%               13-19 contains information on 
%               num of MP,  num of SP,   num of events,  
%               dwell time (individual) and (average) for effective bound state
%               dwell time (individual) and (average) for effective unbound state

% example: [CON30f,DT30f] = iQ_trcfi3(MSPZRC30f,35,DisplacementMax);
%% ---------------------Start of main routine -------------------------------
if nargin < 2, DisplacementMax = []; end;
if nargin < 3, misframe = 0; end;
[numcell ~]=size(TRC_MSP);

TRC_CON=cell(numcell,1);
TRC_DWT=cell(numcell,1);

TRC_MP = TRC_MSP (:,1);
TRC_SP = TRC_MSP (:,2);
% TRC_PP = TRC_MSP (:,3);
%% Loop through all cells in the PC file
for i = 1:numcell
    
    
    TRC_sp = TRC_SP {i,1};          % traces contians single spot
%     TRC_pp = TRC_PP {i,1};           
    
    %% Break the trace into continuous trace fragments and estimate the photophysics of FP
    
    TRC_con = TRC_sp;
    con_blnk = cell(size(TRC_con,1),1); con_on = cell(size(TRC_con,1),1);
    con_off = cell(size(TRC_con,1),1);  con_pb = cell(size(TRC_con,1),1);
    for n = 1:size(TRC_con,1);  % loop through all traces in one cell
        condata = TRC_con{n,1}; % get data for each trace
        conidx = condata(:,12); % get the frame number info
        trccontidx = mat2cell...
            (conidx',1,diff([0,find(diff(conidx') > misframe+1),length(conidx)])); % find out the break frame index
        rr = 2;
        for nn = 1:size(trccontidx,2) % loop through the break point and break the trace
            trccon = condata(ismember(condata(:,12),trccontidx{nn}),:);
            TRC_con{n,rr} = trccon;
            rr = rr+1;
        end
        % find out the info on num of blink, on time, off time and
        % photobleaching time of each aqusition cycle
        confrag =  TRC_con(n,2:end);
        confrag(cellfun(@isempty, confrag)) = [];
        numblnk = length(confrag)-1;    % calculate the numer of blinking
        %ontime,~] = cellfun(@size, confrag); % calculate the ontime
        
        burst_first = cellfun(@(c) c(1,12), confrag)'; % find out the frame number of first frame of each trace fragment
        burst_last = cellfun(@(c) c(end,12), confrag)'; % find out the frame number of last frame of each trace fragment
        
        ontime = burst_last-burst_first+1; % calculate the on time between bursts
        
        offtime = burst_first(2:end,1)-burst_last(1:end-1,1)-1; % calculate the off time between bursts
        
        trc_first = burst_first(1);
        %trc_first = floor(burst_first(1)/trcprd)*trcprd+1; % find out the frame number of first frame of aqusition cycles
        % calculate the photobleaching time
        if size(confrag,2) > 1;
            pbtime = burst_last(end,1) - trc_first+1;
        else
            pbtime = burst_first(end,1) - trc_first+1;
        end
        con_blnk{n,1} = numblnk;
        con_on{n,1} = ontime;
        con_off{n,1} = offtime;
        con_pb{n,1} = pbtime;
    end
    TRC_CON {i,1} = TRC_con;
    TRC_CON {i,2} = con_blnk;
    TRC_CON {i,3} = con_on;
    TRC_CON {i,4} = con_off;
    TRC_CON {i,5} = con_pb;
    
    %% break the single spot traces according to the spatial displacement
    TRC_brk = TRC_sp;
    for n = 1:size(TRC_brk,1);
        brkdata = TRC_brk{n,1};
        if isempty(DisplacementMax)
            errx = 2*(brkdata(1:end-1,17)+brkdata(2:end,17));
            erry = 2*(brkdata(1:end-1,18)+brkdata(2:end,18));
            goodIdx = abs(diff(brkdata(:,3)))>errx |abs(diff(brkdata(:,4)))>erry;% |diff(brkdata(:,12))> misframe; % break the trace with spatial information
        else    
            goodIdx = sqrt(diff(brkdata(:,3)).^2+diff(brkdata(:,4)).^2)>DisplacementMax';%|diff(brkdata(:,12))> misframe; % break the trace with spatial information
        end
        groupIdx = cumsum([1,abs((goodIdx'))~=0]);
        trcbrk = accumarray(groupIdx', (1:size(brkdata,1))', [], @(x){brkdata(x,:)} );
        TRC_brk(n,2:size(trcbrk,1)+1) = trcbrk';
    end
    
    
    if ~isempty(TRC_brk)
        %--------------------------------------------------------------------------
        %--------------------------------------------------------------------------
        % get the effective bound state (ebs) trace
        TRC_bs = TRC_brk;
        TRC_bs(cellfun(@(x) size(x,1)==1,TRC_bs))={[]}; %removed ub points
        bsidx = sum(cellfun(@(x) size(x,1)>1,TRC_bs(:,2:end)),2)>0; % find out usefule trcace index
        TRC_bs = TRC_bs(bsidx,:);
        
        % non-effictive bound states
        TRC_nebs = TRC_bs(:,2);
        TRC_nebs(cellfun(@(x) size(x,1)<2,TRC_nebs)) = [];
        
        FrameDis_nebs = cellfun(@(v) v(:,12)-v(1,12)+1, TRC_nebs,'uni',false);
        
        firstpoints_nebs = cellfun(@(v) v(1,12), TRC_nebs);
        lastpoints_nebs = cellfun(@(v) v(end,12), TRC_nebs);
        Frame_nebs = lastpoints_nebs-firstpoints_nebs;
        
        % effictive bound states
        TRC_ebsall = TRC_bs(:,3:end);
        TRC_ebsall = TRC_ebsall';
        TRC_ebsall(cellfun(@(x) size(x,1)<2,TRC_ebsall)) = [];
        if size(TRC_ebsall,1)<size(TRC_ebsall,2);
        TRC_ebsall = TRC_ebsall'; % make the TRC_ebs a one column cell;
        end
        if ~isempty(TRC_ebsall)
        for nn = 1:size(TRC_ebsall,1);
            ebsdata = TRC_ebsall{nn,1};
            ebsIdx = diff(ebsdata(:,12))> misframe+1;
            ebsgIdx = cumsum([1,abs((ebsIdx'))~=0]);
            trcebs = accumarray(ebsgIdx', (1:size(ebsdata,1))', [], @(x){ebsdata(x,:)} );
            TRC_ebsall(nn,2:size(trcebs,1)+1) = trcebs';
        end
        TRC_ebs = TRC_ebsall(:,2);
        TRC_ebs(cellfun(@(x) size(x,1)==1,TRC_ebs))=[]; % remove single spot
        
        FrameDis_ebs = cellfun(@(v) v(:,12)-v(1,12)+1, TRC_ebs,'uni',false);
        
        firstpoints_ebs = cellfun(@(v) v(1,12), TRC_ebs);
        lastpoints_ebs = cellfun(@(v) v(end,12), TRC_ebs);
        Frame_ebs = lastpoints_ebs-firstpoints_ebs+1;
        else
             TRC_ebs=[]; FrameDis_ebs=[]; Frame_ebs =[];
        end
        %--------------------------------------------------------------------------
        %--------------------------------------------------------------------------
        % get the effective unbound state trace (eubs)
        TRC_ubs = TRC_brk;
        TRC_ubs(cellfun(@(x) size(x,1)>1,TRC_ubs))={[]}; %removed bound points
        TRC_ubs = TRC_ubs';
        nextGroup = diff([true(1, size(TRC_ubs, 2)); cellfun(@isempty, TRC_ubs)]) < 0;
        index = reshape(cumsum(nextGroup(:)), size(nextGroup));
        TRC_ubs = arrayfun(@(x) vertcat(TRC_ubs{index==x}), 1:index(end,end),'UniformOutput', false)';
        
        % non-effictive unbound states neubs
        TRC_brk1ston = cellfun(@(x) x(1,12),TRC_brk(:,1),'uni',false);
        TRC_ubs1ston = cellfun(@(x) x(1,12),TRC_ubs(:,1),'uni',false);
        idx_neubs = ismember(cell2mat(TRC_ubs1ston),cell2mat(TRC_brk1ston));
        TRC_neubs = TRC_ubs(idx_neubs);
        
        FrameDis_neubs = cellfun(@(v) v(:,12)-v(1,12)+1, TRC_neubs,'uni',false);
        
        firstpoints_neubs = cellfun(@(v) v(1,12), TRC_neubs);
        lastpoints_neubs = cellfun(@(v) v(end,12), TRC_neubs);
        Frame_neubs = lastpoints_neubs-firstpoints_neubs;
        Frame_neubs(Frame_neubs(:)==0)=1;
        
        % effictive unbound states eubs
        TRC_eubs = TRC_ubs(~idx_neubs);
        
        FrameDis_eubs = cellfun(@(v) v(:,12)-v(1,12)+1, TRC_eubs,'uni',false);
        
        firstpoints_eubs = cellfun(@(v) v(1,12), TRC_eubs);
        lastpoints_eubs = cellfun(@(v) v(end,12), TRC_eubs);
        Frame_eubs = lastpoints_eubs-firstpoints_eubs;
        Frame_eubs(Frame_eubs(:)==0)=1;
        %--------------------------------------------------------------------------
        %--------------------------------------------------------------------------
        
        TRC_DWT{i,1} = TRC_ebs;
        TRC_DWT{i,2} = Frame_ebs;
        TRC_DWT{i,3} = FrameDis_ebs;
        
        TRC_DWT{i,4} = TRC_nebs;
        TRC_DWT{i,5} = Frame_nebs;
        TRC_DWT{i,6} = FrameDis_nebs;
        
        TRC_DWT{i,7} = TRC_eubs;
        TRC_DWT{i,8} = Frame_eubs;
        TRC_DWT{i,9} = FrameDis_eubs;
        
        TRC_DWT{i,10} = TRC_neubs;
        TRC_DWT{i,11} = Frame_neubs;
        TRC_DWT{i,12} = FrameDis_neubs;
        
        TRC_DWT{i,13} = TRC_brk;
        TRC_DWT{i,14} = TRC_ebsall;
    end
end

%% Estimate the binding events and ave residence time
TRC_DWT(cellfun(@(x) isempty(x),TRC_DWT))={[]};

% binding events = number of traces in MP + SP
[num_trc_MP,~] = cellfun(@size,TRC_MP);
[num_trc_SP,~] = cellfun(@size,TRC_SP);

% estimate the average residence time for each cell
TRC_DWT(:,15) = num2cell(num_trc_MP);
TRC_DWT(:,16) = num2cell(num_trc_SP);
TRC_DWT(:,17) = num2cell(num_trc_MP+num_trc_SP);
TRC_DWT(:,18) = cellfun(@(x) mean(x),TRC_DWT(:,2),'uni',false);
TRC_DWT(:,19) = num2cell(nanmean(cell2mat(TRC_DWT(:,16))));
TRC_DWT(:,20) = cellfun(@(x) mean(x),TRC_DWT(:,8),'uni',false);
TRC_DWT(:,21) = num2cell(nanmean(cell2mat(TRC_DWT(:,18))));


end
