# Supplementary material for: Spatiotemporal organization of membrane protein controls bacterial extracellular electron transfer
Source: Nat Commun. 2026 Feb 17;17:2855. doi: 10.1038/s41467-026-69655-y (PMC13021941; doi:10.1038/s41467-026-69655-y)
Supplement: Supplementary file 6 — Source Data [file 41467_2026_69655_MOESM6_ESM.xlsx]

## Sheet: Figure 1
Figure 1 e						Figure 1f						Figure 1g							Figure 1h
AA/O2	Lac/Fe3+(aq)	Lac/Fe3+(s)	Fe/Fum	H2/Fum		AA/O2	Lac/Fe3+(aq)	Lac/Fe3+(s)	Fe/Fum	H2/Fum		Uptake X	Uptake Y	Uptake Y SEM	Outflow X	Outflow Y	Outflow Y SEM		Uptake X	Uptake Y	Uptake Y err	Outflow X	Outflow Y	Outflow Y err
2.32874e-06	2.2934e-06	7.12216e-07	2.33886e-06	8.85407e-07		0.25	0.5	0.285714	0.25	0.560976		0.5	0.0871795	0.005931	0.5	0.04	0.0042496		0	0	0	0	0	0
3.26937e-06	1.27906e-06	2.70289e-06	3.92768e-07	1.8384e-06		0.210526	0.5	0.736842	0.352941	0.6875		1	0.0361446	0.00398969	3	0.040678	0.00272538		0.5	1.36	0.41	1	0.019	0.0806102
1.94369e-06	2.9243e-06	1.24019e-06	2.37049e-07	3.53965e-06		0.157895	0.366667	0.272727	0.333333	0.533333		1.5	0.030303	0.00300334	6	0.064	0.00242633		1.5	1.91	0.25	2	0.076	0.0537401
3.24874e-06	3.86325e-06	3.90437e-06	3.84748e-06	1.57825e-06		0.105263	0.555556	0.75	0.431373	0.75		2	0.0790476	0.0138354	12	0.27972	0.00588271		2.5	2.75	0.41	3	0.2865	0.135057
2.59678e-06	4.11398e-06	8.91282e-07	2.79256e-07	2.05368e-06		0.08	0.423077	0.611111	0.142857	0		2.5	0.0610687	0.00597399	24	0.395522	0.00441378		3	4.56	0.67	4	0.50725	0.260321
4.533e-06	3.06224e-06	4.23277e-06	3.61289e-06	1.87853e-06		0	0.375	0.625		0.6		3	0.15	0.0198827	36	0.483568	0.00534538		4	9.07	1.29	5	1.19425	0.581065
2.19968e-06	4.56588e-06	6.48188e-07	2.44146e-07	1.81186e-06		0	0.5	0.666667		0.6		4	0.307692	0.0121722	40	0.419098	0.00694979		5	12.95	1.26	10	5.73	1.13437
2.49546e-06	2.13334e-06	2.62484e-06	1.34413e-06	1.90029e-06		0.0666667	0.666667	0.888889		0.25		4.5	0.4375	0.00641628					6	10.86	2.57	15	9.16	1.12583
5.19117e-06	3.94496e-06	1.13981e-06	2.34527e-06	2.12516e-06		0	0.555556	0.636364				6	0.400002	0.0123933					24	11.69	2.1	20	10.1085	1.81514
3.6408e-06	4.46067e-06	1.07629e-06	1.94288e-06	2.3464e-06		0	0.5	0.444444				40	0.329338	0.0074117								25	10.37	1.11723
1.07241e-06	4.52991e-06	3.13249e-06	1.7776e-06	2.24699e-06		0	0.528302
3.3902e-06	4.84202e-06	2.11376e-06	5.53689e-06	2.29341e-06		0.105263	0.5
2.08567e-06	3.64719e-06	2.55908e-06	2.79811e-06	2.45961e-06		0.0526316	0.2
5.00891e-06	4.40832e-06	8.3079e-07	3.46024e-06	1.76529e-06		0	0.157895
2.56376e-06	2.17831e-06	1.54102e-06	6.87112e-07	2.17819e-06		0.0714286
2.16906e-06	2.81579e-06	1.75819e-06	1.4847e-06	1.57028e-06		0.0625
2.05447e-06	2.87573e-06	2.18047e-06	3.31284e-06	2.20214e-06		0
1.55465e-06	2.22222e-06	3.74263e-06	3.64182e-06	1.99469e-06		0
2.59385e-06	2.7587e-06	2.74807e-06	2.97332e-06	2.2404e-06		0
2.36829e-06	2.90785e-06	4.4749e-06	3.13811e-06	1.86488e-06		0
1.73042e-06	3.99179e-06	2.59855e-06	2.87299e-06	1.69146e-06		0
2.18226e-06	3.99486e-06	2.41102e-06	2.40388e-06	1.80681e-06		0.2
3.03511e-06	3.96721e-06	2.99433e-06	3.01074e-06	1.54847e-06		0
3.37149e-06	2.96765e-06	3.83441e-06	2.18101e-06	2.65455e-06		0
2.75481e-06	3.88954e-06	2.57467e-06	1.38622e-06	2.30616e-06		0
3.55647e-06	6.68606e-06	3.3321e-06	2.67197e-06	2.26362e-06		0
3.36774e-06	3.67059e-06	3.34192e-06	9.42706e-07	2.69732e-06		0
3.9751e-06	4.57943e-06	4.25428e-06	3.69477e-06	2.99123e-06		0.0769231
3.18377e-06	2.26088e-06	3.28853e-06	2.41765e-06	1.72874e-06		0.0714286
3.45369e-06	2.65636e-06	3.5273e-06	5.09013e-07	2.05501e-06		0.0357143
2.64686e-06	2.56183e-06	3.38251e-06	1.01354e-06	2.48037e-06		0.030303
3.39914e-06	2.99064e-06	3.76455e-06	1.33948e-07	2.14789e-06		0
2.07397e-06	1.79068e-06	2.91781e-06	2.69287e-06	1.58633e-06		0.0714286
3.04799e-06	4.27795e-06	2.69329e-06	2.16485e-06	1.91131e-06		0.0909091
3.11579e-06	3.88569e-06	3.06683e-06	2.05873e-07	2.20911e-06		0.0952381
4.19818e-06	2.53977e-06	4.1137e-06	2.7725e-06	1.84308e-06		0
3.00651e-06	4.94977e-06	4.35856e-06	2.016e-07	1.75727e-06		0
3.31426e-06	1.52145e-06	2.61039e-06	2.26441e-06	2.52919e-06		0.153846
2.23625e-06	2.6884e-06	3.0642e-06	2.57689e-06	1.3726e-06
3.0419e-06	3.5683e-06	4.45656e-06	2.15598e-06	1.85133e-06
2.58256e-06	3.59772e-06	4.38603e-06	3.40251e-06	1.67644e-06
1.21924e-06	3.19434e-06	4.9623e-06	1.38322e-06	2.01723e-06
3.80603e-06	3.48867e-06	3.66045e-06	6.88661e-07	2.05532e-06
2.48965e-06	6.64767e-06	3.21332e-06	1.27313e-06	1.92812e-06
2.33735e-06	4.4617e-06	5.34587e-06	3.56596e-06	1.76663e-06
9.95376e-07	3.30633e-06	2.74167e-06	4.48557e-06	1.13115e-06
2.95438e-06	4.11091e-06	4.07101e-06	3.73163e-06	1.98411e-06
1.99878e-06	4.60269e-06	5.57636e-06	2.31209e-06	2.16239e-06
2.03467e-06	3.95034e-06	3.531e-07	6.73179e-07	1.20009e-06
2.06641e-06	4.85797e-06	4.3324e-06	2.25834e-07	1.81275e-06
1.65437e-06	2.59485e-06	4.22335e-06	3.03441e-06	2.30394e-06
2.4915e-06	3.41856e-06	3.35869e-06	7.63891e-07	1.71814e-06
3.13946e-06	4.38175e-06	3.00179e-06	4.85851e-06	2.35323e-06
2.46936e-06	6.18582e-06	4.48242e-06	2.81681e-06	2.37958e-06
2.27523e-06	2.58181e-06	2.60067e-06	3.29737e-06	2.26132e-06
2.58661e-06	4.48005e-06	3.33192e-06	3.08237e-07	2.82188e-06
2.02271e-06	2.22335e-06	2.95151e-06	2.52515e-07	1.81104e-06
2.73794e-06	5.10363e-06	4.46078e-06	3.652e-06	2.31036e-06
2.08048e-06	2.06058e-06	5.81126e-06	2.71598e-06	2.82871e-06
2.59055e-06	2.60788e-06	3.20309e-06	4.62634e-06	2.44753e-06
2.39411e-06	2.57633e-06	4.16912e-06	2.87285e-06	3.08537e-06
2.04751e-06	1.78991e-06	3.53065e-06	4.87458e-06	2.00614e-06
3.85815e-06	1.86671e-06	2.75595e-06	3.94651e-06	2.72608e-06
2.81935e-06	2.04894e-06	4.11122e-06	1.29759e-06	2.24835e-06
2.88419e-06	4.70976e-06	3.27594e-06	1.80436e-06	3.81428e-06
3.17135e-06	1.62296e-06	3.43547e-06	7.76693e-07	2.44793e-06
1.79872e-06	3.03382e-06	4.41662e-06	7.97649e-07	5.32903e-07
1.36724e-06	2.10353e-06	4.117e-06	1.26404e-06	1.70797e-06
1.08218e-06	2.16546e-06	5.2288e-06	1.12358e-06	1.2153e-06
1.25433e-06	3.55487e-06	5.1136e-06	3.44055e-06	1.9523e-06
1.34406e-06	1.76165e-06	4.16754e-06	1.29466e-06	2.43453e-06
9.77769e-07	3.30233e-06	2.51699e-06	2.39343e-06	1.96045e-06
1.58579e-06	1.50796e-06	4.5873e-06	9.57978e-07	2.06196e-06
1.65672e-06	6.27627e-06	2.80164e-06	3.42882e-06	1.30245e-06
1.37096e-06	4.75417e-06	6.08309e-06	3.00562e-06	4.1082e-06
1.1018e-06	3.2365e-06	3.29886e-06	2.65539e-06	1.91439e-06
1.1409e-06	4.24295e-06	4.11669e-06	9.35964e-07	2.19769e-06
1.41776e-06	5.45976e-06	3.20131e-08	8.51775e-07	1.32768e-06
1.78732e-06	4.52019e-06	4.33395e-06	2.23051e-06	2.5842e-06
1.19757e-06	1.65494e-06	5.86833e-06	2.18517e-06	1.90421e-06
2.16291e-06	9.99132e-07	4.30347e-06	1.44665e-06	2.73307e-06
1.95968e-06	1.50751e-06	1.04908e-07	1.06402e-07	2.27016e-06
1.82384e-06	1.967e-06	4.78205e-06	2.85571e-06	1.97472e-06
1.80404e-06	2.20397e-06	4.63546e-06	1.79792e-06	1.59512e-06
2.32854e-06	1.62906e-06	2.94507e-06	4.50161e-06	1.03205e-06
2.08495e-06	3.19004e-06	6.27728e-06	1.31034e-06	1.91475e-06
2.46081e-06	2.03759e-06	1.61056e-06	2.23079e-06	2.0679e-06
1.42931e-06	3.22297e-06	4.15908e-06	1.09743e-06	2.18734e-06
3.01915e-06	1.33721e-06	2.04568e-07	1.18685e-06	3.08074e-06
2.4005e-06	2.65739e-06	4.59479e-06	2.19676e-06	2.39216e-06
2.90963e-06	1.55144e-06	4.60966e-06	2.07973e-06	2.29076e-06
2.54365e-06	1.36038e-06	5.48877e-06	5.34349e-07	2.23856e-06
1.28242e-06	8.45199e-07	2.84692e-06	1.03929e-06	2.27872e-06
2.04526e-06	1.08706e-06	5.44652e-06	2.24463e-06	1.15936e-06
2.05159e-06	2.13446e-06	4.46695e-06	1.06948e-06	2.82156e-06
1.55278e-06	2.18421e-06	3.59704e-06	9.86531e-07	2.75107e-06
1.15802e-06	2.65901e-06	4.22224e-06	2.43672e-06	3.35504e-06
3.37294e-06	2.36503e-06	4.15597e-06	3.26953e-06	1.55124e-06
1.38159e-06	2.32116e-06	3.67968e-06	1.48718e-06	1.94336e-06
2.6961e-06	1.86844e-06	4.23453e-06	1.37768e-06	2.80541e-06
8.45662e-07	1.52812e-06	2.55035e-06	3.39773e-06	2.06825e-06
1.02411e-06	1.33167e-06	2.41875e-06	2.09443e-06	2.34016e-06
2.97701e-06	1.61549e-06	2.28038e-06	1.24239e-06	3.12735e-06
1.77344e-06	1.87585e-06	2.57853e-06	1.17656e-06	4.77971e-06
2.48642e-06	1.08932e-06	2.98406e-06	1.13055e-06	3.7882e-06
2.08613e-06	2.65814e-06	2.49462e-06	2.71133e-06	1.95614e-06
3.12188e-06	1.46083e-06	1.71422e-06	1.41821e-06	2.47492e-06
2.02749e-06	1.91596e-06	2.74814e-06	1.85678e-06	1.77985e-06
1.64652e-06	8.55383e-07	1.46857e-06	3.08731e-07	2.06097e-06
1.93053e-06	1.47977e-06	3.8517e-06	2.31338e-06	2.10173e-06
2.82309e-06	2.16741e-06	2.44063e-06	1.14946e-06	3.13863e-06
2.91502e-06	3.2021e-06	2.83207e-06	7.3521e-07	1.64403e-06
1.46986e-06	1.19867e-06	3.55903e-06	8.71152e-07	2.27173e-06
3.50339e-06	1.93898e-06	4.23669e-06	1.05117e-06	2.12241e-06
2.05552e-06	1.54117e-06	3.0613e-06	2.72018e-06	3.28841e-06
1.22664e-06	3.81515e-06	2.49949e-06	2.83433e-06	2.57652e-06
2.34368e-06	3.35925e-06	3.12113e-06	3.73119e-06	1.42889e-06
3.02636e-06	4.00453e-06	4.16237e-06	3.44435e-06	2.62392e-06
2.59067e-06	4.23559e-06	2.77712e-06	6.22418e-06	2.64369e-06
1.90618e-06	8.67738e-07	3.29152e-06	3.59612e-06	3.7926e-06
4.04916e-06	2.96625e-06	1.9412e-06	1.89326e-06	2.09429e-06
1.7962e-06	3.2826e-06		2.27394e-06	2.01923e-06
1.74146e-06	4.84297e-06		3.33143e-06	4.58611e-06
1.83017e-06	3.55755e-06		2.24763e-06	3.42357e-06
2.29072e-06	3.97358e-06		3.38597e-06	2.35964e-06
3.95414e-06	4.50325e-06		6.797e-08	1.86717e-06
1.51796e-06	2.43311e-06		1.13635e-07	2.35336e-06
2.06837e-06	3.06894e-06		1.56478e-07	2.04989e-06
2.02542e-06	3.81159e-06		1.93397e-06	1.92444e-06
1.66443e-06	1.66521e-06		3.44877e-06	2.08635e-06
2.01069e-06	3.64539e-06		1.27647e-07	2.13832e-06
5.64874e-06	1.35524e-06		4.00056e-07	3.41009e-06
3.22494e-06	1.79393e-06		2.11179e-07	1.63088e-06
4.5081e-06	2.28756e-06		2.30613e-07	2.65832e-06
2.48001e-06	5.47283e-06		5.45429e-06	2.5793e-06
2.03476e-06	3.26281e-06		1.77786e-06	2.62157e-06
2.0914e-06	3.58713e-06		1.07817e-06	2.12998e-06
2.74764e-06	3.20859e-06		3.38101e-06	3.31062e-06
1.87291e-06	2.32379e-06		2.35379e-07	2.82702e-06
3.38938e-06	2.07757e-06		2.85738e-06	2.36895e-06
2.84637e-06	2.59999e-06		7.04176e-07	1.01144e-06
3.57205e-06	3.47278e-06		4.21758e-07	1.1588e-06
2.05071e-06	3.55505e-06		5.40725e-07	2.84767e-06
2.71567e-06	3.43337e-06		1.85066e-06	3.8292e-06
1.7029e-06	3.57294e-06		3.30315e-06	1.67444e-06
3.09884e-06	1.83975e-06		3.50774e-06	4.58823e-06
2.20099e-06	2.50598e-06		2.05146e-06	2.82669e-06
1.78541e-06	3.90164e-06		2.96638e-06	1.79063e-06
4.36104e-06	1.34703e-06		1.81959e-06	2.57115e-06
2.14138e-06	1.66716e-06		2.0182e-06	3.21209e-06
3.89503e-06	1.92062e-06		3.30106e-06	2.35151e-06
1.85864e-06	2.97552e-06		3.11922e-06	2.86504e-06
2.90762e-06	3.51324e-06		3.21087e-06	2.39827e-06
2.12036e-06	3.35817e-06		4.31917e-06	1.33681e-06
3.41059e-06	2.04999e-06		4.99499e-06	1.58878e-06
2.4859e-06	3.22823e-06		4.67087e-06	1.13289e-06
1.89128e-06	1.82179e-06		3.04328e-06	2.68976e-06
3.52451e-06	1.79939e-06		3.00846e-06	1.52941e-06
1.93958e-06	4.16196e-06		2.78325e-06	3.09157e-06
1.75885e-06	1.92678e-06		4.26149e-06	2.3486e-06
2.04318e-06	1.76338e-06		2.59053e-06	2.13279e-06
3.93729e-06	2.16053e-06		4.35841e-06	2.77039e-06
3.4515e-06	2.72917e-06		7.10856e-06	1.88146e-06
3.58861e-06	4.02725e-06		4.78925e-06	1.52563e-06
2.69693e-06	2.69009e-06		5.75906e-06	2.21797e-06
4.28191e-06	1.60808e-06		3.2194e-06	2.28779e-06
1.54148e-06	1.27316e-06		3.40312e-06	2.58117e-06
4.06865e-06	1.73481e-06		4.35328e-06
3.83334e-06	1.34094e-06		3.72612e-06
3.35349e-06	5.25445e-06		4.87183e-06
4.68336e-06	2.89418e-06		4.21599e-06
3.15605e-06	3.03754e-06		2.87085e-06
3.89463e-06	1.26779e-06		2.70665e-06
3.82422e-06	1.46057e-06		3.42819e-06
2.38347e-06	1.39729e-06		3.76781e-06
3.1361e-06	2.31336e-06		3.79683e-06
3.86534e-06	1.82355e-06		2.39236e-06
1.60658e-06	3.27274e-06		2.51254e-06
4.37147e-06	3.34951e-06		4.2664e-06
3.38673e-06	1.34823e-06		1.38739e-06
2.73197e-06	2.34003e-06		3.71754e-06
1.56584e-06	4.70803e-06		1.65917e-06
2.45854e-06	2.70272e-06		2.8596e-06
1.87995e-06	4.50221e-06		2.44239e-06
3.12424e-06	2.66673e-06		3.39456e-06
1.73827e-06	2.40664e-06		4.45537e-06
1.59346e-06	1.67272e-06		3.48406e-06
1.51302e-06	3.9773e-06		2.67169e-06
1.88349e-06	1.52904e-06		3.02182e-06
1.04652e-06	3.1371e-06		2.48701e-06
2.02257e-06	2.5641e-06		3.35244e-06
2.40199e-06	2.69052e-06		6.92638e-07
2.3053e-06	1.66514e-06		1.45494e-06
1.34174e-06	2.77475e-06		1.18068e-06
2.05516e-06	1.4611e-06		3.85338e-06
1.87916e-06	3.01576e-06		2.95967e-06
1.81579e-06	3.45726e-06		3.23156e-06
2.69715e-06	2.67042e-06		3.14962e-06
2.864e-06	2.30169e-06		2.74399e-06
2.5116e-06	4.98532e-06		2.84468e-06
1.77434e-06	1.37154e-06		3.42837e-06
2.57929e-06	1.81113e-06		3.38221e-06
1.99918e-06	3.05812e-06		3.20951e-06
2.54855e-06	2.18099e-06		3.60601e-06
2.45631e-06	2.85759e-06		3.00305e-06
1.64159e-06	3.19691e-06		1.24926e-06
2.0844e-06	3.87805e-06		3.84245e-06
2.15687e-06	3.22422e-06		3.10819e-06
1.57883e-06	3.4183e-06		4.3059e-06
1.4937e-06	3.15066e-06		2.52282e-06
1.6389e-06	1.21137e-06		2.43925e-06
9.73707e-07	4.86625e-06		2.53855e-06
4.05505e-06	3.06106e-06		2.5439e-06
2.97288e-06	2.91334e-06		2.79005e-06
1.10673e-06	2.80032e-06		2.09112e-06
1.92794e-06	3.94947e-06		3.10779e-06
1.95838e-06	2.70078e-06		2.09033e-06
1.96542e-06	1.35063e-06		2.5473e-06
3.09293e-06	4.9294e-06		2.73967e-06
1.77814e-06	5.30585e-06		2.09397e-06
2.49634e-06	2.87104e-06		3.14683e-06
3.22e-06	3.57634e-06		2.95921e-06
1.48773e-06	4.0353e-06		3.52464e-06
1.21593e-06	3.82137e-06		3.45063e-06
2.9849e-06	3.44949e-06		3.25671e-06
2.1099e-06	3.98051e-06		3.47281e-06
2.85958e-06	2.14072e-06		3.18974e-06
2.06718e-06	2.00867e-06		3.52464e-06
2.32881e-06	1.86932e-06		3.95017e-06
2.10753e-06	2.64661e-06		6.18519e-06
2.61016e-06	3.91872e-06		2.87996e-06
2.16706e-06	2.40607e-06		2.18171e-06
2.13831e-06	2.38812e-06		3.99193e-06
1.58445e-06	2.90085e-06		5.84655e-06
2.56996e-06	2.22337e-06		3.15368e-06
1.52774e-06	2.90228e-06		4.50046e-06
1.95388e-06	2.25327e-06		2.16712e-06
1.45501e-06	2.03119e-06		2.33873e-06
1.89194e-06	3.1681e-06		4.5591e-06
1.78352e-06	1.84654e-06		4.35409e-06
9.39829e-07	3.39173e-06		3.79252e-06
1.46131e-06	3.33545e-06		2.35085e-06
1.29616e-06	2.09919e-06		3.83185e-06
1.69406e-06	4.29439e-06		2.85478e-06
1.95425e-06	4.45251e-06		2.82458e-06
1.79192e-06	3.76777e-06		1.94564e-06
1.37741e-06	2.9118e-06		4.0373e-06
1.4832e-06	1.2195e-06		4.8352e-06
2.58729e-06	2.49171e-06		4.18511e-06
1.77041e-06	2.45535e-06		3.9251e-06
2.72866e-06	3.24757e-06		3.54542e-06
2.23031e-06	2.43053e-06		3.147e-06
1.28544e-06	2.90505e-06		3.38734e-06
1.7599e-06	2.85567e-06		3.36323e-06
1.69046e-06	1.74285e-06		2.18168e-06
2.58139e-06	2.04215e-06		4.2105e-06
1.83378e-06	1.94301e-06		2.94255e-06
1.55455e-06	2.53374e-06		2.71056e-06
8.86029e-07	2.65533e-06		3.45861e-06
1.83553e-06	2.84596e-06		4.2317e-06
1.04243e-06	1.3569e-06		2.38686e-06
1.64009e-06	1.63193e-06		3.91695e-06
2.48159e-06	3.98068e-06		3.002e-06
1.50775e-06	2.17867e-06		2.32367e-06
2.58757e-06	1.46445e-06		4.1913e-06
2.40272e-06	1.08338e-06		6.5177e-06
1.40083e-06	1.52795e-06		3.83069e-06
2.08945e-06	2.56412e-06		3.33512e-06
2.35729e-06	2.48873e-06		4.45733e-06
	1.06197e-06		4.44534e-06
	1.78387e-06		2.8369e-06
	1.40415e-06
	5.01339e-06
	1.26355e-06
	2.7753e-06
	1.95664e-06
	1.58064e-06
	2.32006e-06
	1.49946e-06
	8.17181e-07
	2.963e-06
	2.61618e-06
	2.70188e-06
	3.38546e-06
	6.87932e-07
	1.80484e-06
	2.8547e-06
	2.86754e-06
	1.54291e-06
	3.95242e-06
	2.01013e-06
	2.271e-06
	2.10692e-06
	3.44422e-06
	1.93216e-06
	3.10934e-06
	3.2522e-06
	4.17632e-06
	2.53775e-06
	3.03213e-06
	3.00939e-06
	3.35222e-06
	3.33371e-06
	3.50062e-06
	3.91865e-06
	6.76056e-06
	1.98315e-06
	2.32062e-06
	2.14766e-06
	8.31858e-07
	1.71837e-06
	1.84103e-06
	1.29901e-06
	2.95307e-06
	2.62246e-06
	3.00739e-06
	3.15421e-06
	2.86081e-06
	3.04711e-06
	1.94978e-06
	1.01081e-06
	1.39729e-06
	1.69865e-06
	3.38735e-06
	1.37027e-06
	2.33281e-06
	4.12197e-06
	4.27046e-06
	2.07285e-06
	1.65927e-06
	2.23348e-06
	1.18248e-06
	1.94891e-06
	7.60733e-07
	1.83411e-06
	1.51432e-06
	8.28463e-07
	1.52601e-06
	1.81122e-06
	2.22458e-06
	2.00689e-06
	2.41634e-06
	2.37464e-06
	1.70464e-06
	2.88225e-06
	8.11583e-07
	4.02874e-06
	2.1813e-06
	3.98318e-06
	3.33181e-06
	2.04753e-06
	3.11405e-06
	3.33035e-06
	2.95657e-06
	2.97876e-06
	3.13148e-06
	3.73515e-06
	2.7051e-06
	3.85122e-06
	1.49913e-06
	5.74092e-06
	2.93579e-06
	3.19772e-06
	2.88057e-06
	1.49063e-06
	1.7458e-06
	3.97473e-06
	2.84868e-06
	3.38248e-06
	8.68424e-07
	4.49519e-06
	2.96869e-06
	3.06459e-06
	1.82014e-06
	4.4194e-06
	4.28945e-06
	2.82986e-06
	5.07603e-06
	3.67563e-06
	5.14681e-06
	1.60003e-06
	1.78531e-06
	2.47034e-06
	1.97307e-06
	3.33595e-06
	1.27168e-06
	2.08574e-06
	1.1061e-06
	3.68059e-06
	4.48552e-06
	3.23935e-06
	1.83714e-06
	2.21162e-06
	1.10529e-06
	2.28011e-06
	1.72218e-06
	2.68291e-06
	2.22839e-06
	2.29548e-06
	2.08973e-06
	2.23462e-06
	2.35667e-06
	2.86689e-06
	2.04147e-06
	3.97099e-06
	4.13216e-06
	3.57606e-06
	3.8525e-06
	4.15382e-06
	3.80357e-06
	5.66674e-06
	2.35904e-06
	4.63496e-06
	3.50872e-06
	4.11282e-06
	2.88217e-06
	4.60337e-06
	3.55195e-06
	3.75596e-06
	4.04528e-06
	4.20593e-06
	2.2671e-06
	1.52063e-06
	4.38693e-06
	3.42243e-06
	1.85964e-06
	8.61289e-07
	2.67771e-06
	3.80795e-06
	2.53121e-06
	1.77736e-06
	2.84483e-06
	1.71192e-06
	1.29591e-06
	2.55225e-06
	1.53395e-06
	2.64582e-06
	2.64607e-06
	3.24915e-06
	2.69519e-06
	1.8074e-06
	4.27538e-06
	2.09401e-06
	3.90869e-06
	2.7164e-06
	1.74761e-06
	1.78493e-06
	1.57629e-06
	2.19405e-06
	3.54387e-06
	3.36329e-06
	1.73104e-06
	2.41468e-06
	1.86935e-06
	3.817e-06
	1.70422e-06
	3.06877e-06
	2.89117e-06
	3.41536e-06
	2.13847e-06
	2.36634e-06
	3.73191e-06
	2.30463e-06
	3.45728e-06
	4.0339e-06
	3.54852e-06
	1.10551e-06
	1.57799e-06
	2.89095e-06
	2.89761e-06
	2.51449e-06
	4.04742e-06
	2.07647e-06
	2.53963e-06
	3.01658e-06
	4.03524e-06
	2.63246e-06
	4.45641e-06
	2.66447e-06
	2.21417e-06

## Sheet: Figure 2
Figure 2e							Figure 2f									Figure 2g
(i)		(ii)		(iii)			scatter plot				Upper histogram		Right histogram			scatter plot
x	y	x	y	x	y		x	x error	y	y error	x	y	x	y		x	y	y error
0	-0.0392104	0	-0.034376	0	-0.038749		2.57047	0.122949	0.661246	0.481981	0.14	1	0.205	24		1376.89	2.57047	0.122949
0.5	-0.0645498	0.5	-0.0219105	0.5	-0.105804		2.4277	0.718278	1.74921	2.62182	0.42	3	0.615	6		368.689	2.4277	0.718278
1	0.10376	1	0.0133069	1	-0.0548305		2.99897	0.149704	0.553582	0.325428	0.7	2	1.025	2		1354.71	2.99897	0.149704
1.5	0.071947	1.5	0.0364459	1.5	0.201918		1.5034	0.0249196	0.0642488	0.220526	0.98	4	1.435	3		1392.65	1.5034	0.0249196
2	1.29242	2	0.0283395	2	0.0837803		4.02814	0.0242347	0.0674515	0.355897	1.26	6	1.845	2		284.047	4.02814	0.0242347
2.5	0.946138	2.5	0.0734009	2.5	-0.171577		4.66361	0.227248	0.59341	1.44959	1.54	3	2.255	4		425.559	4.66361	0.227248
3	0.667621	3	0.648341	3	-0.0560187		1.2443	0	0.00246268	0	1.82	3	2.665	1		810.507	1.2443	0
3.5	0.729007	3.5	0.88548	3.5	0.141281		2.99213	0.00677726	0.0729862	0.0425446	2.1	3	3.075	1		845.637	2.99213	0.00677726
4	0.976117	4	1.29575	4	0.525251		0.949257	0.00381759	0.0588482	0.0221249	2.38	2	3.485	0		1760.37	0.949257	0.00381759
4.5	0.632999	4.5	0.874859	4.5	1.26545		4.98702	0.0241532	0.0740226	0.125506	2.66	3	3.895	2		230.897	4.98702	0.0241532
5	1.3298	5	0.802025	5	0.86532		1.41683	0.639177	2.59234	2.5907	2.94	5				1806.49	1.41683	0.639177
5.5	1.15704	5.5	1.0195	5.5	1.01761		1.72252	0	0.024078	0	3.22	2				2507.17	1.72252	0
6	1.26886	6	1.07614	6	0.851621		3.99984	5.01042e-05	0.000313357	1.74048e-06	3.5	2				840.902	3.99984	5.01042e-05
							5.47649	0.00626348	0.0752444	0.0187859	3.78	0				698.121	5.47649	0.00626348
							2.47789	0.00321377	0.0261135	0.0178088	4.06	2				2358.5	2.47789	0.00321377
							2.97407	0.0087902	0.0714351	0.0192747	4.34	1				899.512	2.97407	0.0087902
							0.994279	0.0021672	0.0109238	0.000823014	4.62	1				2715.87	0.994279	0.0021672
							1.51339	0.191905	1.77604	0.689139	4.9	1				2061.61	1.51339	0.191905
							1.73693	0.231641	1.43065	0.81792	5.18	0				1307.66	1.73693	0.231641
							1.24393	0.118015	1.62979	0.411067	5.46	1				2042.78	1.24393	0.118015
							0.360535	0.233839	4.03123	0.974618						3330.73	0.360535	0.233839
							1.14064	0.158702	0.80587	0.546049						2220.75	1.14064	0.158702
							3.25429	0.00491446	0.03413	0.0492514						997.729	3.25429	0.00491446
							3.50734	0.00616389	0.0358218	0.0695965						1412.56	3.50734	0.00616389
							3.5768	0	0.00829936	0						1372.26	3.5768	0
							2.70962	0.491584	2.14663	1.75519						1674.39	2.70962	0.491584
							4.30223	0.397538	1.06667	1.24902						1003.59	4.30223	0.397538
							0.993818	0.272417	0.693632	0.931363						689.761	0.993818	0.272417
							2.22069	0.315692	0.877461	1.09757						1104.51	2.22069	0.315692
							2.17992	0.421146	2.15248	1.59265						1272.69	2.17992	0.421146
							1.12177	0	0.0028894	0						485.166	1.12177	0
							3.19773	0.175892	0.300713	0.445511						1100.33	3.19773	0.175892
							0.820969	0.190324	0.505823	0.641409						452.823	0.820969	0.190324
							0.984065	0.0173654	0.0304779	0.00634257						1305.77	0.984065	0.0173654
							1.24925	0.000588629	0.00184208	0.000898837						775.018	1.24925	0.000588629
							2.79456	0.507839	2.17807	1.77616						1080.59	2.79456	0.507839
							0.308018	0.916137	2.09936	2.37833						823.411	0.308018	0.916137
							2.19884	0.0123105	0.0314494	0.221737						1505.1	2.19884	0.0123105
							1.7424	0.0133016	0.0339219	0.0587398						593.37	1.7424	0.0133016
							1.23877	0.00874429	0.0363064	0.0266711						1482.59	1.23877	0.00874429
							2.98485	0.00466926	0.0221711	0.013691						774.092	2.98485	0.00466926
							0.473639	0.324551	1.30794	0.923954						774.655	0.473639	0.324551
							0.174236	0.943705	3.04537	2.63259						899.88	0.174236	0.943705
							2.96883	1.28407	3.76389	2.45532						1323.45	2.96883	1.28407
							0.814936	0.0814716	0.336959	0.415198						826.914	0.814936	0.0814716

## Sheet: Figure 4
Figure 4b							Figure 4c										Figure 4d
Xoff	Yoff	Yoff Smooth	Xon	Yon	Yon Smooth		raw data			histogram							Upper histogram				scatterplot
0	0	-1.44577	0	0	-1.26659		with condensate	no condensate	off cell	with condensate		no condensate		off cell			with condensate		no condensate		Conc	photocurrent
0.01	-1.30166	-1.46422	0.01	-1.20122	-1.35506		-0.721808	-0.119987	0.272139	x	y	x	y	x	y		x	y	x	y	1.0252	-0.7218
0.02	-1.20332	-1.4947	0.02	-1.00244	-1.40372		-0.744395	-0.163683	-0.706487	-0.9	2	-0.6	2	-1.2	1		0.32	1	0.32	1	0.3993	-0.7444
0.03	-1.10498	-1.47913	0.03	-1.50366	-1.45255		-0.854457	-0.280054	-0.0614434	-0.75	8	-0.45	4	-1.05	0		0.4	5	0.4	4	0.9094	-0.8545
0.04	-1.80664	-1.47742	0.04	-1.00488	-1.48903		-0.600496	-0.275452	-0.084303	-0.6	15	-0.3	6	-0.9	1		0.48	5	0.48	3	0.9293	-0.6005
0.05	-2.4083	-1.50392	0.05	-1.2061	-1.47464		-0.490004	-0.309799	0.0828505	-0.45	12	-0.15	17	-0.75	4		0.56	5	0.56	7	0.7884	-0.49
0.06	-1.90996	-1.52075	0.06	-0.60732	-1.50756		-0.678941	-0.391099	-0.756119	-0.3	4	0	5	-0.6	3		0.64	7	0.64	7	0.3882	-0.6789
0.07	-0.81162	-1.52899	0.07	-1.30854	-1.5603		-0.598912	0.158807	0.342502	-0.15	2	0.15	4	-0.45	4		0.72	8	0.72	6	0.8811	-0.5989
0.08	-0.21328	-1.54384	0.08	-1.90976	-1.60576		-0.730375	0.579892	-0.467596	0	0	0.3	3	-0.3	4		0.8	4	0.8	8	0.3559	-0.7304
0.09	-1.91494	-1.55427	0.09	-0.81098	-1.60329		1.34336	0.13189	-0.0932039	0.15	1	0.45	2	-0.15	5		0.88	1	0.88	3	0.5593	1.3434
0.1	-0.9166	-1.5774	0.1	-2.2122	-1.59102		-0.713824	0.14264	-0.142216	0.3	1	0.6	3	0	12		0.96	5	0.96	1	0.4695	-0.7138
0.11	-0.01826	-1.60877	0.11	-0.91342	-1.59895		-0.211074	-0.579347	0.0800052	0.45	1	0.75	0	0.15	6		1.04	3	1.04	3	0.4923	-0.2111
0.12	-1.01992	-1.61636	0.12	-0.91464	-1.62828		0.315285	0.847083	-0.0903757	0.6	2	0.9	1	0.3	4		1.12	2	1.12	0	0.4882	0.3153
0.13	-0.62158	-1.60838	0.13	-0.71586	-1.63467		-0.647533	-0.274405	-0.374122	0.75	3			0.45	2		1.2	1	1.2	1	0.2947	-0.6475
0.14	-0.92324	-1.60386	0.14	-0.91708	-1.67013		0.832864	-0.261924	-0.854555	0.9	1			0.6	0		1.28	1	1.28	0	0.3658	0.8329
0.15	-2.1249	-1.62536	0.15	-0.8183	-1.6836		0.0475177	-0.315811	0.734771	1.05	0			0.75	2		1.36	1	1.36	1	0.4179	0.0475
0.16	-2.32656	-1.63461	0.16	-1.01952	-1.69635		-0.486206	-0.246886	-0.199335	1.2	0						1.44	2	1.44	0	1.426	-0.4862
0.17	-2.42822	-1.63529	0.17	-1.52074	-1.70304		-0.666749	-0.220086	-0.453375	1.35	1						1.52	2	1.52	0	1.4282	-0.6667
0.18	-2.92988	-1.65966	0.18	-3.32196	-1.71994		-0.557719	-0.209514	0.166973										1.6	2	1.0669	-0.5577
0.19	-2.93154	-1.64436	0.19	-2.42318	-1.73344		-0.568977	-0.393174	-0.759114												1.1492	-0.569
0.2	-1.8332	-1.62987	0.2	-3.1244	-1.74629		-0.605022	-0.455641	0.101601												1.4857	-0.605
0.21	-2.13486	-1.67403	0.21	-2.42562	-1.80751		-0.719622	-0.651068	-0.309218												1.4565	-0.7196
0.22	-1.13652	-1.69319	0.22	-2.52684	-1.84123		-0.515766	0.394795	0.195277												0.773	-0.5158
0.23	-1.43818	-1.71985	0.23	-2.32806	-1.85245		-0.300545	-0.238374	-0.726529												0.8811	-0.3005
0.24	-2.13984	-1.73401	0.24	-1.12928	-1.86867		-1.03932	-0.072459	-0.115684												1.1011	-1.0393
0.25	-1.9415	-1.75067	0.25	-2.3305	-1.90489		-0.560228	-0.178418	-0.042395												0.6375	-0.5602
0.26	-1.74316	-1.76483	0.26	-2.93172	-1.91611		-0.375536	-0.000877131	0.0204135												0.9256	-0.3755
0.27	-1.94482	-1.77399	0.27	-2.83294	-1.94733		-0.338275	-0.472228	-0.176027												1.2529	-0.3383
0.28	-1.84648	-1.80065	0.28	-1.53416	-1.97105		-0.47487	0.591552	-0.456137												0.7074	-0.4749
0.29	-2.24814	-1.84981	0.29	-1.23538	-1.96727		0.60872	-0.656062	-0.0634145												0.6512	0.6087
0.3	-2.5498	-1.85397	0.3	-1.8366	-1.99349		-0.519741	-0.0458613	0.0515037												1.3205	-0.5197
0.31	-1.85146	-1.88063	0.31	-2.53782	-1.98721		0.468052	0.0360815	-0.0927912												0.7306	0.4681
0.32	-1.35312	-1.93979	0.32	-1.83904	-2.01593		-0.568249	-0.201632	-0.24386												0.7754	-0.5682
0.33	-1.45478	-1.96645	0.33	-2.84026	-2.04715		-0.808269	-0.186182	-0.164764												0.4329	-0.8083
0.34	-2.35644	-1.98561	0.34	-2.14148	-2.05337		-0.71339	0.243335	0.0283986												0.7129	-0.7134
0.35	-1.9581	-2.01727	0.35	-2.1427	-2.04459		0.712544	-0.57495	-0.0756271												0.812	0.7125
0.36	-1.65976	-2.02143	0.36	-1.94392	-2.08331		-0.658659	-0.270573	-0.130852												0.478	-0.6587
0.37	-2.56142	-2.01559	0.37	-2.34514	-2.08203		-0.639548	-0.3861	-1.27162												0.6485	-0.6395
0.38	-1.06308	-2.02475	0.38	-2.24636	-2.06325		0.643238	-0.200015	0.188946												0.6955	0.6432
0.39	-1.06474	-2.00891	0.39	-2.24758	-1.99447		-0.767395	0.0911699	-0.449956												0.6353	-0.7674
0.4	-1.7664	-1.99807	0.4	-2.4488	-1.95319		-0.829222	0.29733	-0.100538												0.9963	-0.8292
0.41	-2.06806	-2.00973	0.41	-2.55002	-1.90941		0.288409	-0.201607	-0.650817												1.0344	0.2884
0.42	-2.26972	-2.02389	0.42	-1.45124	-1.89563		-0.763662	0.302267	0.399886												0.6201	-0.7637
0.43	-1.67138	-2.06805	0.43	-2.15246	-1.84685		-0.631153	-0.279071	-0.564683												0.4978	-0.6312
0.44	-2.47304	-2.09221	0.44	-2.45368	-1.84557		-0.515754	-0.213559	-0.405095												0.6152	-0.5158
0.45	-2.9747	-2.08887	0.45	-1.6549	-1.87429		-1.0175	-0.103895	-0.779132												0.3671	-1.0175
0.46	-2.27636	-2.08553	0.46	-1.85612	-1.87551		-0.868635	-0.302252	0.741073												0.5798	-0.8686
0.47	-1.87802	-2.10219	0.47	-2.25734	-1.85673		0.465044	0.461593	-0.900756												0.6468	0.465
0.48	-2.17968	-2.10635	0.48	-1.75856	-1.83045		-0.626477		-0.277126												0.6801	-0.6265
0.49	-2.08134	-2.10551	0.49	-1.85978	-1.83667		-0.594954														0.7021	-0.595
0.5	-1.983	-2.08967	0.5	-1.961	-1.86039		-0.807419														0.5091	-0.8074
0.51	-2.38466	-2.05383	0.51	-2.06222	-1.88911		-0.277118														0.5772	-0.2771
0.52	-2.08632	-2.05299	0.52	-2.16344	-1.90783		-0.363861														0.4338	-0.3639
0.53	-1.38798	-2.07465	0.53	-0.96466	-1.92905		-0.797818														0.6059	-0.7978
0.54	-2.18964	-2.10131	0.54	-0.56588	-1.91277																0.7932	-0.12
0.55	-2.2913	-2.12797	0.55	-2.3671	-1.91399																0.7775	-0.1637
0.56	-2.09296	-2.15463	0.56	-0.96832	-1.90021																0.5264	-0.2801
0.57	-2.79462	-2.19129	0.57	-0.76954	-1.89143																0.6933	-0.2755
0.58	-2.29628	-2.19795	0.58	-0.57076	-1.89515																0.4972	-0.3098
0.59	-2.49794	-2.23711	0.59	-0.77198	-1.89637																0.5874	-0.3911
0.6	-2.2996	-2.26377	0.6	-1.3732	-1.89009																0.5705	0.1588
0.61	-2.70126	-2.28293	0.61	-1.87442	-1.89381																0.5772	0.5799
0.62	-2.90292	-2.28709	0.62	-0.57564	-1.87253																0.7615	0.1319
0.63	-2.40458	-2.32375	0.63	-2.27686	-1.88625																0.597	0.1426
0.64	-2.00624	-2.33041	0.64	-2.27808	-1.90997																0.4418	-0.5793
0.65	-1.8079	-2.33207	0.65	-2.3793	-1.89119																0.4373	0.8471
0.66	-2.40956	-2.29123	0.66	-2.18052	-1.87491																1.0311	-0.2744
0.67	-2.11122	-2.28539	0.67	-1.78174	-1.85613																0.8606	-0.2619
0.68	-1.81288	-2.28205	0.68	-1.78296	-1.82485																0.9646	-0.3158
0.69	-1.61454	-2.25621	0.69	-2.18418	-1.78107																0.7433	-0.2469
0.7	-1.1162	-2.26037	0.7	-2.9854	-1.75979																0.8408	-0.2201
0.71	-1.81786	-2.25953	0.71	-3.28662	-1.75101																0.7661	-0.2095
0.72	-2.21952	-2.28119	0.72	-2.68784	-1.73473																1.0208	-0.3932
0.73	-2.52118	-2.30285	0.73	-2.18906	-1.72845																0.7197	-0.4556
0.74	-3.42284	-2.32451	0.74	-2.19028	-1.77717																1.2893	-0.6511
0.75	-3.0245	-2.32867	0.75	-1.5915	-1.81089																1.558	0.3948
0.76	-3.12616	-2.32533	0.76	-1.59272	-1.78961																1.5951	-0.2384
0.77	-2.82782	-2.33949	0.77	-2.49394	-1.78833																0.6707	-0.0725
0.78	-2.62948	-2.34115	0.78	-2.29516	-1.79955																0.9242	-0.1784
0.79	-2.13114	-2.37031	0.79	-1.99638	-1.80827																0.5325	-0.00087713
0.8	-2.5328	-2.38447	0.8	-2.5976	-1.83199																0.5365	-0.4722
0.81	-2.23446	-2.37863	0.81	-1.69882	-1.84571																0.65	0.5916
0.82	-3.73612	-2.38779	0.82	-2.00004	-1.84193																0.7759	-0.6561
0.83	-1.93778	-2.36695	0.83	-3.10126	-1.86815																0.653	-0.0459
0.84	-2.53944	-2.35361	0.84	-1.70248	-1.83437																0.6393	0.0361
0.85	-1.3411	-2.33277	0.85	-1.0037	-1.78809																0.3866	-0.2016
0.86	-2.04276	-2.31443	0.86	-1.10492	-1.77431																0.5168	-0.1862
0.87	-1.74442	-2.29609	0.87	-1.00614	-1.75553																0.3673	0.2433
0.88	-1.14608	-2.28025	0.88	-0.00736	-1.76425																0.3787	-0.5749
0.89	-2.24774	-2.27191	0.89	-1.00858	-1.77547																0.2914	-0.2706
0.9	-1.9494	-2.29857	0.9	-1.6098	-1.76919																0.515	-0.3861
0.91	-3.25106	-2.33273	0.91	-1.41102	-1.74041																0.6214	-0.2
0.92	-2.95272	-2.33689	0.92	-1.91224	-1.70663																0.5332	0.0912
0.93	-2.25438	-2.32605	0.93	-2.91346	-1.68535																0.7788	0.2973
0.94	-2.35604	-2.30771	0.94	-1.91468	-1.66407																1.1541	-0.2016
0.95	-2.1577	-2.26187	0.95	-1.5159	-1.64279																0.6237	0.3023
0.96	-2.65936	-2.23853	0.96	-0.91712	-1.63901																0.7985	-0.2791
0.97	-2.86102	-2.21519	0.97	-1.21834	-1.64523																0.8583	-0.2136
0.98	-3.46268	-2.20185	0.98	-0.91956	-1.62395																0.7054	-0.1039
0.99	-3.06434	-2.16351	0.99	-1.72078	-1.58267																0.3607	-0.3023
1	-2.066	-2.16267	1	-1.922	-1.58639																0.4347	0.4616
1.01	-3.06766	-2.14433	1.01	-1.72322	-1.55511
1.02	-2.06932	-2.15849	1.02	-1.62444	-1.54383
1.03	-1.87098	-2.10265	1.03	-0.92566	-1.52005
1.04	-1.17264	-2.11681	1.04	-0.42688	-1.47127
1.05	-1.0743	-2.08097	1.05	-1.8281	-1.46499
1.06	-1.67596	-2.09763	1.06	-1.42932	-1.48621
1.07	-1.47762	-2.11179	1.07	-2.13054	-1.49493
1.08	-1.47928	-2.11845	1.08	-2.23176	-1.48365
1.09	-2.68094	-2.12761	1.09	-1.93298	-1.52237
1.1	-2.4826	-2.11927	1.1	-1.8342	-1.53859
1.11	-1.98426	-2.11343	1.11	-1.93542	-1.52731
1.12	-1.78592	-2.08259	1.12	-1.83664	-1.50853
1.13	-1.78758	-2.07425	1.13	-1.33786	-1.49975
1.14	-1.58924	-2.06591	1.14	-1.33908	-1.50347
1.15	-2.0909	-2.07007	1.15	-1.4403	-1.51969
1.16	-2.19256	-2.06673	1.16	-1.84152	-1.53341
1.17	-2.29422	-2.02589	1.17	-1.64274	-1.53713
1.18	-1.09588	-2.01505	1.18	-0.64396	-1.55335
1.19	-2.09754	-1.96921	1.19	-2.14518	-1.55707
1.2	-1.7992	-1.92837	1.2	-1.3464	-1.55329
1.21	-2.80086	-1.92003	1.21	-1.24762	-1.56451
1.22	-1.50252	-1.91919	1.22	-1.04884	-1.59573
1.23	-2.50418	-1.93585	1.23	-1.15006	-1.59695
1.24	-1.10584	-1.95001	1.24	-1.45128	-1.61817
1.25	-2.0075	-1.99917	1.25	-1.8525	-1.65189
1.26	-2.60916	-2.03083	1.26	-1.45372	-1.64811
1.27	-2.01082	-2.05749	1.27	-0.55494	-1.64433
1.28	-1.51248	-2.08415	1.28	-1.55616	-1.63555
1.29	-1.91414	-2.10081	1.29	-1.65738	-1.60177
1.3	-1.7158	-2.08247	1.3	-1.1586	-1.58799
1.31	-2.01746	-2.07163	1.31	-0.65982	-1.59421
1.32	-2.61912	-2.05579	1.32	-1.56104	-1.57293
1.33	-1.92078	-2.05745	1.33	-3.06226	-1.55665
1.34	-2.52244	-2.08161	1.34	-2.56348	-1.58037
1.35	-2.0241	-2.09827	1.35	-2.0647	-1.60659
1.36	-1.02576	-2.09243	1.36	-1.06592	-1.61281
1.37	-2.42742	-2.05909	1.37	-1.86714	-1.59403
1.38	-1.62908	-2.03575	1.38	-1.06836	-1.59525
1.39	-1.43074	-2.06241	1.39	-1.56958	-1.65147
1.4	-1.7324	-2.04907	1.4	-2.3708	-1.65269
1.41	-3.03406	-2.04823	1.41	-2.97202	-1.68141
1.42	-2.73572	-2.02739	1.42	-1.67324	-1.70513
1.43	-2.43738	-2.02405	1.43	-1.77446	-1.73885
1.44	-3.13904	-1.98571	1.44	-1.77568	-1.75507
1.45	-2.3407	-1.98737	1.45	-1.6769	-1.76379
1.46	-2.74236	-1.98153	1.46	-1.27812	-1.76001
1.47	-2.54402	-1.96319	1.47	-1.77934	-1.77123
1.48	-2.14568	-1.95485	1.48	-0.88056	-1.81995
1.49	-1.94734	-1.94151	1.49	-1.38178	-1.83117
1.5	-2.049	-1.93317	1.5	-2.083	-1.83989
1.51	-1.35066	-1.93483	1.51	-1.08422	-1.87611
1.52	-1.85232	-1.92649	1.52	-1.18544	-1.90483
1.53	-2.75398	-1.91315	1.53	-2.28666	-1.89355
1.54	-2.25564	-1.91981	1.54	-2.38788	-1.83727
1.55	-1.8573	-1.91647	1.55	-1.6891	-1.81349
1.56	-0.85896	-1.94313	1.56	-1.09032	-1.80471
1.57	-1.36062	-1.95729	1.57	-1.69154	-1.81343
1.58	-2.16228	-1.94895	1.58	-2.89276	-1.80715
1.59	-1.56394	-1.96811	1.59	-2.19398	-1.81337
1.6	-1.7656	-1.98477	1.6	-2.4952	-1.80209
1.61	-1.96726	-1.96643	1.61	-2.19642	-1.79331
1.62	-1.36892	-1.94059	1.62	-2.39764	-1.73703
1.63	-0.97058	-1.93475	1.63	-1.79886	-1.72575
1.64	-1.17224	-1.91641	1.64	-1.80008	-1.70197
1.65	-1.7739	-1.89807	1.65	-1.7013	-1.73319
1.66	-1.87556	-1.88973	1.66	-1.90252	-1.72941
1.67	-1.67722	-1.86389	1.67	-2.50374	-1.74813
1.68	-0.97888	-1.84805	1.68	-2.00496	-1.78185
1.69	-1.58054	-1.84971	1.69	-2.00618	-1.85057
1.7	-1.7822	-1.84887	1.7	-2.6074	-1.90929
1.71	-1.68386	-1.86303	1.71	-1.80862	-1.91301
1.72	-2.08552	-1.89219	1.72	-1.10984	-1.94673
1.73	-2.18718	-1.91885	1.73	-0.81106	-1.98545
1.74	-2.38884	-1.92301	1.74	-1.61228	-2.02417
1.75	-3.0905	-1.93217	1.75	-1.7135	-2.04289
1.76	-1.59216	-1.91633	1.76	-1.41472	-2.07161
1.77	-2.09382	-1.95299	1.77	-1.61594	-2.09283
1.78	-2.39548	-1.97715	1.78	-1.31716	-2.12655
1.79	-2.09714	-1.96631	1.79	-1.11838	-2.10777
1.8	-0.9988	-1.95547	1.8	-2.0196	-2.09399
1.81	-2.00046	-1.95213	1.81	-0.72082	-2.08271
1.82	-2.50212	-1.96379	1.82	-1.22204	-2.09643
1.83	-1.70378	-1.98295	1.83	-0.82326	-2.12015
1.84	-2.40544	-1.97211	1.84	-3.02448	-2.15887
1.85	-2.0071	-1.97627	1.85	-1.5257	-2.18259
1.86	-1.70876	-1.97293	1.86	-2.02692	-2.23131
1.87	-1.91042	-1.97459	1.87	-3.12814	-2.25253
1.88	-2.21208	-1.98875	1.88	-3.62936	-2.27375
1.89	-1.91374	-2.03291	1.89	-3.73058	-2.26997
1.9	-2.6154	-2.04957	1.9	-2.2318	-2.29619
1.91	-2.51706	-2.04873	1.91	-2.43302	-2.28991
1.92	-2.91872	-2.04789	1.92	-2.73424	-2.31363
1.93	-2.92038	-2.01955	1.93	-3.83546	-2.35485
1.94	-2.62204	-1.98371	1.94	-3.13668	-2.42607
1.95	-1.2237	-1.97537	1.95	-2.8379	-2.44979
1.96	-2.32536	-1.93453	1.96	-1.93912	-2.46101
1.97	-2.32702	-1.92119	1.97	-3.04034	-2.46723
1.98	-1.72868	-1.91035	1.98	-2.14156	-2.48345
1.99	-1.13034	-1.89201	1.99	-1.64278	-2.49467
2	-1.632	-1.88867	2	-2.044	-2.49089
2.01	-2.43366	-1.89533	2.01	-2.74522	-2.50711
2.02	-2.13532	-1.91199	2.02	-3.34644	-2.54333
2.03	-0.53698	-1.89115	2.03	-3.34766	-2.54455
2.04	-1.33864	-1.86781	2.04	-2.74888	-2.56577
2.05	-1.6403	-1.87197	2.05	-3.6501	-2.51699
2.06	-1.94196	-1.87613	2.06	-2.75132	-2.54071
2.07	-2.24362	-1.88279	2.07	-3.35254	-2.56443
2.08	-2.74528	-1.88195	2.08	-1.85376	-2.56565
2.09	-2.24694	-1.86361	2.09	-3.05498	-2.51687
2.1	-1.7486	-1.85777	2.1	-2.3562	-2.47059
2.11	-1.65026	-1.83443	2.11	-2.75742	-2.48681
2.12	-0.95192	-1.83359	2.12	-2.75864	-2.50053
2.13	-0.75358	-1.82025	2.13	-3.65986	-2.50425
2.14	-2.05524	-1.78691	2.14	-2.56108	-2.47297
2.15	-1.4569	-1.77357	2.15	-2.1623	-2.45919
2.16	-1.05856	-1.79273	2.16	-1.66352	-2.45541
2.17	-1.66022	-1.78189	2.17	-2.26474	-2.47163
2.18	-1.66188	-1.78105	2.18	-1.76596	-2.45785
2.19	-1.96354	-1.78521	2.19	-0.96718	-2.45407
2.2	-1.2652	-1.79937	2.2	-2.6684	-2.46779
2.21	-2.66686	-1.81103	2.21	-2.16962	-2.46151
2.22	-1.66852	-1.81769	2.22	-1.27084	-2.43523
2.23	-0.77018	-1.82185	2.23	-1.67206	-2.38895
2.24	-2.57184	-1.83101	2.24	-1.07328	-2.36017
2.25	-2.1735	-1.85517	2.25	-2.4745	-2.33639
2.26	-1.97516	-1.84683	2.26	-2.97572	-2.31011
2.27	-1.87682	-1.85099	2.27	-3.17694	-2.29633
2.28	-1.47848	-1.85515	2.28	-1.67816	-2.25505
2.29	-1.68014	-1.84431	2.29	-1.87938	-2.25877
2.3	-1.6818	-1.84347	2.3	-2.8806	-2.25249
2.31	-2.48346	-1.85263	2.31	-2.98182	-2.26121
2.32	-2.38512	-1.85679	2.32	-2.88304	-2.23993
2.33	-1.58678	-1.86345	2.33	-2.58426	-2.21615
2.34	-2.08844	-1.88511	2.34	-2.58548	-2.19487
2.35	-1.9901	-1.89677	2.35	-2.6867	-2.18109
2.36	-1.89176	-1.90343	2.36	-2.58792	-2.17981
2.37	-2.29342	-1.93759	2.37	-2.48914	-2.17103
2.38	-1.89508	-1.94425	2.38	-1.99036	-2.18725
2.39	-1.69674	-1.92341	2.39	-2.19158	-2.20597
2.4	-2.0984	-1.90007	2.4	-1.7928	-2.21469
2.41	-2.70006	-1.89673	2.41	-1.69402	-2.19341
2.42	-2.30172	-1.86589	2.42	-1.49524	-2.17463
2.43	-0.90338	-1.86505	2.43	-2.19646	-2.19085
2.44	-2.30504	-1.89171	2.44	-1.79768	-2.16207
2.45	-1.3067	-1.87337	2.45	-2.5989	-2.16579
2.46	-2.10836	-1.86003	2.46	-2.20012	-2.11951
2.47	-2.41002	-1.84669	2.47	-1.70134	-2.07823
2.48	-2.31168	-1.83835	2.48	-2.00256	-2.03945
2.49	-2.21334	-1.83751	2.49	-2.80378	-2.03317
2.5	-2.115	-1.82167	2.5	-2.705	-2.04439
2.51	-1.81666	-1.81333	2.51	-1.90622	-2.03811
2.52	-1.21832	-1.79749	2.52	-1.80744	-2.02183
2.53	-1.61998	-1.78165	2.53	-2.80866	-1.99305
2.54	-2.52164	-1.80331	2.54	-2.00988	-1.97677
2.55	-1.7233	-1.80747	2.55	-2.1111	-1.95049
2.56	-2.42496	-1.80663	2.56	-1.31232	-1.92921
2.57	-1.92662	-1.79829	2.57	-2.91354	-1.89293
2.58	-0.82828	-1.78995	2.58	-2.51476	-1.88665
2.59	-1.02994	-1.79661	2.59	-1.31598	-1.89787
2.6	-1.1316	-1.81327	2.6	-1.8172	-1.90909
2.61	-1.43326	-1.81993	2.61	-1.41842	-1.92031
2.62	-1.63492	-1.81409	2.62	-1.91964	-1.93903
2.63	-1.83658	-1.82325	2.63	-0.52086	-1.97775
2.64	-1.83824	-1.86241	2.64	-1.22208	-1.96897
2.65	-1.6399	-1.84907	2.65	-0.6233	-1.99519
2.66	-1.44156	-1.86823	2.66	-1.32452	-2.00141
2.67	-1.54322	-1.87239	2.67	-1.62574	-2.00013
2.68	-1.44488	-1.82905	2.68	-1.42696	-2.00385
2.69	-1.04654	-1.80821	2.69	-2.32818	-2.00757
2.7	-1.3482	-1.80737	2.7	-2.6294	-1.99629
2.71	-1.84986	-1.80153	2.71	-2.33062	-1.99751
2.72	-1.75152	-1.78569	2.72	-1.73184	-1.99873
2.73	-2.45318	-1.80985	2.73	-1.93306	-2.02495
2.74	-2.25484	-1.79651	2.74	-1.53428	-2.00117
2.75	-1.9565	-1.76817	2.75	-1.8355	-2.01989
2.76	-1.55816	-1.78233	2.76	-1.13672	-2.04611
2.77	-1.95982	-1.77399	2.77	-2.23794	-2.07233
2.78	-2.16148	-1.77565	2.78	-2.43916	-2.06355
2.79	-2.36314	-1.81231	2.79	-2.64038	-2.04727
2.8	-2.3648	-1.85147	2.8	-2.2416	-2.05349
2.81	-2.46646	-1.87563	2.81	-2.44282	-2.06471
2.82	-2.66812	-1.88979	2.82	-3.04404	-2.09093
2.83	-2.46978	-1.90895	2.83	-1.84526	-2.12465
2.84	-1.77144	-1.89061	2.84	-2.84648	-2.18087
2.85	-2.0731	-1.90727	2.85	-2.8477	-2.20459
2.86	-2.27476	-1.92643	2.86	-2.14892	-2.25331
2.87	-0.67642	-1.94809	2.87	-1.85014	-2.25203
2.88	-1.47808	-1.95725	2.88	-2.15136	-2.27325
2.89	-2.17974	-1.95891	2.89	-2.35258	-2.29197
2.9	-1.8814	-1.95807	2.9	-2.7538	-2.28569
2.91	-1.18306	-1.99223	2.91	-1.95502	-2.27691
2.92	-2.18472	-2.03889	2.92	-2.85624	-2.28813
2.93	-1.08638	-2.06805	2.93	-1.85746	-2.31185
2.94	-1.38804	-2.05971	2.94	-2.75868	-2.33307
2.95	-2.2897	-2.07137	2.95	-3.1599	-2.34429
2.96	-2.09136	-2.09303	2.96	-2.36112	-2.35051
2.97	-1.99302	-2.08719	2.97	-2.56234	-2.36173
2.98	-2.29468	-2.07885	2.98	-1.86356	-2.36545
2.99	-2.59634	-2.08551	2.99	-1.56478	-2.33667
3	-2.098	-2.07967	3	-2.266	-2.29289
3.01	-1.99966	-2.07133	3.01	-2.46722	-2.29161
3.02	-2.40132	-2.08799	3.02	-3.26844	-2.26533
3.03	-1.10298	-2.06215	3.03	-2.76966	-2.21905
3.04	-2.50464	-2.07381	3.04	-2.17088	-2.20777
3.05	-2.4063	-2.09047	3.05	-2.5721	-2.17899
3.06	-2.30796	-2.08963	3.06	-1.27332	-2.15771
3.07	-1.90962	-2.09879	3.07	-2.47454	-2.14643
3.08	-1.51128	-2.13545	3.08	-2.17576	-2.16015
3.09	-1.01294	-2.15461	3.09	-2.07698	-2.17637
3.1	-2.7146	-2.17877	3.1	-2.2782	-2.18009
3.11	-3.71626	-2.16793	3.11	-2.77942	-2.13381
3.12	-2.91792	-2.17959	3.12	-2.68064	-2.13753
3.13	-2.11958	-2.16375	3.13	-2.78186	-2.13375
3.14	-2.72124	-2.16791	3.14	-1.98308	-2.13247
3.15	-2.8229	-2.18207	3.15	-2.0843	-2.10119
3.16	-1.32456	-2.19123	3.16	-1.58552	-2.05241
3.17	-1.62622	-2.17789	3.17	-2.38674	-2.01863
3.18	-2.42788	-2.16705	3.18	-1.28796	-1.99985
3.19	-2.12954	-2.15371	3.19	-0.88918	-2.00107
3.2	-2.0312	-2.13787	3.2	-2.1904	-2.02729
3.21	-3.13286	-2.12703	3.21	-1.39162	-2.03601
3.22	-1.63452	-2.12119	3.22	-1.19284	-2.02973
3.23	-2.93618	-2.09285	3.23	-1.39406	-2.00345
3.24	-2.43784	-2.10451	3.24	-1.69528	-1.97717
3.25	-2.0395	-2.07867	3.25	-1.9965	-2.00339
3.26	-2.64116	-2.07033	3.26	-1.69772	-2.00211
3.27	-2.14282	-2.06199	3.27	-2.39894	-2.02583
3.28	-2.24448	-2.05865	3.28	-2.80016	-2.00955
3.29	-3.14614	-2.06531	3.29	-2.50138	-2.03077
3.3	-1.4478	-2.08197	3.3	-0.9026	-2.04449
3.31	-1.64946	-2.04863	3.31	-2.10382	-2.04071
3.32	-1.55112	-1.97279	3.32	-2.70504	-2.04943
3.33	-1.25278	-1.93945	3.33	-1.80626	-2.04815
3.34	-1.95444	-1.93361	3.34	-1.50748	-2.04437
3.35	-2.6561	-1.89527	3.35	-1.2087	-2.06059
3.36	-1.55776	-1.88193	3.36	-1.00992	-2.04681
3.37	-1.55942	-1.88609	3.37	-1.81114	-2.05303
3.38	-1.76108	-1.88025	3.38	-1.91236	-2.04425
3.39	-1.96274	-1.88191	3.39	-2.61358	-2.06297
3.4	-1.6644	-1.89857	3.4	-2.6148	-2.09919
3.41	-1.76606	-1.89273	3.41	-2.21602	-2.10791
3.42	-1.26772	-1.84689	3.42	-2.21724	-2.12913
3.43	-1.56938	-1.86855	3.43	-1.71846	-2.17535
3.44	-1.47104	-1.87271	3.44	-3.21968	-2.18657
3.45	-2.0727	-1.87187	3.45	-2.5209	-2.18279
3.46	-1.97436	-1.86353	3.46	-2.22212	-2.18901
3.47	-1.77602	-1.89519	3.47	-1.82334	-2.18023
3.48	-1.77768	-1.92685	3.48	-3.02456	-2.19145
3.49	-1.67934	-1.94101	3.49	-2.62578	-2.18267
3.5	-1.381	-1.94017	3.5	-2.127	-2.17889
3.51	-0.68266	-1.98183	3.51	-3.12822	-2.19011
3.52	-1.58432	-1.99849	3.52	-2.62944	-2.15883
3.53	-1.88598	-2.03015	3.53	-2.63066	-2.13255
3.54	-1.18764	-2.07931	3.54	-2.63188	-2.14627
3.55	-2.2893	-2.09847	3.55	-1.5331	-2.13999
3.56	-1.49096	-2.10263	3.56	-1.83432	-2.14621
3.57	-1.39262	-2.12679	3.57	-2.03554	-2.15993
3.58	-2.49428	-2.15345	3.58	-2.03676	-2.16365
3.59	-2.79594	-2.16761	3.59	-2.33798	-2.15987
3.6	-1.7976	-2.17427	3.6	-2.5392	-2.14609
3.61	-1.29926	-2.17593	3.61	-2.24042	-2.12981
3.62	-2.50092	-2.18009	3.62	-3.04164	-2.12103
3.63	-3.10258	-2.20675	3.63	-1.84286	-2.09225
3.64	-2.40424	-2.23841	3.64	-1.54408	-2.07597
3.65	-1.7059	-2.26507	3.65	-2.2453	-2.03969
3.66	-3.90756	-2.27423	3.66	-1.34652	-2.02591
3.67	-3.40922	-2.27339	3.67	-2.84774	-2.04713
3.68	-2.81088	-2.28005	3.68	-2.44896	-2.05085
3.69	-3.11254	-2.30421	3.69	-2.35018	-2.03957
3.7	-3.1142	-2.30337	3.7	-1.3514	-2.03829
3.71	-2.31586	-2.31753	3.71	-0.85262	-2.03701
3.72	-2.81752	-2.36669	3.72	-1.65384	-2.00823
3.73	-3.21918	-2.39085	3.73	-2.35506	-1.98945
3.74	-2.72084	-2.40251	3.74	-1.25628	-2.00567
3.75	-2.8225	-2.41917	3.75	-1.4575	-1.99689
3.76	-2.52416	-2.39833	3.76	-1.55872	-2.03811
3.77	-2.62582	-2.43999	3.77	-1.95994	-2.01933
3.78	-2.32748	-2.47165	3.78	-1.76116	-2.02305
3.79	-2.22914	-2.46581	3.79	-2.06238	-2.00677
3.8	-1.7308	-2.46997	3.8	-1.9636	-1.99799
3.81	-1.93246	-2.49163	3.81	-1.86482	-1.95921
3.82	-2.33412	-2.51829	3.82	-1.06604	-1.92543
3.83	-2.83578	-2.51995	3.83	-1.06726	-1.91665
3.84	-2.53744	-2.49411	3.84	-1.76848	-1.92787
3.85	-2.4391	-2.50077	3.85	-1.9697	-1.93159
3.86	-1.94076	-2.50243	3.86	-3.07092	-1.90781
3.87	-2.04242	-2.45159	3.87	-1.97214	-1.94153
3.88	-2.74408	-2.42075	3.88	-2.57336	-1.91775
3.89	-1.64574	-2.40491	3.89	-2.57458	-1.91897
3.9	-1.9474	-2.38157	3.9	-2.0758	-1.91769
3.91	-2.64906	-2.34323	3.91	-1.97702	-1.95641
3.92	-2.55072	-2.32489	3.92	-1.87824	-1.99513
3.93	-2.35238	-2.29405	3.93	-3.27946	-2.02385
3.94	-1.85404	-2.27071	3.94	-2.28068	-2.03757
3.95	-1.4557	-2.25987	3.95	-3.1819	-2.06379
3.96	-3.15736	-2.26153	3.96	-1.08312	-2.08751
3.97	-2.65902	-2.26069	3.97	-2.18434	-2.08373
3.98	-2.26068	-2.24485	3.98	-1.38556	-2.11495
3.99	-2.96234	-2.23901	3.99	-1.98678	-2.16117
4	-2.664	-2.23567	4	-0.988	-2.17239
4.01	-2.36566	-2.24733	4.01	-0.88922	-2.19361
4.02	-2.56732	-2.26899	4.02	-2.69044	-2.18983
4.03	-2.06898	-2.28565	4.03	-2.29166	-2.22105
4.04	-2.67064	-2.28731	4.04	-1.69288	-2.24727
4.05	-1.7723	-2.27647	4.05	-1.2941	-2.27099
4.06	-1.87396	-2.28063	4.06	-2.69532	-2.27721
4.07	-2.17562	-2.31229	4.07	-1.89654	-2.24593
4.08	-2.17728	-2.33645	4.08	-2.49776	-2.26465
4.09	-2.17894	-2.36311	4.09	-2.29898	-2.28087
4.1	-1.5806	-2.36977	4.1	-2.9002	-2.28959
4.11	-1.58226	-2.35393	4.11	-2.40142	-2.30581
4.12	-1.58392	-2.34559	4.12	-2.80264	-2.31453
4.13	-2.28558	-2.34725	4.13	-2.90386	-2.33325
4.14	-2.28724	-2.34141	4.14	-2.30508	-2.29947
4.15	-2.8889	-2.32807	4.15	-2.4063	-2.31569
4.16	-2.49056	-2.34473	4.16	-1.40752	-2.26941
4.17	-1.99222	-2.32639	4.17	-3.20874	-2.28563
4.18	-2.09388	-2.31305	4.18	-3.60996	-2.26185
4.19	-2.09554	-2.29971	4.19	-2.51118	-2.28557
4.2	-2.1972	-2.28137	4.2	-2.8124	-2.28179
4.21	-2.79886	-2.30803	4.21	-1.71362	-2.29801
4.22	-3.00052	-2.30719	4.22	-2.31484	-2.30673
4.23	-2.90218	-2.31635	4.23	-2.11606	-2.29045
4.24	-2.10384	-2.32051	4.24	-2.71728	-2.27917
4.25	-2.6055	-2.30467	4.25	-2.2185	-2.28039
4.26	-3.20716	-2.31883	4.26	-1.81972	-2.32661
4.27	-3.00882	-2.33799	4.27	-2.72094	-2.29533
4.28	-3.81048	-2.34465	4.28	-3.22216	-2.27655
4.29	-1.91214	-2.34381	4.29	-2.92338	-2.28277
4.3	-1.3138	-2.33047	4.3	-2.7246	-2.27899
4.31	-2.31546	-2.33963	4.31	-2.32582	-2.26771
4.32	-2.61712	-2.34379	4.32	-2.62704	-2.26393
4.33	-2.11878	-2.35545	4.33	-1.92826	-2.25015
4.34	-1.32044	-2.34211	4.34	-2.92948	-2.23637
4.35	-2.1221	-2.30127	4.35	-1.3307	-2.23009
4.36	-2.42376	-2.27543	4.36	-1.73192	-2.21881
4.37	-2.12542	-2.27459	4.37	-1.23314	-2.23753
4.38	-1.72708	-2.27625	4.38	-2.33436	-2.22375
4.39	-2.22874	-2.26291	4.39	-1.83558	-2.17997
4.4	-3.7304	-2.25707	4.4	-1.6368	-2.17869
4.41	-2.33206	-2.23873	4.41	-1.23802	-2.16991
4.42	-2.93372	-2.22289	4.42	-2.03924	-2.19613
4.43	-2.23538	-2.21955	4.43	-1.84046	-2.21735
4.44	-2.03704	-2.20121	4.44	-1.74168	-2.25857
4.45	-2.3387	-2.21537	4.45	-3.1429	-2.26229
4.46	-2.64036	-2.21203	4.46	-1.44412	-2.28101
4.47	-2.44202	-2.20619	4.47	-1.14534	-2.30723
4.48	-2.14368	-2.19035	4.48	-2.74656	-2.29095
4.49	-1.64534	-2.16951	4.49	-2.14778	-2.28717
4.5	-1.947	-2.18617	4.5	-2.449	-2.30339
4.51	-1.74866	-2.22533	4.51	-2.25022	-2.30461
4.52	-2.05032	-2.21949	4.52	-2.25144	-2.28583
4.53	-1.75198	-2.22615	4.53	-2.35266	-2.27955
4.54	-0.65364	-2.25531	4.54	-2.05388	-2.28327
4.55	-1.8553	-2.28447	4.55	-1.9551	-2.28199
4.56	-2.45696	-2.27113	4.56	-2.15632	-2.31571
4.57	-2.05862	-2.26279	4.57	-2.65754	-2.32193
4.58	-1.56028	-2.24945	4.58	-1.85876	-2.36065
4.59	-1.86194	-2.25111	4.59	-2.45998	-2.40687
4.6	-1.4636	-2.23027	4.6	-2.4612	-2.42309
4.61	-2.16526	-2.18443	4.61	-2.76242	-2.45681
4.62	-2.86692	-2.18109	4.62	-3.16364	-2.50803
4.63	-2.16858	-2.16025	4.63	-3.76486	-2.54425
4.64	-2.67024	-2.17941	4.64	-2.86608	-2.54797
4.65	-2.4719	-2.19357	4.65	-2.9673	-2.54669
4.66	-2.97356	-2.17773	4.66	-2.86852	-2.52041
4.67	-2.37522	-2.16189	4.67	-2.06974	-2.55663
4.68	-2.97688	-2.16605	4.68	-3.07096	-2.57785
4.69	-2.57854	-2.16521	4.69	-3.57218	-2.56407
4.7	-2.8802	-2.17687	4.7	-2.7734	-2.58029
4.71	-2.08186	-2.18103	4.71	-1.57462	-2.57901
4.72	-2.88352	-2.18519	4.72	-2.37584	-2.58023
4.73	-3.28518	-2.19685	4.73	-2.07706	-2.58395
4.74	-2.48684	-2.21351	4.74	-2.87828	-2.57017
4.75	-1.5885	-2.25017	4.75	-2.6795	-2.57389
4.76	-2.09016	-2.25183	4.76	-1.98072	-2.54761
4.77	-1.59182	-2.22849	4.77	-2.78194	-2.54633
4.78	-1.79348	-2.21515	4.78	-4.18316	-2.53505
4.79	-1.39514	-2.21181	4.79	-2.48438	-2.53877
4.8	-1.8968	-2.19347	4.8	-2.9856	-2.52749
4.81	-2.19846	-2.20013	4.81	-3.28682	-2.51871
4.82	-2.10012	-2.20679	4.82	-3.48804	-2.49743
4.83	-3.00178	-2.21595	4.83	-1.98926	-2.45865
4.84	-2.60344	-2.23261	4.84	-1.69048	-2.40237
4.85	-1.7051	-2.23177	4.85	-2.0917	-2.36609
4.86	-2.00676	-2.24593	4.86	-2.89292	-2.32231
4.87	-2.60842	-2.23759	4.87	-1.99414	-2.31853
4.88	-2.11008	-2.23675	4.88	-2.19536	-2.32475
4.89	-2.11174	-2.20341	4.89	-2.79658	-2.31847
4.9	-2.1134	-2.18507	4.9	-2.3978	-2.28969
4.91	-1.91506	-2.18173	4.91	-2.29902	-2.30091
4.92	-2.51672	-2.19589	4.92	-2.40024	-2.33463
4.93	-2.41838	-2.19755	4.93	-1.80146	-2.34335
4.94	-2.12004	-2.17171	4.94	-2.20268	-2.33957
4.95	-1.9217	-2.19087	4.95	-0.9039	-2.35079
4.96	-1.52336	-2.19503	4.96	-2.10512	-2.34201
4.97	-1.52502	-2.21419	4.97	-2.20634	-2.33323
4.98	-1.42668	-2.25085	4.98	-2.00756	-2.32195
4.99	-1.12834	-2.25751	4.99	-2.00878	-2.27817
5	-1.73	-2.27167	5	-2.11	-2.26439
5.01	-2.43166	-2.27083	5.01	-1.91122	-2.27061
5.02	-3.23332	-2.27499	5.02	-1.61244	-2.26433
5.03	-2.83498	-2.27915	5.03	-1.51366	-2.23555
5.04	-2.63664	-2.26831	5.04	-1.41488	-2.26677
5.05	-3.0383	-2.28497	5.05	-1.2161	-2.29049
5.06	-2.63996	-2.31413	5.06	-2.71732	-2.30421
5.07	-2.34162	-2.31579	5.07	-2.31854	-2.30293
5.08	-1.64328	-2.32745	5.08	-2.81976	-2.30415
5.09	-1.84494	-2.33411	5.09	-2.42098	-2.31037
5.1	-2.7466	-2.32077	5.1	-3.2222	-2.32909
5.11	-2.64826	-2.30243	5.11	-2.92342	-2.32781
5.12	-2.94992	-2.27409	5.12	-2.72464	-2.33903
5.13	-2.25158	-2.24825	5.13	-1.92586	-2.34025
5.14	-3.25324	-2.22991	5.14	-3.32708	-2.35897
5.15	-1.7549	-2.22657	5.15	-2.3283	-2.35519
5.16	-2.85656	-2.24323	5.16	-1.62952	-2.40391
5.17	-3.05822	-2.25489	5.17	-2.33074	-2.40263
5.18	-2.05988	-2.27655	5.18	-2.43196	-2.41385
5.19	-1.96154	-2.29821	5.19	-1.93318	-2.40757
5.2	-1.8632	-2.29987	5.2	-3.2344	-2.41879
5.21	-2.36486	-2.31653	5.21	-3.03562	-2.41501
5.22	-2.26652	-2.29569	5.22	-2.33684	-2.42873
5.23	-2.56818	-2.23985	5.23	-3.23806	-2.43495
5.24	-3.26984	-2.22151	5.24	-2.63928	-2.45117
5.25	-2.8715	-2.21317	5.25	-2.6405	-2.47739
5.26	-2.07316	-2.19983	5.26	-2.84172	-2.51361
5.27	-3.07482	-2.19149	5.27	-2.04294	-2.52483
5.28	-2.37648	-2.15815	5.28	-2.44416	-2.54105
5.29	-1.57814	-2.15231	5.29	-3.54538	-2.56977
5.3	-1.3798	-2.15897	5.3	-2.3466	-2.59599
5.31	-0.78146	-2.16563	5.31	-2.74782	-2.58471
5.32	-1.48312	-2.16729	5.32	-2.44904	-2.62593
5.33	-1.68478	-2.16145	5.33	-2.55026	-2.65715
5.34	-1.98644	-2.15311	5.34	-2.05148	-2.72087
5.35	-2.5881	-2.11727	5.35	-2.8527	-2.76709
5.36	-1.98976	-2.14643	5.36	-2.05392	-2.85331
5.37	-2.39142	-2.13559	5.37	-2.65514	-2.93453
5.38	-2.29308	-2.13475	5.38	-1.75636	-3.01075
5.39	-1.19474	-2.13391	5.39	-2.45758	-3.08947
5.4	-2.3964	-2.14807	5.4	-1.9588	-3.19069
5.41	-1.59806	-2.17473	5.41	-2.46002	-3.25441
5.42	-0.99972	-2.17889	5.42	-1.86124	-3.30813
5.43	-2.10138	-2.17805	5.43	-2.16246	-3.38435
5.44	-2.30304	-2.12971	5.44	-2.46368	-3.43807
5.45	-2.5047	-2.11387	5.45	-2.6649	-3.52429
5.46	-2.30636	-2.08053	5.46	-3.16612	-3.59801
5.47	-1.00802	-2.07469	5.47	-2.96734	-3.68423
5.48	-1.40968	-2.04885	5.48	-3.96856	-3.80295
5.49	-2.11134	-2.02801	5.49	-3.46978	-3.91667
5.5	-3.013	-2.02717	5.5	-2.771	-4.01039
5.51	-2.71466	-2.05383	5.51	-4.57222	-4.12661
5.52	-2.71632	-2.11299	5.52	-3.97344	-4.23533
5.53	-1.91798	-2.12215	5.53	-4.47466	-4.35655
5.54	-1.81964	-2.10381	5.54	-5.17588	-4.47527
5.55	-2.9213	-2.10297	5.55	-5.7771	-4.63899
5.56	-2.42296	-2.08713	5.56	-4.87832	-4.76021
5.57	-3.02462	-2.09379	5.57	-5.37954	-4.91643
5.58	-2.02628	-2.06295	5.58	-5.58076	-5.05015
5.59	-2.52794	-2.05961	5.59	-5.98198	-5.21137
5.6	-2.9296	-2.08877	5.6	-5.7832	-5.36009
5.61	-2.53126	-2.05543	5.61	-5.18442	-5.52131
5.62	-2.23292	-2.09709	5.62	-5.38564	-5.68503
5.63	-0.63458	-2.11875	5.63	-5.38686	-5.84375
5.64	-2.63624	-2.11541	5.64	-6.08808	-6.00497
5.65	-1.5379	-2.10207	5.65	-5.5893	-6.14869
5.66	-1.83956	-2.08373	5.66	-6.29052	-6.31491
5.67	-2.04122	-2.06539	5.67	-6.79174	-6.44863
5.68	-1.54288	-2.08455	5.68	-6.99296	-6.60735
5.69	-1.54454	-2.09871	5.69	-7.29418	-6.71857
5.7	-2.4462	-2.10537	5.7	-6.9954	-6.84229
5.71	-3.14786	-2.06953	5.71	-7.09662	-7.01601
5.72	-1.84952	-2.02869	5.72	-7.29784	-7.11223
5.73	-0.95118	-2.01535	5.73	-7.29906	-7.23595
5.74	-1.95284	-2.00701	5.74	-8.60028	-7.34217
5.75	-1.9545	-2.00867	5.75	-7.7015	-7.42839
5.76	-2.25616	-1.98533	5.76	-8.30272	-7.53211
5.77	-1.15782	-1.96199	5.77	-8.00394	-7.63083
5.78	-2.15948	-1.95615	5.78	-8.20516	-7.73455
5.79	-2.36114	-1.96031	5.79	-8.40638	-7.80827
5.8	-1.0628	-1.95947	5.8	-8.4076	-7.91199
5.81	-3.26446	-1.96863	5.81	-9.00882	-7.99571
5.82	-1.86612	-2.01779	5.82	-8.21004	-8.11693
5.83	-1.96778	-2.04945	5.83	-8.61126	-8.23065
5.84	-1.76944	-2.15361	5.84	-8.21248	-8.31937
5.85	-1.7711	-2.17527	5.85	-9.3137	-8.40309
5.86	-1.57276	-2.25693	5.86	-8.51492	-8.50431
5.87	-1.77442	-2.35859	5.87	-9.31614	-8.59803
5.88	-1.97608	-2.43025	5.88	-8.41736	-8.66675
5.89	-2.37774	-2.51691	5.89	-8.41858	-8.73047
5.9	-1.5794	-2.60357	5.9	-9.7198	-8.79169
5.91	-1.08106	-2.66273	5.91	-8.42102	-8.87541
5.92	-2.18272	-2.72439	5.92	-8.92224	-8.94163
5.93	-1.58438	-2.83605	5.93	-8.72346	-9.00535
5.94	-1.88604	-2.97021	5.94	-8.62468	-9.07157
5.95	-1.9877	-3.08937	5.95	-9.9259	-9.11029
5.96	-1.48936	-3.19353	5.96	-8.82712	-9.16401
5.97	-2.79102	-3.29769	5.97	-9.52834	-9.19523
5.98	-2.19268	-3.42685	5.98	-8.52956	-9.23395
5.99	-2.49434	-3.51851	5.99	-10.1308	-9.27267
6	-3.296	-3.60517	6	-9.132	-9.30139
6.01	-4.49766	-3.73933	6.01	-10.0332	-9.35011
6.02	-3.49932	-3.81599	6.02	-9.93444	-9.39133
6.03	-4.80098	-3.93515	6.03	-8.93566	-9.46755
6.04	-3.50264	-4.05681	6.04	-9.43688	-9.51877
6.05	-4.8043	-4.18847	6.05	-9.6381	-9.57499
6.06	-5.90596	-4.30763	6.06	-10.0393	-9.60871
6.07	-4.90762	-4.44679	6.07	-9.54054	-9.66493
6.08	-5.00928	-4.56095	6.08	-9.54176	-9.68115
6.09	-5.01094	-4.69011	6.09	-9.74298	-9.72987
6.1	-4.8126	-4.83427	6.1	-10.3442	-9.74859
6.11	-5.61426	-4.96593	6.11	-9.74542	-9.75731
6.12	-6.31592	-5.10509	6.12	-9.84664	-9.78603
6.13	-6.31758	-5.21675	6.13	-9.94786	-9.80225
6.14	-6.71924	-5.35591	6.14	-10.1491	-9.86347
6.15	-6.1209	-5.49507	6.15	-9.8503	-9.88719
6.16	-6.42256	-5.62923	6.16	-9.55152	-9.89591
6.17	-6.32422	-5.77839	6.17	-9.55274	-9.90963
6.18	-5.82588	-5.89255	6.18	-9.75396	-9.90585
6.19	-5.82754	-6.01671	6.19	-9.55518	-9.92457
6.2	-6.4292	-6.12587	6.2	-10.3564	-9.91329
6.21	-6.33086	-6.23253	6.21	-10.6576	-9.91701
6.22	-6.63252	-6.32419	6.22	-11.2588	-9.90073
6.23	-6.83418	-6.43835	6.23	-10.6601	-9.88695
6.24	-7.03584	-6.50751	6.24	-10.4613	-9.89317
6.25	-6.5375	-6.59167	6.25	-10.6625	-9.90939
6.26	-7.13916	-6.66333	6.26	-10.7637	-9.92811
6.27	-6.34082	-6.70249	6.27	-9.96494	-9.94433
6.28	-7.14248	-6.76165	6.28	-10.3662	-9.93305
6.29	-8.14414	-6.81831	6.29	-9.16738	-9.94677
6.3	-6.8458	-6.88497	6.3	-10.0686	-9.95549
6.31	-6.64746	-6.95913	6.31	-9.56982	-9.96421
6.32	-6.64912	-7.01329	6.32	-9.57104	-9.97543
6.33	-7.15078	-7.03245	6.33	-11.1723	-9.99165
6.34	-7.45244	-7.06661	6.34	-9.57348	-9.98537
6.35	-7.3541	-7.08327	6.35	-10.2747	-9.96659
6.36	-7.45576	-7.10243	6.36	-9.37592	-9.92281
6.37	-7.35742	-7.13659	6.37	-9.37714	-9.92403
6.38	-7.15908	-7.18075	6.38	-9.27836	-9.92275
6.39	-6.86074	-7.20991	6.39	-9.67958	-9.92647
6.4	-7.5624	-7.23157	6.4	-9.2808	-9.93769
6.41	-8.16406	-7.23823	6.41	-9.38202	-9.93391
6.42	-8.06572	-7.26239	6.42	-9.38324	-9.91013
6.43	-7.56738	-7.26155	6.43	-9.18446	-9.88385
6.44	-6.86904	-7.27321	6.44	-10.0857	-9.86757
6.45	-7.6707	-7.30487	6.45	-10.3869	-9.86129
6.46	-7.47236	-7.31903	6.46	-10.6881	-9.84001
6.47	-7.27402	-7.32569	6.47	-9.08934	-9.82373
6.48	-7.27568	-7.34985	6.48	-10.0906	-9.83745
6.49	-7.67734	-7.36151	6.49	-10.0918	-9.83117
6.5	-7.779	-7.36567	6.5	-10.693	-9.83989
6.51	-7.78066	-7.39983	6.51	-10.1942	-9.82361
6.52	-7.08232	-7.43149	6.52	-10.4954	-9.81733
6.53	-7.68398	-7.45565	6.53	-9.69666	-9.82105
6.54	-7.38564	-7.47981	6.54	-9.39788	-9.78477
6.55	-6.8873	-7.49647	6.55	-8.0991	-9.80599
6.56	-7.78896	-7.55313	6.56	-9.60032	-9.80471
6.57	-8.09062	-7.57479	6.57	-9.50154	-9.83593
6.58	-6.99228	-7.62145	6.58	-9.90276	-9.83465
6.59	-6.69394	-7.66561	6.59	-10.004	-9.88337
6.6	-6.6956	-7.70727	6.6	-10.2052	-9.91459
6.61	-7.29726	-7.72143	6.61	-9.70642	-9.97081
6.62	-6.59892	-7.73559	6.62	-10.2076	-10.0095
6.63	-7.30058	-7.75975	6.63	-10.0089	-10.0482
6.64	-8.30224	-7.78641	6.64	-10.2101	-10.0945
6.65	-7.1039	-7.81557	6.65	-9.8113	-10.1132
6.66	-7.40556	-7.83473	6.66	-10.1125	-10.1369
6.67	-7.30722	-7.87389	6.67	-10.5137	-10.1056
6.68	-7.60888	-7.91805	6.68	-10.115	-10.1368
6.69	-8.31054	-7.94221	6.69	-9.51618	-10.1356
6.7	-8.2122	-7.95637	6.7	-9.4174	-10.1143
6.71	-7.91386	-8.00303	6.71	-9.31862	-10.0905
6.72	-7.61552	-8.03469	6.72	-9.71984	-10.0942
6.73	-8.11718	-8.06385	6.73	-9.72106	-10.0929
6.74	-8.11884	-8.06051	6.74	-10.4223	-10.0967
6.75	-9.6205	-8.08717	6.75	-10.2235	-10.1529
6.76	-8.32216	-8.11383	6.76	-10.6247	-10.2241
6.77	-9.22382	-8.11549	6.77	-9.32594	-10.2428
6.78	-8.92548	-8.13215	6.78	-11.2272	-10.254
6.79	-8.52714	-8.19131	6.79	-10.9284	-10.2703
6.8	-8.1288	-8.27047	6.8	-11.5296	-10.2815
6.81	-8.73046	-8.31963	6.81	-10.9308	-10.2927
6.82	-9.03212	-8.37879	6.82	-10.932	-10.3039
6.83	-8.63378	-8.43295	6.83	-11.0333	-10.3151
6.84	-8.03544	-8.48711	6.84	-10.8345	-10.3089
6.85	-8.4371	-8.51877	6.85	-11.3357	-10.3076
6.86	-9.03876	-8.57793	6.86	-9.43692	-10.3038
6.87	-9.04042	-8.60209	6.87	-10.3381	-10.275
6.88	-8.24208	-8.65125	6.88	-10.0394	-10.2712
6.89	-8.24374	-8.68041	6.89	-9.24058	-10.2575
6.9	-9.6454	-8.70457	6.9	-9.7418	-10.2512
6.91	-9.04706	-8.72873	6.91	-10.343	-10.2649
6.92	-8.24872	-8.73039	6.92	-10.4442	-10.2986
6.93	-7.55038	-8.74205	6.93	-9.84546	-10.3198
6.94	-8.45204	-8.75121	6.94	-11.6467	-10.3311
6.95	-7.9537	-8.76537	6.95	-10.9479	-10.3123
6.96	-7.85536	-8.70953	6.96	-10.3491	-10.2935
6.97	-8.75702	-8.69369	6.97	-9.95034	-10.2772
6.98	-9.35868	-8.66535	6.98	-10.5516	-10.2984
6.99	-9.86034	-8.65201	6.99	-10.4528	-10.2672
7	-8.662	-8.63367	7	-10.654	-10.2409
7.01	-9.66366	-8.60783	7.01	-10.1552	-10.1996
7.02	-8.76532	-8.60449	7.02	-10.6564	-10.1783
7.03	-9.46698	-8.59615	7.03	-9.75766	-10.1445
7.04	-9.56864	-8.59031	7.04	-10.1589	-10.1108
7.05	-9.4703	-8.60197	7.05	-9.6601	-10.0845
7.06	-8.37196	-8.58363	7.06	-8.96132	-10.0557
7.07	-9.27362	-8.58029	7.07	-10.3625	-10.0719
7.08	-8.77528	-8.57445	7.08	-9.56376	-10.0756
7.09	-9.27694	-8.55861	7.09	-9.26498	-10.0844
7.1	-9.1786	-8.55777	7.1	-9.9662	-10.0881
7.11	-7.98026	-8.51443	7.11	-10.6674	-10.0968
7.12	-8.08192	-8.47859	7.12	-10.5686	-10.088
7.13	-8.48358	-8.47275	7.13	-10.1699	-10.0492
7.14	-8.68524	-8.49941	7.14	-9.67108	-10.053
7.15	-7.3869	-8.47607	7.15	-9.4723	-9.99669
7.16	-7.68856	-8.47773	7.16	-9.97352	-9.94541
7.17	-8.09022	-8.49189	7.17	-10.1747	-9.92413
7.18	-8.39188	-8.46105	7.18	-9.97596	-9.94035
7.19	-7.79354	-8.40021	7.19	-9.87718	-9.90407
7.2	-7.0952	-8.33437	7.2	-9.8784	-9.87029
7.21	-8.59686	-8.31853	7.21	-10.0796	-9.86401
7.22	-8.69852	-8.28519	7.22	-9.58084	-9.85273
7.23	-8.40018	-8.27685	7.23	-9.68206	-9.83395
7.24	-8.50184	-8.24101	7.24	-9.78328	-9.83517
7.25	-7.7035	-8.19017	7.25	-10.1845	-9.81889
7.26	-8.90516	-8.15433	7.26	-10.0857	-9.79511
7.27	-8.80682	-8.12349	7.27	-10.4869	-9.78633
7.28	-7.60848	-8.08515	7.28	-10.3882	-9.75505
7.29	-8.21014	-8.05181	7.29	-9.38938	-9.75627
7.3	-7.9118	-8.03097	7.3	-10.0906	-9.75749
7.31	-7.61346	-7.97513	7.31	-9.99182	-9.74871
7.32	-8.01512	-7.96179	7.32	-8.89304	-9.72493
7.33	-8.61678	-7.95095	7.33	-9.99426	-9.70115
7.34	-7.51844	-7.95011	7.34	-9.39548	-9.67987
7.35	-8.0201	-7.93427	7.35	-8.8967	-9.63359
7.36	-8.42176	-7.95343	7.36	-9.49792	-9.63481
7.37	-7.52342	-7.96259	7.37	-10.5991	-9.63353
7.38	-6.92508	-7.93425	7.38	-9.10036	-9.62225
7.39	-7.22674	-7.88591	7.39	-9.10158	-9.62347
7.4	-8.0284	-7.90257	7.4	-10.4028	-9.61719
7.41	-8.33006	-7.92173	7.41	-9.70402	-9.61091
7.42	-8.43172	-7.87589	7.42	-9.90524	-9.59463
7.43	-8.03338	-7.85755	7.43	-9.80646	-9.59585
7.44	-7.53504	-7.83921	7.44	-9.50768	-9.57457
7.45	-8.0367	-7.82837	7.45	-8.7089	-9.53579
7.46	-7.13836	-7.83753	7.46	-8.61012	-9.49951
7.47	-7.74002	-7.80419	7.47	-9.11134	-9.46073
7.48	-7.44168	-7.76085	7.48	-9.61256	-9.44945
7.49	-8.44334	-7.75751	7.49	-9.31378	-9.44067
7.5	-6.945	-7.74667	7.5	-9.615	-9.47439
7.51	-7.44666	-7.73833	7.51	-9.71622	-9.49561
7.52	-7.64832	-7.74999	7.52	-9.61744	-9.50683
7.53	-8.44998	-7.74915	7.53	-9.31866	-9.52055
7.54	-8.05164	-7.73581	7.54	-7.81988	-9.51177
7.55	-8.1533	-7.73747	7.55	-9.5211	-9.51799
7.56	-8.05496	-7.75913	7.56	-9.92232	-9.55921
7.57	-6.95662	-7.78829	7.57	-9.72354	-9.57793
7.58	-6.45828	-7.79995	7.58	-10.0248	-9.58665
7.59	-8.45994	-7.82911	7.59	-9.62598	-9.60787
7.6	-7.8616	-7.83077	7.6	-9.6272	-9.59909
7.61	-6.76326	-7.83243	7.61	-9.42842	-9.55531
7.62	-7.96492	-7.82909	7.62	-9.62964	-9.53653
7.63	-7.66658	-7.83575	7.63	-8.83086	-9.50775
7.64	-8.06824	-7.84491	7.64	-8.23208	-9.49647
7.65	-8.0699	-7.87157	7.65	-8.7333	-9.48769
7.66	-7.57156	-7.85323	7.66	-8.53452	-9.53391
7.67	-7.07322	-7.83989	7.67	-10.0357	-9.55263
7.68	-7.47488	-7.86155	7.68	-10.037	-9.57385
7.69	-7.77654	-7.86821	7.69	-10.7382	-9.59757
7.7	-7.5782	-7.85987	7.7	-10.9394	-9.61129
7.71	-8.07986	-7.87403	7.71	-10.4406	-9.63001
7.72	-7.98152	-7.89069	7.72	-9.44184	-9.62873
7.73	-8.08318	-7.88985	7.73	-9.64306	-9.61745
7.74	-7.58484	-7.87151	7.74	-9.64428	-9.64367
7.75	-8.8865	-7.89317	7.75	-10.5455	-9.69239
7.76	-9.58816	-7.88733	7.76	-10.2467	-9.69611
7.77	-7.98982	-7.90399	7.77	-10.9479	-9.66983
7.78	-8.09148	-7.94315	7.78	-9.94916	-9.64605
7.79	-7.29314	-7.97731	7.79	-8.75038	-9.60227
7.8	-8.0948	-7.95897	7.8	-8.6516	-9.57849
7.81	-8.19646	-7.96063	7.81	-8.95282	-9.58721
7.82	-8.69812	-8.00479	7.82	-8.75404	-9.58343
7.83	-8.39978	-7.98145	7.83	-9.35526	-9.57715
7.84	-8.60144	-7.97061	7.84	-9.15648	-9.60337
7.85	-7.3031	-7.96477	7.85	-10.5577	-9.63709
7.86	-6.60476	-7.95393	7.86	-9.35892	-9.66831
7.87	-8.60642	-7.97309	7.87	-9.96014	-9.67453
7.88	-7.70808	-8.00475	7.88	-10.5614	-9.65575
7.89	-8.10974	-8.02141	7.89	-9.86258	-9.62947
7.9	-7.5114	-8.03557	7.9	-10.3638	-9.56819
7.91	-8.11306	-8.04223	7.91	-9.66502	-9.52191
7.92	-7.61472	-8.02889	7.92	-9.16624	-9.47563
7.93	-7.71638	-8.02555	7.93	-10.3675	-9.46185
7.94	-8.91804	-8.02221	7.94	-9.76868	-9.46057
7.95	-7.9197	-8.04637	7.95	-9.6699	-9.43929
7.96	-8.72136	-8.05303	7.96	-8.87112	-9.40551
7.97	-8.52302	-8.01969	7.97	-8.77234	-9.37173
7.98	-7.82468	-8.03385	7.98	-8.27356	-9.31045
7.99	-7.72634	-8.06051	7.99	-8.67478	-9.28667
8	-7.928	-8.10217	8	-9.976	-9.28039
8.01	-8.52966	-8.10633	8.01	-9.27722	-9.29411
8.02	-7.03132	-8.10799	8.02	-9.37844	-9.29033
8.03	-7.23298	-8.09465	8.03	-9.87966	-9.28905
8.04	-7.83464	-8.07381	8.04	-9.58088	-9.25777
8.05	-7.6363	-8.04547	8.05	-9.9821	-9.23149
8.06	-8.33796	-8.04963	8.06	-8.78332	-9.18021
8.07	-8.33962	-8.06879	8.07	-9.28454	-9.17643
8.08	-8.14128	-8.04295	8.08	-8.98576	-9.14265
8.09	-8.34294	-8.03211	8.09	-8.28698	-9.10887
8.1	-7.8446	-8.01627	8.1	-9.0882	-9.09009
8.11	-7.54626	-8.00043	8.11	-8.58942	-9.06131
8.12	-7.84792	-7.98959	8.12	-8.89064	-9.04003
8.13	-7.94958	-7.97125	8.13	-9.59186	-9.04625
8.14	-8.55124	-7.96291	8.14	-8.79308	-9.02747
8.15	-9.1529	-7.93457	8.15	-9.1943	-9.00869
8.16	-8.25456	-7.91123	8.16	-8.89552	-8.98991
8.17	-8.55622	-7.89539	8.17	-8.49674	-8.99363
8.18	-9.15788	-7.86955	8.18	-8.99796	-8.99735
8.19	-8.95954	-7.86871	8.19	-8.49918	-9.03607
8.2	-8.2612	-7.86537	8.2	-9.2004	-9.05479
8.21	-8.26286	-7.87453	8.21	-8.80162	-9.04851
8.22	-8.16452	-7.87869	8.22	-8.70284	-9.05473
8.23	-7.56618	-7.90785	8.23	-8.10406	-9.07595
8.24	-7.46784	-7.90951	8.24	-8.10528	-9.08717
8.25	-7.4695	-7.91117	8.25	-8.5065	-9.10589
8.26	-7.37116	-7.91283	8.26	-9.20772	-9.08711
8.27	-7.57282	-7.88949	8.27	-8.60894	-9.11333
8.28	-7.27448	-7.89115	8.28	-9.21016	-9.13455
8.29	-7.47614	-7.89531	8.29	-9.11138	-9.16827
8.3	-6.8778	-7.88197	8.3	-9.2126	-9.21199
8.31	-7.67946	-7.86863	8.31	-8.81382	-9.22821
8.32	-6.88112	-7.90279	8.32	-9.41504	-9.24193
8.33	-7.38278	-7.90945	8.33	-9.61626	-9.25565
8.34	-7.78444	-7.91611	8.34	-9.01748	-9.26187
8.35	-6.9861	-7.91527	8.35	-8.9187	-9.28309
8.36	-8.08776	-7.87443	8.36	-9.01992	-9.31181
8.37	-7.48942	-7.86859	8.37	-8.92114	-9.32053
8.38	-7.79108	-7.86025	8.38	-9.82236	-9.35425
8.39	-7.59274	-7.84191	8.39	-9.42358	-9.35797
8.4	-8.2944	-7.81107	8.4	-9.7248	-9.38669
8.41	-8.69606	-7.78773	8.41	-9.52602	-9.39041
8.42	-8.19772	-7.79439	8.42	-10.2272	-9.39413
8.43	-7.29938	-7.76855	8.43	-10.3285	-9.42535
8.44	-7.90104	-7.75771	8.44	-10.3297	-9.47157
8.45	-7.7027	-7.76187	8.45	-9.2309	-9.50529
8.46	-7.40436	-7.76853	8.46	-9.83212	-9.53401
8.47	-8.40602	-7.80019	8.47	-10.1333	-9.54773
8.48	-8.30768	-7.81185	8.48	-10.3346	-9.56645
8.49	-7.80934	-7.82851	8.49	-10.0358	-9.57017
8.5	-7.311	-7.83267	8.5	-9.737	-9.58139
8.51	-8.91266	-7.84183	8.51	-9.13822	-9.57511
8.52	-8.11432	-7.82599	8.52	-9.43944	-9.59883
8.53	-8.21598	-7.83015	8.53	-9.84066	-9.60755
8.54	-8.51764	-7.82931	8.54	-9.64188	-9.59377
8.55	-7.5193	-7.82097	8.55	-10.3431	-9.60749
8.56	-8.02096	-7.81263	8.56	-9.24432	-9.63621
8.57	-8.22262	-7.79679	8.57	-9.84554	-9.64743
8.58	-8.42428	-7.79845	8.58	-9.14676	-9.66865
8.59	-7.72594	-7.79761	8.59	-9.64798	-9.66487
8.6	-7.3276	-7.79177	8.6	-9.3492	-9.63359
8.61	-8.52926	-7.76093	8.61	-8.95042	-9.59481
8.62	-7.13092	-7.74009	8.62	-9.95164	-9.59603
8.63	-7.13258	-7.72925	8.63	-9.95286	-9.58475
8.64	-7.63424	-7.72091	8.64	-9.45408	-9.58597
8.65	-7.7359	-7.69257	8.65	-9.6553	-9.56969
8.66	-8.63756	-7.66423	8.66	-9.75652	-9.58841
8.67	-8.03922	-7.63089	8.67	-9.35774	-9.61213
8.68	-7.94088	-7.60755	8.68	-9.35896	-9.62085
8.69	-7.64254	-7.57921	8.69	-9.56018	-9.61207
8.7	-7.2442	-7.56587	8.7	-8.9614	-9.62579
8.71	-7.04586	-7.56753	8.71	-9.76262	-9.60701
8.72	-7.04752	-7.52169	8.72	-9.76384	-9.61823
8.73	-7.34918	-7.50085	8.73	-9.06506	-9.60195
8.74	-7.45084	-7.48001	8.74	-9.56628	-9.59067
8.75	-6.6525	-7.43917	8.75	-10.0675	-9.57689
8.76	-7.45416	-7.42583	8.76	-9.46872	-9.54811
8.77	-7.55582	-7.40999	8.77	-9.76994	-9.55683
8.78	-7.75748	-7.38665	8.78	-9.67116	-9.55305
8.79	-7.35914	-7.35331	8.79	-8.17238	-9.55177
8.8	-7.0608	-7.33997	8.8	-8.1736	-9.52799
8.81	-7.86246	-7.31413	8.81	-9.57482	-9.51421
8.82	-7.76412	-7.27079	8.82	-9.77604	-9.50293
8.83	-6.96578	-7.25245	8.83	-10.3773	-9.47165
8.84	-6.76744	-7.25911	8.84	-9.67848	-9.45537
8.85	-6.5691	-7.27827	8.85	-9.9797	-9.45159
8.86	-6.07076	-7.26743	8.86	-10.7809	-9.42281
8.87	-7.47242	-7.24159	8.87	-10.4821	-9.39653
8.88	-7.17408	-7.22575	8.88	-9.98336	-9.38275
8.89	-7.27574	-7.21491	8.89	-10.5846	-9.38397
8.9	-7.3774	-7.21657	8.9	-8.9858	-9.38269
8.91	-7.07906	-7.21323	8.91	-9.58702	-9.38141
8.92	-7.28072	-7.20989	8.92	-8.78824	-9.35763
8.93	-7.38238	-7.21155	8.93	-9.38946	-9.34635
8.94	-6.88404	-7.21321	8.94	-9.09068	-9.35507
8.95	-6.9857	-7.20987	8.95	-9.1919	-9.34629
8.96	-7.38736	-7.23653	8.96	-9.59312	-9.32001
8.97	-7.28902	-7.24319	8.97	-9.69434	-9.30873
8.98	-7.09068	-7.24235	8.98	-9.09556	-9.28995
8.99	-7.19234	-7.21901	8.99	-8.69678	-9.29117
9	-6.294	-7.22317	9	-8.798	-9.32489
9.01	-6.79566	-7.21233	9.01	-8.49922	-9.35111
9.02	-6.39732	-7.18399	9.02	-8.70044	-9.33983
9.03	-7.39898	-7.17315	9.03	-9.30166	-9.32855
9.04	-8.40064	-7.18231	9.04	-9.30288	-9.29727
9.05	-7.3023	-7.19647	9.05	-8.5041	-9.29349
9.06	-7.60396	-7.19313	9.06	-8.70532	-9.25221
9.07	-7.40562	-7.21979	9.07	-8.80654	-9.17343
9.08	-7.50728	-7.20395	9.08	-9.40776	-9.12715
9.09	-7.70894	-7.20811	9.09	-9.50898	-9.08837
9.1	-7.1106	-7.22227	9.1	-8.9102	-9.02209
9.11	-6.91226	-7.23893	9.11	-8.81142	-9.02081
9.12	-7.11392	-7.27059	9.12	-9.31264	-8.99953
9.13	-7.41558	-7.27475	9.13	-9.41386	-9.00825
9.14	-7.31724	-7.28141	9.14	-9.21508	-8.99947
9.15	-7.7189	-7.28557	9.15	-9.0163	-9.00069
9.16	-7.72056	-7.31223	9.16	-9.01752	-8.98191
9.17	-7.52222	-7.31639	9.17	-9.01874	-8.96563
9.18	-6.82388	-7.30805	9.18	-9.71996	-8.96435
9.19	-7.52554	-7.31471	9.19	-9.52118	-8.97807
9.2	-6.6272	-7.31637	9.2	-9.2224	-9.00929
9.21	-6.72886	-7.34053	9.21	-9.12362	-9.03301
9.22	-7.33052	-7.37219	9.22	-9.32484	-9.04673
9.23	-7.33218	-7.38135	9.23	-9.12606	-9.05545
9.24	-7.33384	-7.37801	9.24	-9.52728	-9.03917
9.25	-6.4355	-7.34717	9.25	-8.3285	-9.01789
9.26	-7.13716	-7.39383	9.26	-7.62972	-9.03661
9.27	-6.83882	-7.41549	9.27	-8.63094	-9.02533
9.28	-7.34048	-7.42215	9.28	-8.43216	-9.02405
9.29	-7.84214	-7.43381	9.29	-7.93338	-9.04777
9.3	-8.0438	-7.42297	9.3	-8.9346	-9.01649
9.31	-8.34546	-7.41463	9.31	-8.73582	-9.02521
9.32	-7.44712	-7.42629	9.32	-9.13704	-9.02143
9.33	-7.64878	-7.44545	9.33	-9.03826	-9.03265
9.34	-7.05044	-7.45211	9.34	-9.13948	-9.02137
9.35	-8.0521	-7.45127	9.35	-8.4407	-9.00009
9.36	-7.55376	-7.43293	9.36	-8.94192	-9.01131
9.37	-6.95542	-7.43709	9.37	-9.64314	-9.01503
9.38	-7.35708	-7.43625	9.38	-9.64436	-9.02375
9.39	-7.25874	-7.44791	9.39	-9.94558	-9.01247
9.4	-7.2604	-7.45957	9.4	-9.7468	-9.01619
9.41	-8.06206	-7.48373	9.41	-9.04802	-8.99241
9.42	-6.76372	-7.52289	9.42	-9.04924	-8.98113
9.43	-7.26538	-7.54455	9.43	-8.65046	-8.96735
9.44	-7.16704	-7.56371	9.44	-8.45168	-8.96107
9.45	-9.1687	-7.58037	9.45	-9.2529	-8.95729
9.46	-8.47036	-7.60703	9.46	-8.25412	-8.98101
9.47	-7.67202	-7.62619	9.47	-8.75534	-8.99723
9.48	-7.97368	-7.65535	9.48	-10.3566	-8.98595
9.49	-7.27534	-7.67451	9.49	-8.25778	-8.99967
9.5	-6.777	-7.66367	9.5	-9.259	-9.02339
9.51	-7.37866	-7.65533	9.51	-8.66022	-9.00711
9.52	-7.88032	-7.62949	9.52	-9.76144	-8.99833
9.53	-7.68198	-7.64115	9.53	-8.96266	-8.99455
9.54	-7.28364	-7.62281	9.54	-8.36388	-8.97577
9.55	-6.9853	-7.62197	9.55	-9.4651	-8.94199
9.56	-7.88696	-7.60613	9.56	-9.16632	-8.93571
9.57	-7.48862	-7.61779	9.57	-9.36754	-8.92693
9.58	-7.29028	-7.60195	9.58	-9.26876	-8.91565
9.59	-7.99194	-7.59111	9.59	-9.66998	-8.87187
9.6	-7.5936	-7.61027	9.6	-8.2712	-8.82309
9.61	-8.29526	-7.61193	9.61	-8.67242	-8.76181
9.62	-8.19692	-7.59109	9.62	-8.77364	-8.72053
9.63	-8.09858	-7.61275	9.63	-8.87486	-8.70675
9.64	-8.00024	-7.61691	9.64	-9.37608	-8.68297
9.65	-7.5019	-7.61607	9.65	-9.2773	-8.68169
9.66	-7.90356	-7.57273	9.66	-8.27852	-8.64291
9.67	-8.00522	-7.54439	9.67	-8.17974	-8.64913
9.68	-8.10688	-7.54355	9.68	-8.98096	-8.64285
9.69	-7.40854	-7.52271	9.69	-8.88218	-8.59907
9.7	-7.7102	-7.52687	9.7	-8.2834	-8.59029
9.71	-7.31186	-7.53353	9.71	-8.38462	-8.55901
9.72	-7.91352	-7.51769	9.72	-8.98584	-8.54023
9.73	-6.91518	-7.49185	9.73	-8.28706	-8.47645
9.74	-7.01684	-7.47601	9.74	-7.78828	-8.45517
9.75	-7.4185	-7.46767	9.75	-8.1895	-8.43389
9.76	-8.02016	-7.47433	9.76	-8.59072	-8.39261
9.77	-6.32182	-7.45849	9.77	-9.19194	-8.35383
9.78	-6.92348	-7.45015	9.78	-7.89316	-8.32755
9.79	-8.02514	-7.45931	9.79	-7.99438	-8.31627
9.8	-7.3268	-7.42597	9.8	-7.2956	-8.27749
9.81	-7.22846	-7.41263	9.81	-7.39682	-8.26121
9.82	-7.63012	-7.38429	9.82	-8.49804	-8.26993
9.83	-7.43178	-7.35595	9.83	-7.69926	-8.25865
9.84	-7.13344	-7.32511	9.84	-8.40048	-8.26987
9.85	-7.4351	-7.28427	9.85	-7.7017	-8.22859
9.86	-7.33676	-7.26593	9.86	-8.50292	-8.19231
9.87	-7.63842	-7.24009	9.87	-8.50414	-8.18353
9.88	-7.14008	-7.19675	9.88	-8.60536	-8.17975
9.89	-7.44174	-7.17091	9.89	-7.90658	-8.15597
9.9	-7.0434	-7.13757	9.9	-8.0078	-8.15719
9.91	-6.74506	-7.11923	9.91	-7.90902	-8.15341
9.92	-6.84672	-7.12089	9.92	-7.21024	-8.13963
9.93	-7.04838	-7.10505	9.93	-8.11146	-8.13085
9.94	-6.95004	-7.12671	9.94	-7.51268	-8.11957
9.95	-7.2517	-7.12337	9.95	-7.8139	-8.12829
9.96	-7.25336	-7.10753	9.96	-7.61512	-8.15201
9.97	-7.15502	-7.08919	9.97	-8.31634	-8.12573
9.98	-7.65668	-7.12085	9.98	-8.81756	-8.11195
9.99	-6.65834	-7.12751	9.99	-8.11878	-8.11817
10	-7.06	-7.10667	10	-7.62	-8.14189
10.01	-7.16166	-7.11083	10.01	-9.02122	-8.18311
10.02	-7.06332	-7.10999	10.02	-8.32244	-8.20183
10.03	-6.86498	-7.07915	10.03	-9.32366	-8.21055
10.04	-6.36664	-7.07581	10.04	-7.72488	-8.23927
10.05	-6.7683	-7.08247	10.05	-7.8261	-8.26549
10.06	-6.86996	-7.08663	10.06	-7.92732	-8.28171
10.07	-6.27162	-7.08579	10.07	-8.02854	-8.28293
10.08	-7.07328	-7.08995	10.08	-8.02976	-8.28415
10.09	-6.07494	-7.05411	10.09	-8.93098	-8.28787
10.1	-6.9766	-7.03327	10.1	-8.1322	-8.32159
10.11	-7.37826	-7.02993	10.11	-7.83342	-8.32031
10.12	-7.27992	-7.05159	10.12	-8.63464	-8.34903
10.13	-7.78158	-7.05575	10.13	-7.83586	-8.37025
10.14	-6.88324	-7.06241	10.14	-8.13708	-8.38147
10.15	-6.7849	-7.06657	10.15	-9.1383	-8.39769
10.16	-7.28656	-7.07573	10.16	-7.53952	-8.40141
10.17	-7.58822	-7.07739	10.17	-8.64074	-8.40513
10.18	-7.18988	-7.11905	10.18	-8.14196	-8.39885
10.19	-7.19154	-7.12821	10.19	-8.94318	-8.38507
10.2	-7.4932	-7.15737	10.2	-8.9444	-8.39879
10.21	-7.19486	-7.15653	10.21	-8.14562	-8.42501
10.22	-6.39652	-7.14069	10.22	-8.84684	-8.39373
10.23	-7.29818	-7.14485	10.23	-8.84806	-8.41495
10.24	-7.39984	-7.13901	10.24	-9.44928	-8.39867
10.25	-7.6015	-7.15567	10.25	-8.3505	-8.41239
10.26	-7.30316	-7.16483	10.26	-8.55172	-8.44611
10.27	-7.80482	-7.15149	10.27	-8.55294	-8.46733
10.28	-5.70648	-7.15565	10.28	-8.75416	-8.49105
10.29	-6.60814	-7.14231	10.29	-9.25538	-8.50477
10.3	-6.9098	-7.16897	10.3	-7.9566	-8.46849
10.31	-7.61146	-7.16813	10.31	-9.05782	-8.44721
10.32	-7.01312	-7.15979	10.32	-8.05904	-8.44843
10.33	-7.31478	-7.15145	10.33	-8.56026	-8.43715
10.34	-7.11644	-7.12811	10.34	-8.16148	-8.45587
10.35	-7.6181	-7.13477	10.35	-7.9627	-8.46959
10.36	-7.31976	-7.11643	10.36	-7.76392	-8.43831
10.37	-8.82142	-7.10559	10.37	-8.06514	-8.44703
10.38	-8.02308	-7.08725	10.38	-8.26636	-8.43075
10.39	-7.82474	-7.10391	10.39	-8.66758	-8.44197
10.4	-7.0264	-7.07057	10.4	-8.6688	-8.42819
10.41	-6.52806	-7.05223	10.41	-7.77002	-8.41441
10.42	-7.22972	-7.05139	10.42	-9.17124	-8.40563
10.43	-6.63138	-7.06305	10.43	-8.67246	-8.39435
10.44	-7.03304	-7.05221	10.44	-8.27368	-8.37307
10.45	-7.1347	-7.05387	10.45	-9.1749	-8.32429
10.46	-6.33636	-7.05553	10.46	-8.77612	-8.31301
10.47	-6.43802	-7.04719	10.47	-8.97734	-8.31173
10.48	-6.53968	-7.03635	10.48	-8.57856	-8.29795
10.49	-7.14134	-7.06551	10.49	-7.47978	-8.27667
10.5	-6.943	-7.06467	10.5	-7.281	-8.27789
10.51	-7.04466	-7.06133	10.51	-7.88222	-8.29661
10.52	-6.94632	-7.03049	10.52	-8.18344	-8.29283
10.53	-6.84798	-7.03965	10.53	-8.58466	-8.29405
10.54	-7.14964	-7.02381	10.54	-8.68588	-8.27277
10.55	-6.0513	-7.01047	10.55	-7.8871	-8.29399
10.56	-6.85296	-7.00463	10.56	-7.88832	-8.30521
10.57	-6.85462	-7.01629	10.57	-7.98954	-8.31393
10.58	-7.85628	-6.96045	10.58	-8.59076	-8.32015
10.59	-5.85794	-6.94961	10.59	-8.39198	-8.32637
10.6	-6.7596	-6.91627	10.6	-8.3932	-8.32259
10.61	-7.16126	-6.92293	10.61	-7.79442	-8.30881
10.62	-6.86292	-6.94459	10.62	-8.39564	-8.33253
10.63	-6.86458	-6.94625	10.63	-7.99686	-8.29375
10.64	-7.46624	-6.98291	10.64	-7.49808	-8.25997
10.65	-7.6679	-6.99207	10.65	-7.8993	-8.25369
10.66	-6.96956	-6.96373	10.66	-8.50052	-8.21991
10.67	-7.37122	-6.96289	10.67	-8.00174	-8.20613
10.68	-6.87288	-6.97955	10.68	-7.90296	-8.16985
10.69	-6.57454	-7.00121	10.69	-9.30418	-8.16857
10.7	-6.7762	-6.98787	10.7	-8.7054	-8.18479
10.71	-6.37786	-6.99453	10.71	-8.90662	-8.21601
10.72	-7.37952	-6.98869	10.72	-8.10784	-8.22473
10.73	-6.68118	-6.99285	10.73	-7.70906	-8.22845
10.74	-6.58284	-6.98451	10.74	-9.01028	-8.22717
10.75	-7.3845	-6.99617	10.75	-8.4115	-8.24339
10.76	-7.78616	-7.02533	10.76	-8.11272	-8.25961
10.77	-6.58782	-7.01699	10.77	-8.31394	-8.28333
10.78	-7.58948	-6.99865	10.78	-8.51516	-8.28705
10.79	-6.49114	-6.99531	10.79	-8.51638	-8.27577
10.8	-7.2928	-7.04447	10.8	-8.1176	-8.29199
10.81	-7.39446	-7.04363	10.81	-8.71882	-8.30821
10.82	-7.29612	-7.05029	10.82	-7.62004	-8.31693
10.83	-8.09778	-7.04945	10.83	-7.32126	-8.33065
10.84	-7.39944	-7.05861	10.84	-8.02248	-8.34187
10.85	-6.0011	-7.03277	10.85	-7.8237	-8.36559
10.86	-6.30276	-7.00443	10.86	-8.22492	-8.37681
10.87	-7.10442	-6.99359	10.87	-7.52614	-8.37553
10.88	-7.40608	-6.97525	10.88	-8.52736	-8.37925
10.89	-6.60774	-6.97941	10.89	-8.12858	-8.37297
10.9	-7.2094	-6.99857	10.9	-8.5298	-8.33419
10.91	-6.81106	-7.01273	10.91	-8.23102	-8.33541
10.92	-7.11272	-7.01689	10.92	-8.33224	-8.33413
10.93	-6.51438	-7.00105	10.93	-8.53346	-8.35285
10.94	-7.61604	-6.99521	10.94	-9.33468	-8.37907
10.95	-7.2177	-6.98937	10.95	-8.5359	-8.36779
10.96	-6.51936	-6.96853	10.96	-8.83712	-8.35651
10.97	-6.12102	-6.95019	10.97	-8.13834	-8.35773
10.98	-7.72268	-6.95685	10.98	-8.13956	-8.36645
10.99	-7.82434	-6.92351	10.99	-9.04078	-8.36267
11	-6.726	-6.92267	11	-9.042	-8.37889
11.01	-7.42766	-6.90933	11.01	-8.14322	-8.40761
11.02	-6.82932	-6.89849	11.02	-8.94444	-8.39633
11.03	-7.23098	-6.88765	11.03	-8.44566	-8.40005
11.04	-6.43264	-6.84931	11.04	-8.44688	-8.40877
11.05	-6.5343	-6.82347	11.05	-8.3481	-8.41249
11.06	-6.53596	-6.82513	11.06	-8.44932	-8.41371
11.07	-6.63762	-6.80429	11.07	-8.15054	-8.40493
11.08	-7.03928	-6.78845	11.08	-7.65176	-8.42115
11.09	-7.34094	-6.75261	11.09	-7.75298	-8.42487
11.1	-7.3426	-6.71427	11.1	-8.7542	-8.45359
11.11	-6.54426	-6.71093	11.11	-8.85542	-8.48481
11.12	-6.74592	-6.70259	11.12	-8.85664	-8.48853
11.13	-6.44758	-6.67675	11.13	-8.75786	-8.48475
11.14	-6.34924	-6.66341	11.14	-8.55908	-8.48597
11.15	-6.5509	-6.62007	11.15	-7.9603	-8.45969
11.16	-7.05256	-6.58923	11.16	-8.16152	-8.43341
11.17	-6.85422	-6.59839	11.17	-8.66274	-8.42463
11.18	-6.25588	-6.60755	11.18	-8.36396	-8.42335
11.19	-6.45754	-6.57671	11.19	-9.16518	-8.43207
11.2	-6.7592	-6.55837	11.2	-9.2664	-8.40329
11.21	-6.96086	-6.56503	11.21	-8.26762	-8.37201
11.22	-6.86252	-6.55169	11.22	-7.76884	-8.39323
11.23	-6.56418	-6.56585	11.23	-7.67006	-8.37695
11.24	-6.36584	-6.56751	11.24	-8.17128	-8.35817
11.25	-6.0675	-6.58667	11.25	-7.8725	-8.37189
11.26	-5.46916	-6.60333	11.26	-7.87372	-8.36561
11.27	-6.47082	-6.59749	11.27	-8.17494	-8.34933
11.28	-5.97248	-6.62415	11.28	-8.67616	-8.34805
11.29	-5.07414	-6.62331	11.29	-9.27738	-8.34177
11.3	-7.0758	-6.59997	11.3	-9.7786	-8.34799
11.31	-6.47746	-6.58163	11.31	-8.37982	-8.32921
11.32	-6.07912	-6.58829	11.32	-8.18104	-8.29543
11.33	-5.98078	-6.59495	11.33	-8.58226	-8.28665
11.34	-5.88244	-6.59161	11.34	-8.28348	-8.27787
11.35	-5.9841	-6.59577	11.35	-7.4847	-8.26909
11.36	-6.88576	-6.60743	11.36	-8.48592	-8.27031
11.37	-6.48742	-6.60909	11.37	-8.08714	-8.23903
11.38	-6.48908	-6.61325	11.38	-8.48836	-8.21275
11.39	-7.09074	-6.61741	11.39	-7.88958	-8.19647
11.4	-6.9924	-6.64657	11.4	-7.7908	-8.18019
11.41	-6.89406	-6.66823	11.41	-8.99202	-8.14641
11.42	-7.39572	-6.67489	11.42	-8.29324	-8.11763
11.43	-7.29738	-6.67655	11.43	-7.69446	-8.09135
11.44	-7.19904	-6.66821	11.44	-8.99568	-8.07757
11.45	-7.2007	-6.67487	11.45	-8.0969	-8.05379
11.46	-6.30236	-6.69653	11.46	-7.79812	-8.05001
11.47	-7.70402	-6.74569	11.47	-8.09934	-8.06123
11.48	-7.00568	-6.73985	11.48	-7.40056	-8.04495
11.49	-6.40734	-6.76401	11.49	-8.00178	-7.99867
11.5	-6.609	-6.80067	11.5	-8.003	-7.97989
11.51	-6.81066	-6.79983	11.51	-7.50422	-7.93861
11.52	-7.01232	-6.82149	11.52	-8.50544	-7.93233
11.53	-6.31398	-6.85315	11.53	-8.40666	-7.93355
11.54	-6.51564	-6.86981	11.54	-8.20788	-7.92727
11.55	-7.0173	-6.87897	11.55	-8.0091	-7.93349
11.56	-7.11896	-6.85063	11.56	-6.91032	-7.95971
11.57	-7.02062	-6.82979	11.57	-7.61154	-7.94093
11.58	-6.42228	-6.81395	11.58	-7.71276	-7.95465
11.59	-7.62394	-6.82561	11.59	-8.51398	-7.96337
11.6	-7.6256	-6.81977	11.6	-7.9152	-7.96459
11.61	-7.22726	-6.80143	11.61	-7.11642	-7.95331
11.62	-6.92892	-6.78309	11.62	-6.71764	-7.90453
11.63	-6.23058	-6.73975	11.63	-7.11886	-7.90075
11.64	-6.63224	-6.72141	11.64	-7.22008	-7.90697
11.65	-6.9339	-6.69307	11.65	-7.7213	-7.88569
11.66	-7.43556	-6.66473	11.66	-8.32252	-7.87941
11.67	-6.23722	-6.66889	11.67	-7.52374	-7.89563
11.68	-6.93888	-6.63055	11.68	-6.82496	-7.90935
11.69	-6.54054	-6.61221	11.69	-8.52618	-7.96057
11.7	-7.0422	-6.61387	11.7	-8.1274	-7.98929
11.71	-7.34386	-6.60553	11.71	-8.12862	-8.01301
11.72	-7.34552	-6.58969	11.72	-8.22984	-8.01173
11.73	-6.64718	-6.58135	11.73	-8.33106	-8.01295
11.74	-6.24884	-6.63051	11.74	-8.53228	-7.99917
11.75	-4.8505	-6.62967	11.75	-8.5335	-7.99789
11.76	-6.05216	-6.59633	11.76	-7.73472	-8.00411
11.77	-5.85382	-6.59299	11.77	-8.63594	-8.03533
11.78	-6.95548	-6.57465	11.78	-8.83716	-8.03655
11.79	-6.85714	-6.57381	11.79	-7.93838	-8.04027
11.8	-6.2588	-6.53547	11.8	-7.3396	-7.99649
11.81	-6.16046	-6.49963	11.81	-7.04082	-7.96771
11.82	-5.66212	-6.49879	11.82	-8.14204	-7.98643
11.83	-6.56378	-6.50795	11.83	-7.94326	-8.00765
11.84	-6.06544	-6.50961	11.84	-8.14448	-8.02637
11.85	-6.0671	-6.50877	11.85	-7.8457	-8.04509
11.86	-6.46876	-6.50043	11.86	-8.44692	-8.06131
11.87	-6.17042	-6.48709	11.87	-8.64814	-8.06003
11.88	-6.27208	-6.48625	11.88	-9.44936	-8.08125
11.89	-6.47374	-6.46291	11.89	-9.15058	-8.10747
11.9	-6.2754	-6.43457	11.9	-8.9518	-8.07869
11.91	-6.17706	-6.41373	11.91	-7.45302	-8.07741
11.92	-6.67872	-6.36789	11.92	-8.55424	-8.05613
11.93	-8.28038	-6.33705	11.93	-7.85546	-8.05485
11.94	-6.48204	-6.32871	11.94	-8.15668	-8.03357
11.95	-5.6837	-6.32037	11.95	-8.2579	-8.01979
11.96	-6.98536	-6.36203	11.96	-8.15912	-7.98851
11.97	-6.28702	-6.34369	11.97	-7.66034	-7.99473
11.98	-6.38868	-6.31285	11.98	-7.86156	-7.99595
11.99	-6.09034	-6.26951	11.99	-6.76278	-7.99217
12	-6.192	-6.26617	12	-6.764	-8.00339
12.01	-7.19366	-6.26283	12.01	-7.86522	-8.02211
12.02	-7.29532	-6.24949	12.02	-7.56644	-8.04583
12.03	-6.29698	-6.25865	12.03	-7.86766	-8.04705
12.04	-6.59864	-6.23531	12.04	-7.96888	-8.05577
12.05	-6.6003	-6.23697	12.05	-8.3701	-8.05449
12.06	-6.90196	-6.24863	12.06	-8.27132	-8.05571
12.07	-6.20362	-6.27279	12.07	-8.37254	-8.04693
12.08	-6.00528	-6.27945	12.08	-7.87376	-8.01565
12.09	-5.40694	-6.29861	12.09	-7.37498	-7.99937
12.1	-6.2086	-6.32277	12.1	-8.0762	-7.99809
12.11	-5.51026	-6.35693	12.11	-7.27742	-7.98181
12.12	-6.11192	-6.37359	12.12	-8.17864	-7.97303
12.13	-6.31358	-6.38775	12.13	-7.47986	-7.97675
12.14	-5.91524	-6.34941	12.14	-7.98108	-7.99297
12.15	-6.5169	-6.34357	12.15	-7.2823	-7.98419
12.16	-5.31856	-6.38273	12.16	-7.98352	-7.97291
12.17	-4.62022	-6.35689	12.17	-8.68474	-7.96163
12.18	-5.22188	-6.36105	12.18	-8.68596	-7.95785
12.19	-6.72354	-6.36021	12.19	-8.38718	-7.96157
12.2	-6.1252	-6.36937	12.2	-8.0884	-8.00529
12.21	-5.62686	-6.37853	12.21	-7.98962	-8.05151
12.22	-6.02852	-6.37519	12.22	-8.19084	-8.08773
12.23	-5.63018	-6.35185	12.23	-8.29206	-8.11895
12.24	-6.13184	-6.31851	12.24	-8.09328	-8.14017
12.25	-6.5335	-6.30267	12.25	-7.8945	-8.16639
12.26	-7.43516	-6.27433	12.26	-8.09572	-8.18511
12.27	-6.43682	-6.25599	12.27	-7.39694	-8.18133
12.28	-7.03848	-6.26015	12.28	-8.79816	-8.17755
12.29	-7.44014	-6.24931	12.29	-9.09938	-8.17127
12.3	-7.6418	-6.24347	12.3	-8.3006	-8.16999
12.31	-6.84346	-6.23763	12.31	-7.10182	-8.16371
12.32	-7.24512	-6.25429	12.32	-8.70304	-8.18243
12.33	-6.74678	-6.24595	12.33	-8.50426	-8.18615
12.34	-6.24844	-6.25511	12.34	-7.80548	-8.21487
12.35	-7.2501	-6.27427	12.35	-7.8067	-8.19109
12.36	-5.95176	-6.26843	12.36	-7.70792	-8.22231
12.37	-6.45342	-6.29509	12.37	-7.50914	-8.24353
12.38	-6.35508	-6.35675	12.38	-8.01036	-8.23475
12.39	-6.45674	-6.40091	12.39	-8.51158	-8.23597
12.4	-6.5584	-6.39257	12.4	-8.6128	-8.26469
12.41	-7.06006	-6.40173	12.41	-9.31402	-8.28591
12.42	-6.36172	-6.40839	12.42	-8.81524	-8.30213
12.43	-4.96338	-6.41005	12.43	-8.71646	-8.32335
12.44	-5.96504	-6.44921	12.44	-9.01768	-8.33707
12.45	-5.4667	-6.46587	12.45	-9.1189	-8.35329
12.46	-6.16836	-6.48003	12.46	-8.12012	-8.37951
12.47	-6.37002	-6.47919	12.47	-8.22134	-8.37823
12.48	-5.57168	-6.49585	12.48	-7.62256	-8.38695
12.49	-5.17334	-6.48501	12.49	-7.32378	-8.36817
12.5	-5.975	-6.45667	12.5	-7.825	-8.35189
12.51	-6.17666	-6.42083	12.51	-8.02622	-8.30811
12.52	-5.77832	-6.38999	12.52	-8.32744	-8.33183
12.53	-6.67998	-6.35915	12.53	-8.62866	-8.31555
12.54	-6.68164	-6.34831	12.54	-7.02988	-8.31427
12.55	-6.2833	-6.34497	12.55	-8.5311	-8.33049
12.56	-6.38496	-6.31913	12.56	-8.83232	-8.33921
12.57	-7.08662	-6.32079	12.57	-8.33354	-8.36293
12.58	-6.98828	-6.35495	12.58	-8.73476	-8.38665
12.59	-6.38994	-6.39411	12.59	-9.53598	-8.39787
12.6	-6.4916	-6.38827	12.6	-8.9372	-8.39909
12.61	-5.89326	-6.40493	12.61	-8.63842	-8.37281
12.62	-6.09492	-6.38909	12.62	-9.03964	-8.32653
12.63	-7.19658	-6.39325	12.63	-8.84086	-8.30775
12.64	-6.79824	-6.43491	12.64	-8.74208	-8.28647
12.65	-7.0999	-6.45157	12.65	-8.9433	-8.25519
12.66	-7.40156	-6.47323	12.66	-8.04452	-8.20891
12.67	-7.10322	-6.50489	12.67	-7.74574	-8.19513
12.68	-6.60488	-6.53405	12.68	-8.04696	-8.20135
12.69	-6.30654	-6.60821	12.69	-8.44818	-8.20507
12.7	-6.2082	-6.63237	12.7	-6.5494	-8.20879
12.71	-5.60986	-6.65653	12.71	-8.05062	-8.19501
12.72	-6.01152	-6.70069	12.72	-8.05184	-8.17373
12.73	-6.31318	-6.71735	12.73	-8.45306	-8.13245
12.74	-6.11484	-6.73151	12.74	-8.45428	-8.09617
12.75	-6.2165	-6.72317	12.75	-8.1555	-8.13489
12.76	-6.01816	-6.73983	12.76	-8.65672	-8.11111
12.77	-7.81982	-6.78649	12.77	-8.45794	-8.08983
12.78	-7.92148	-6.82315	12.78	-8.45916	-8.08105
12.79	-6.22314	-6.82481	12.79	-8.56038	-8.06477
12.8	-7.2248	-6.86397	12.8	-7.5616	-8.02849
12.81	-6.42646	-6.85063	12.81	-7.46282	-7.98221
12.82	-6.52812	-6.86479	12.82	-8.06404	-7.97093
12.83	-6.62978	-6.87895	12.83	-7.86526	-7.94715
12.84	-6.63144	-6.87811	12.84	-7.76648	-7.93587
12.85	-6.3331	-6.86977	12.85	-7.2677	-7.91959
12.86	-7.43476	-6.87643	12.86	-7.56892	-7.87331
12.87	-7.53642	-6.86809	12.87	-8.47014	-7.87953
12.88	-8.53808	-6.87225	12.88	-7.77136	-7.89075
12.89	-6.13974	-6.89641	12.89	-7.47258	-7.88697
12.9	-6.9414	-6.90057	12.9	-7.2738	-7.85819
12.91	-7.94306	-6.90473	12.91	-7.17502	-7.89441
12.92	-6.44472	-6.95389	12.92	-6.67624	-7.87313
12.93	-7.24638	-6.98055	12.93	-7.17746	-7.87685
12.94	-6.34804	-6.99471	12.94	-8.57868	-7.85807
12.95	-6.9497	-7.01887	12.95	-7.5799	-7.84179
12.96	-8.25136	-7.01053	12.96	-7.98112	-7.84801
12.97	-8.55302	-7.01219	12.97	-7.98234	-7.82173
12.98	-7.05468	-6.98885	12.98	-8.08356	-7.81795
12.99	-7.95634	-6.98051	12.99	-8.08478	-7.79667
13	-5.958	-7.01967	13	-7.086	-7.77539
13.01	-6.45966	-7.00633	13.01	-8.18722	-7.78911
13.02	-6.66132	-7.00799	13.02	-8.08844	-7.81033
13.03	-7.16298	-7.01965	13.03	-8.38966	-7.82155
13.04	-6.46464	-7.01381	13.04	-8.09088	-7.86527
13.05	-7.3663	-7.03297	13.05	-7.0921	-7.88399
13.06	-7.06796	-7.03213	13.06	-8.29332	-7.93021
13.07	-7.26962	-7.03129	13.07	-8.19454	-7.94643
13.08	-7.57128	-7.00295	13.08	-7.89576	-7.92515
13.09	-6.47294	-6.94211	13.09	-7.29698	-7.94637
13.1	-6.3746	-6.96127	13.1	-7.9982	-7.97759
13.11	-7.57626	-6.96043	13.11	-7.19942	-8.01381
13.12	-7.07792	-6.93459	13.12	-8.20064	-8.04253
13.13	-6.87958	-6.95375	13.13	-7.70186	-8.06625
13.14	-7.08124	-6.93291	13.14	-7.80308	-8.09497
13.15	-5.8829	-6.92957	13.15	-8.4043	-8.06119
13.16	-6.08456	-6.90623	13.16	-7.60552	-8.08741
13.17	-6.88622	-6.86789	13.17	-8.30674	-8.09363
13.18	-7.58788	-6.80205	13.18	-7.60796	-8.10985
13.19	-7.78954	-6.80621	13.19	-7.70918	-8.13357
13.2	-6.6912	-6.79287	13.2	-8.1104	-8.14229
13.21	-6.49286	-6.81703	13.21	-8.31162	-8.17601
13.22	-6.99452	-6.81369	13.22	-8.51284	-8.17973
13.23	-6.39618	-6.81535	13.23	-9.61406	-8.16845
13.24	-7.39784	-6.78951	13.24	-8.51528	-8.17217
13.25	-6.2995	-6.79367	13.25	-9.1165	-8.20339
13.26	-7.40116	-6.77283	13.26	-8.21772	-8.23711
13.27	-6.40282	-6.76199	13.27	-7.61894	-8.22333
13.28	-6.10448	-6.72865	13.28	-8.62016	-8.23205
13.29	-6.90614	-6.72281	13.29	-8.72138	-8.25827
13.3	-6.9078	-6.74197	13.3	-8.7226	-8.28449
13.31	-6.90946	-6.75613	13.31	-8.32382	-8.30071
13.32	-7.21112	-6.74529	13.32	-7.62504	-8.32943
13.33	-6.41278	-6.71445	13.33	-8.32626	-8.33065
13.34	-6.21444	-6.72361	13.34	-7.22748	-8.35187
13.35	-6.0161	-6.69527	13.35	-8.6287	-8.37559
13.36	-6.71776	-6.69943	13.36	-8.22992	-8.37431
13.37	-5.91942	-6.71859	13.37	-8.63114	-8.38553
13.38	-7.22108	-6.72025	13.38	-9.03236	-8.37925
13.39	-7.42274	-6.70441	13.39	-8.43358	-8.38297
13.4	-6.9244	-6.67607	13.4	-8.4348	-8.37669
13.41	-6.32606	-6.69523	13.41	-8.33602	-8.35041
13.42	-6.72772	-6.69939	13.42	-7.63724	-8.31663
13.43	-6.12938	-6.69355	13.43	-8.53846	-8.29785
13.44	-6.63104	-6.69771	13.44	-9.33968	-8.26907
13.45	-6.5327	-6.67687	13.45	-8.4409	-8.24529
13.46	-6.63436	-6.66853	13.46	-7.74212	-8.22901
13.47	-5.93602	-6.63769	13.47	-8.54334	-8.20773
13.48	-7.33768	-6.62935	13.48	-8.94456	-8.20895
13.49	-7.23934	-6.65101	13.49	-8.34578	-8.20017
13.5	-6.941	-6.66017	13.5	-8.647	-8.18139
13.51	-7.14266	-6.67183	13.51	-8.34822	-8.16761
13.52	-5.84432	-6.64599	13.52	-8.24944	-8.15383
13.53	-7.24598	-6.60765	13.53	-8.55066	-8.15255
13.54	-5.94764	-6.59681	13.54	-8.75188	-8.12877
13.55	-6.0493	-6.59097	13.55	-8.3531	-8.15499
13.56	-6.85096	-6.62263	13.56	-8.05432	-8.13871
13.57	-6.95262	-6.62429	13.57	-8.05554	-8.13243
13.58	-6.95428	-6.66845	13.58	-7.75676	-8.13115
13.59	-6.65594	-6.65261	13.59	-7.45798	-8.11987
13.6	-7.4576	-6.63427	13.6	-7.0592	-8.09359
13.61	-6.65926	-6.62343	13.61	-6.96042	-8.06231
13.62	-6.76092	-6.63759	13.62	-7.76164	-8.05103
13.63	-6.56258	-6.65425	13.63	-8.46286	-8.03475
13.64	-6.56424	-6.66591	13.64	-7.56408	-8.03347
13.65	-5.9659	-6.68257	13.65	-8.4653	-8.01469
13.66	-6.16756	-6.67423	13.66	-7.36652	-8.03091
13.67	-6.06922	-6.68589	13.67	-7.66774	-8.02713
13.68	-6.97088	-6.70505	13.68	-8.26896	-8.01835
13.69	-7.27254	-6.70921	13.69	-7.97018	-7.99707
13.7	-7.3742	-6.70587	13.7	-8.1714	-7.98579
13.71	-5.87586	-6.70253	13.71	-7.77262	-7.97201
13.72	-5.67752	-6.71669	13.72	-7.57384	-7.94823
13.73	-5.97918	-6.73835	13.73	-7.37506	-7.93945
13.74	-5.98084	-6.72751	13.74	-8.27628	-7.94317
13.75	-7.2825	-6.74167	13.75	-7.9775	-7.92939
13.76	-6.78416	-6.75083	13.76	-7.97872	-7.93061
13.77	-7.68582	-6.75999	13.77	-8.57994	-7.92183
13.78	-6.58748	-6.76165	13.78	-8.58116	-7.93305
13.79	-6.68914	-6.75831	13.79	-7.38238	-7.94677
13.8	-6.4908	-6.73497	13.8	-7.1836	-7.97299
13.81	-6.89246	-6.71163	13.81	-7.88482	-7.99171
13.82	-7.39412	-6.69579	13.82	-6.98604	-8.01543
13.83	-6.59578	-6.70245	13.83	-8.48726	-8.03665
13.84	-7.29744	-6.69661	13.84	-8.58848	-8.03287
13.85	-6.1991	-6.67327	13.85	-9.0897	-8.04659
13.86	-7.10076	-6.65993	13.86	-7.59092	-8.03531
13.87	-6.70242	-6.65659	13.87	-8.19214	-8.04903
13.88	-7.50408	-6.65075	13.88	-8.09336	-8.06525
13.89	-7.10574	-6.65491	13.89	-7.89458	-8.06147
13.9	-6.8074	-6.66657	13.9	-8.0958	-8.07519
13.91	-7.70906	-6.65323	13.91	-7.39702	-8.08641
13.92	-6.71072	-6.67739	13.92	-7.89824	-8.09013
13.93	-6.81238	-6.73155	13.93	-8.69946	-8.11385
13.94	-6.51404	-6.76321	13.94	-8.20068	-8.12757
13.95	-6.4157	-6.80737	13.95	-8.4019	-8.10379
13.96	-7.21736	-6.79403	13.96	-7.70312	-8.09251
13.97	-7.01902	-6.79319	13.97	-8.50434	-8.07873
13.98	-6.82068	-6.76985	13.98	-8.30556	-8.06495
13.99	-5.72234	-6.76651	13.99	-8.50678	-8.03117
14	-6.524	-6.77317	14	-7.808	-8.02239
14.01	-6.02566	-6.76483	14.01	-7.90922	-8.04861
14.02	-7.02732	-6.76899	14.02	-8.61044	-8.06233
14.03	-6.32898	-6.75065	14.03	-8.31166	-8.10605
14.04	-5.63064	-6.74731	14.04	-8.11288	-8.09977
14.05	-5.4323	-6.73897	14.05	-8.0141	-8.09349
14.06	-6.03396	-6.75563	14.06	-7.91532	-8.05721
14.07	-5.83562	-6.76229	14.07	-8.31654	-8.07093
14.08	-7.13728	-6.77895	14.08	-8.11776	-8.08965
14.09	-7.73894	-6.75061	14.09	-8.51898	-8.09337
14.1	-6.8406	-6.71227	14.1	-8.6202	-8.11209
14.11	-6.84226	-6.67893	14.11	-7.92142	-8.12581
14.12	-7.84392	-6.63559	14.12	-8.52264	-8.15453
14.13	-7.24558	-6.62225	14.13	-7.92386	-8.15075
14.14	-7.74724	-6.59141	14.14	-7.32508	-8.11697
14.15	-6.7489	-6.57307	14.15	-7.5263	-8.11319
14.16	-6.75056	-6.55973	14.16	-7.42752	-8.08691
14.17	-6.75222	-6.53389	14.17	-8.02874	-8.07813
14.18	-6.45388	-6.52305	14.18	-7.22996	-8.05185
14.19	-6.95554	-6.51221	14.19	-7.03118	-8.03807
14.2	-6.1572	-6.52637	14.2	-8.2324	-8.02929
14.21	-7.05886	-6.52553	14.21	-8.43362	-8.04551
14.22	-6.66052	-6.55719	14.22	-8.73484	-8.03673
14.23	-6.46218	-6.55135	14.23	-8.23606	-8.00045
14.24	-6.96384	-6.57301	14.24	-8.33728	-7.98417
14.25	-6.8655	-6.62217	14.25	-7.6385	-7.96289
14.26	-7.36716	-6.65383	14.26	-8.13972	-7.93661
14.27	-7.36882	-6.66299	14.27	-8.94094	-7.92033
14.28	-6.37048	-6.68715	14.28	-8.24216	-7.91905
14.29	-5.57214	-6.68881	14.29	-8.64338	-7.93527
14.3	-5.4738	-6.66297	14.3	-8.6446	-7.94649
14.31	-5.97546	-6.67463	14.31	-8.54582	-7.96021
14.32	-6.17712	-6.67879	14.32	-7.74704	-7.95893
14.33	-5.57878	-6.64795	14.33	-7.34826	-7.95265
14.34	-5.78044	-6.62961	14.34	-8.04948	-7.94387
14.35	-5.8821	-6.61877	14.35	-7.3507	-7.98759
14.36	-6.18376	-6.63793	14.36	-7.35192	-7.98881
14.37	-6.58542	-6.62709	14.37	-7.45314	-8.01253
14.38	-6.38708	-6.62125	14.38	-7.75436	-7.98875
14.39	-6.28874	-6.61541	14.39	-8.15558	-7.99997
14.4	-6.4904	-6.60957	14.4	-8.4568	-8.04119
14.41	-7.29206	-6.62623	14.41	-7.55802	-8.04241
14.42	-6.79372	-6.62789	14.42	-7.15924	-8.00863
14.43	-7.19538	-6.63955	14.43	-7.66046	-7.98235
14.44	-7.59704	-6.67371	14.44	-7.26168	-7.96107
14.45	-6.6987	-6.68287	14.45	-6.9629	-7.94229
14.46	-6.40036	-6.68953	14.46	-7.26412	-7.94601
14.47	-6.80202	-6.66119	14.47	-8.26534	-7.93723
14.48	-7.20368	-6.62785	14.48	-8.76656	-7.92095
14.49	-6.70534	-6.62201	14.49	-8.96778	-7.90467
14.5	-7.307	-6.62617	14.5	-9.169	-7.88089
14.51	-7.00866	-6.62283	14.51	-7.87022	-7.86961
14.52	-6.61032	-6.63699	14.52	-8.27144	-7.86083
14.53	-6.51198	-6.63115	14.53	-7.57266	-7.86955
14.54	-7.31364	-6.66281	14.54	-9.07388	-7.91327
14.55	-7.5153	-6.69197	14.55	-7.5751	-7.93199
14.56	-6.31696	-6.70363	14.56	-8.37632	-7.94821
14.57	-6.51862	-6.70279	14.57	-7.07754	-7.93443
14.58	-6.22028	-6.68445	14.58	-7.67876	-7.93565
14.59	-6.72194	-6.71111	14.59	-8.67998	-7.93437
14.6	-6.8236	-6.72277	14.6	-8.2812	-7.92309
14.61	-7.12526	-6.70693	14.61	-7.08242	-7.88931
14.62	-7.12692	-6.67609	14.62	-7.68364	-7.87553
14.63	-7.82858	-6.65025	14.63	-7.38486	-7.88675
14.64	-7.33024	-6.61941	14.64	-7.58608	-7.85797
14.65	-7.1319	-6.57107	14.65	-7.7873	-7.84669
14.66	-6.23356	-6.55523	14.66	-7.78852	-7.87291
14.67	-6.03522	-6.53439	14.67	-8.28974	-7.88913
14.68	-6.13688	-6.48855	14.68	-7.59096	-7.86535
14.69	-5.73854	-6.46271	14.69	-7.69218	-7.84157
14.7	-5.3402	-6.45937	14.7	-8.1934	-7.78279
14.71	-6.54186	-6.41853	14.71	-8.19462	-7.72901
14.72	-5.94352	-6.38519	14.72	-8.09584	-7.71273
14.73	-6.84518	-6.38435	14.73	-9.09706	-7.70395
14.74	-6.94684	-6.36851	14.74	-8.79828	-7.69017
14.75	-6.3485	-6.34017	14.75	-7.9995	-7.66889
14.76	-6.15016	-6.27933	14.76	-6.80072	-7.67511
14.77	-5.85182	-6.28599	14.77	-7.50194	-7.62383
14.78	-7.45348	-6.28515	14.78	-7.70316	-7.61505
14.79	-6.75514	-6.31181	14.79	-7.70438	-7.61377
14.8	-5.8568	-6.31097	14.8	-7.1056	-7.58999
14.81	-6.05846	-6.30263	14.81	-7.00682	-7.60121
14.82	-5.76012	-6.27929	14.82	-7.60804	-7.61243
14.83	-5.96178	-6.26595	14.83	-6.50926	-7.62115
14.84	-5.66344	-6.23261	14.84	-6.81048	-7.62237
14.85	-6.0651	-6.19677	14.85	-8.0117	-7.64609
14.86	-5.56676	-6.18343	14.86	-7.91292	-7.65981
14.87	-4.96842	-6.17509	14.87	-7.31414	-7.64603
14.88	-6.17008	-6.18425	14.88	-7.81536	-7.63725
14.89	-6.57174	-6.19591	14.89	-6.61658	-7.63597
14.9	-5.6734	-6.20257	14.9	-7.0178	-7.65969
14.91	-5.67506	-6.22423	14.91	-7.21902	-7.64091
14.92	-6.57672	-6.20839	14.92	-7.92024	-7.59713
14.93	-5.87838	-6.20755	14.93	-7.02146	-7.58835
14.94	-6.18004	-6.19171	14.94	-8.22268	-7.53457
14.95	-5.0817	-6.17587	14.95	-7.8239	-7.53079
14.96	-6.58336	-6.17753	14.96	-6.32512	-7.53701
14.97	-6.48502	-6.17169	14.97	-6.72634	-7.53823
14.98	-7.28668	-6.16835	14.98	-7.62756	-7.52695
14.99	-6.68834	-6.15751	14.99	-7.72878	-7.55317
15	-6.49	-6.16417	15	-8.73	-7.55689
15.01	-6.19166	-6.18833	15.01	-7.53122	-7.56561
15.02	-6.59332	-6.19249	15.02	-8.03244	-7.56433
15.03	-6.49498	-6.21415	15.03	-7.43366	-7.59055
15.04	-5.89664	-6.22831	15.04	-8.53488	-7.63427
15.05	-6.5983	-6.24497	15.05	-8.3361	-7.66549
15.06	-5.89996	-6.23413	15.06	-7.23732	-7.66171
15.07	-6.40162	-6.24829	15.07	-7.93854	-7.65293
15.08	-6.60328	-6.27995	15.08	-7.53976	-7.66415
15.09	-6.00494	-6.24911	15.09	-8.64098	-7.65287
15.1	-6.2066	-6.23577	15.1	-7.4422	-7.65909
15.11	-5.90826	-6.23493	15.11	-6.44342	-7.67031
15.12	-5.90992	-6.26659	15.12	-7.74464	-7.69653
15.13	-6.21158	-6.26825	15.13	-6.94586	-7.72775
15.14	-6.31324	-6.26991	15.14	-8.64708	-7.75647
15.15	-6.4149	-6.25657	15.15	-8.2483	-7.78019
15.16	-5.91656	-6.28073	15.16	-6.84952	-7.79391
15.17	-5.71822	-6.28989	15.17	-7.05074	-7.83763
15.18	-7.01988	-6.28155	15.18	-8.75196	-7.86885
15.19	-7.02154	-6.26821	15.19	-7.85318	-7.86507
15.2	-6.8232	-6.24487	15.2	-7.4544	-7.87129
15.21	-6.22486	-6.22153	15.21	-6.95562	-7.88251
15.22	-6.62652	-6.25569	15.22	-8.65684	-7.89123
15.23	-6.52818	-6.26735	15.23	-8.25806	-7.88995
15.24	-6.32984	-6.26401	15.24	-8.05928	-7.92617
15.25	-5.6315	-6.26317	15.25	-7.8605	-7.91489
15.26	-6.13316	-6.26233	15.26	-7.56172	-7.91111
15.27	-6.23482	-6.27399	15.27	-7.76294	-7.90483
15.28	-4.93648	-6.27315	15.28	-7.36416	-7.91355
15.29	-6.03814	-6.27481	15.29	-6.86538	-7.91727
15.3	-5.6398	-6.30397	15.3	-7.4666	-7.89599
15.31	-6.94146	-6.31563	15.31	-8.26782	-7.93971
15.32	-6.64312	-6.33229	15.32	-9.16904	-7.98093
15.33	-5.94478	-6.33895	15.33	-8.17026	-8.00465
15.34	-5.64644	-6.35311	15.34	-9.17148	-8.02337
15.35	-6.0481	-6.37477	15.35	-8.3727	-8.00209
15.36	-6.94976	-6.41893	15.36	-8.07392	-7.99581
15.37	-6.15142	-6.44809	15.37	-7.97514	-8.00953
15.38	-6.75308	-6.46475	15.38	-7.47636	-8.03075
15.39	-5.75474	-6.46891	15.39	-7.97758	-8.02197
15.4	-5.5564	-6.47057	15.4	-9.1788	-8.03319
15.41	-7.55806	-6.48473	15.41	-7.88002	-8.05191
15.42	-7.05972	-6.50639	15.42	-7.98124	-8.08063
15.43	-6.36138	-6.50055	15.43	-8.88246	-8.05935
15.44	-5.86304	-6.49221	15.44	-8.08368	-8.04807
15.45	-6.5647	-6.50137	15.45	-8.1849	-8.01429
15.46	-6.36636	-6.51303	15.46	-6.98612	-7.99551
15.47	-6.36802	-6.50719	15.47	-8.28734	-7.97423
15.48	-6.66968	-6.52885	15.48	-7.68856	-7.96295
15.49	-7.17134	-6.57551	15.49	-7.78978	-7.97417
15.5	-6.673	-6.58467	15.5	-9.191	-7.98789
15.51	-6.57466	-6.62883	15.51	-8.09222	-7.98411
15.52	-6.17632	-6.64299	15.52	-8.69344	-7.93033
15.53	-6.77798	-6.63965	15.53	-7.69466	-7.88405
15.54	-7.17964	-6.64631	15.54	-7.79588	-7.85777
15.55	-8.1813	-6.66547	15.55	-7.9971	-7.79899
15.56	-7.08296	-6.67713	15.56	-7.39832	-7.78521
15.57	-6.38462	-6.67629	15.57	-7.89954	-7.77143
15.58	-7.18628	-6.67545	15.58	-8.40076	-7.77015
15.59	-7.08794	-6.68961	15.59	-8.30198	-7.77637
15.6	-7.3896	-6.72877	15.6	-8.2032	-7.76509
15.61	-7.09126	-6.75793	15.61	-8.10442	-7.70381
15.62	-6.39292	-6.73459	15.62	-7.80564	-7.67253
15.63	-6.19458	-6.71875	15.63	-7.80686	-7.66125
15.64	-6.69624	-6.73791	15.64	-6.70808	-7.63497
15.65	-6.0979	-6.77457	15.65	-7.1093	-7.59369
15.66	-5.89956	-6.79123	15.66	-6.71052	-7.58491
15.67	-7.10122	-6.81289	15.67	-7.31174	-7.58363
15.68	-6.80288	-6.82455	15.68	-7.81296	-7.55235
15.69	-6.40454	-6.83621	15.69	-7.41418	-7.55107
15.7	-7.4062	-6.83287	15.7	-7.3154	-7.54229
15.71	-7.50786	-6.83203	15.71	-6.11662	-7.51601
15.72	-6.50952	-6.82619	15.72	-7.31784	-7.51473
15.73	-6.21118	-6.83785	15.73	-7.11906	-7.51345
15.74	-6.41284	-6.84951	15.74	-6.82028	-7.52467
15.75	-6.5145	-6.84617	15.75	-7.8215	-7.51339
15.76	-6.91616	-6.81033	15.76	-7.52272	-7.50211
15.77	-6.11782	-6.79449	15.77	-7.92394	-7.49333
15.78	-7.31948	-6.79115	15.78	-7.72516	-7.48455
15.79	-7.32114	-6.77031	15.79	-7.52638	-7.45577
15.8	-6.7228	-6.75697	15.8	-6.7276	-7.44699
15.81	-6.62446	-6.75613	15.81	-6.62882	-7.47071
15.82	-6.42612	-6.75779	15.82	-7.53004	-7.47693
15.83	-7.12778	-6.76195	15.83	-7.83126	-7.50065
15.84	-7.32944	-6.77361	15.84	-6.43248	-7.50437
15.85	-7.2311	-6.77527	15.85	-7.8337	-7.54059
15.86	-7.23276	-6.77943	15.86	-6.93492	-7.56931
15.87	-6.83442	-6.77359	15.87	-7.03614	-7.59303
15.88	-7.13608	-6.73025	15.88	-7.63736	-7.58925
15.89	-7.03774	-6.73691	15.89	-7.43858	-7.58297
15.9	-6.6394	-6.72357	15.9	-8.1398	-7.59919
15.91	-6.34106	-6.69523	15.91	-8.04102	-7.63041
15.92	-6.64272	-6.67689	15.92	-8.64224	-7.69413
15.93	-7.24438	-6.67105	15.93	-8.14346	-7.72035
15.94	-7.04604	-6.68021	15.94	-7.34468	-7.74407
15.95	-6.7477	-6.68687	15.95	-7.5459	-7.77029
15.96	-6.44936	-6.69103	15.96	-7.04712	-7.77151
15.97	-6.25102	-6.68269	15.97	-7.54834	-7.78273
15.98	-6.35268	-6.71185	15.98	-7.24956	-7.78395
15.99	-6.55434	-6.72351	15.99	-7.95078	-7.79767
16	-7.356	-6.72017	16	-9.152	-7.81639
16.01	-7.15766	-6.74183	16.01	-8.35322	-7.87011
16.02	-6.55932	-6.76849	16.02	-8.75444	-7.90633
16.03	-6.66098	-6.79015	16.03	-7.95566	-7.91755
16.04	-6.76264	-6.79931	16.04	-8.15688	-7.91877
16.05	-6.2643	-6.79847	16.05	-8.2581	-7.92999
16.06	-5.66596	-6.77013	16.06	-7.65932	-7.93371
16.07	-5.36762	-6.76929	16.07	-7.16054	-7.94243
16.08	-7.06928	-6.77595	16.08	-7.56176	-7.96365
16.09	-5.87094	-6.77261	16.09	-8.06298	-7.94737
16.1	-6.2726	-6.75927	16.1	-8.5642	-7.96109
16.11	-6.77426	-6.75343	16.11	-8.66542	-7.96731
16.12	-6.27592	-6.75759	16.12	-8.36664	-7.98103
16.13	-6.57758	-6.75175	16.13	-8.06786	-7.94725
16.14	-6.67924	-6.76341	16.14	-7.86908	-7.91097
16.15	-6.6809	-6.74257	16.15	-7.8703	-7.91719
16.16	-6.58256	-6.74173	16.16	-7.97152	-7.87841
16.17	-7.28422	-6.74089	16.17	-7.97274	-7.88963
16.18	-7.78588	-6.75005	16.18	-8.27396	-7.90585
16.19	-7.18754	-6.78171	16.19	-8.27518	-7.89957
16.2	-7.5892	-6.77587	16.2	-8.8764	-7.89079
16.21	-7.69086	-6.74003	16.21	-8.07762	-7.83451
16.22	-7.29252	-6.71419	16.22	-7.97884	-7.81823
16.23	-7.49418	-6.70585	16.23	-7.88006	-7.79445
16.24	-7.29584	-6.70501	16.24	-6.88128	-7.78567
16.25	-6.0975	-6.69167	16.25	-7.9825	-7.77689
16.26	-7.19916	-6.69833	16.26	-7.28372	-7.78561
16.27	-7.10082	-6.72749	16.27	-7.88494	-7.77683
16.28	-7.00248	-6.72665	16.28	-6.98616	-7.80555
16.29	-6.50414	-6.69081	16.29	-7.98738	-7.80927
16.3	-6.4058	-6.69747	16.3	-8.3886	-7.80799
16.31	-6.50746	-6.69413	16.31	-8.58982	-7.78671
16.32	-6.40912	-6.68829	16.32	-7.29104	-7.77043
16.33	-7.71078	-6.70745	16.33	-6.69226	-7.79165
16.34	-6.21244	-6.70911	16.34	-7.59348	-7.78287
16.35	-6.7141	-6.68577	16.35	-5.9947	-7.76909
16.36	-6.41576	-6.68493	16.36	-7.49592	-7.77031
16.37	-6.61742	-6.67659	16.37	-8.19714	-7.75903
16.38	-7.61908	-6.66075	16.38	-6.99836	-7.74025
16.39	-6.32074	-6.62741	16.39	-7.59958	-7.73397
16.4	-5.9224	-6.58907	16.4	-6.9008	-7.72269
16.41	-6.12406	-6.56073	16.41	-7.70202	-7.71891
16.42	-6.22572	-6.50239	16.42	-7.80324	-7.72763
16.43	-6.62738	-6.49405	16.43	-7.60446	-7.72385
16.44	-6.22904	-6.45571	16.44	-7.80568	-7.73257
16.45	-6.5307	-6.42237	16.45	-8.6069	-7.75629
16.46	-6.83236	-6.43153	16.46	-7.30812	-7.76501
16.47	-5.33402	-6.42069	16.47	-8.30934	-7.79123
16.48	-5.63568	-6.41235	16.48	-7.71056	-7.80745
16.49	-6.13734	-6.43151	16.49	-8.01178	-7.83617
16.5	-6.139	-6.43567	16.5	-7.713	-7.83739
16.51	-6.54066	-6.43983	16.51	-8.01422	-7.81111
16.52	-7.04232	-6.43649	16.52	-9.21544	-7.78233
16.53	-6.64398	-6.43565	16.53	-7.71666	-7.79105
16.54	-5.74564	-6.39731	16.54	-7.31788	-7.79727
16.55	-6.6473	-6.39647	16.55	-7.9191	-7.78099
16.56	-6.24896	-6.36813	16.56	-7.52032	-7.82221
16.57	-6.65062	-6.34979	16.57	-7.22154	-7.83343
16.58	-6.45228	-6.32645	16.58	-8.02276	-7.80965
16.59	-5.65394	-6.29311	16.59	-7.82398	-7.83587
16.6	-6.4556	-6.29727	16.6	-8.7252	-7.84959
16.61	-5.35726	-6.29643	16.61	-8.42642	-7.85581
16.62	-6.95892	-6.30559	16.62	-7.82764	-7.86453
16.63	-5.96058	-6.30225	16.63	-8.22886	-7.85825
16.64	-5.96224	-6.30141	16.64	-7.83008	-7.88197
16.65	-6.4639	-6.30307	16.65	-8.3313	-7.89819
16.66	-6.76556	-6.33223	16.66	-8.33252	-7.86441
16.67	-6.76722	-6.32889	16.67	-8.53374	-7.84563
16.68	-7.76888	-6.35555	16.68	-8.13496	-7.82185
16.69	-6.67054	-6.37471	16.69	-8.03618	-7.82557
16.7	-6.5722	-6.37637	16.7	-7.3374	-7.78679
16.71	-6.37386	-6.37803	16.71	-7.43862	-7.78551
16.72	-6.37552	-6.35719	16.72	-7.63984	-7.78423
16.73	-6.17718	-6.33385	16.73	-6.94106	-7.73295
16.74	-6.17884	-6.32551	16.74	-6.94228	-7.74167
16.75	-5.5805	-6.32967	16.75	-7.6435	-7.76789
16.76	-5.68216	-6.32383	16.76	-7.94472	-7.79161
16.77	-5.68382	-6.33299	16.77	-7.24594	-7.80533
16.78	-6.28548	-6.32465	16.78	-8.04716	-7.81405
16.79	-6.48714	-6.30381	16.79	-8.14838	-7.79527
16.8	-5.8888	-6.30797	16.8	-7.1496	-7.77649
16.81	-6.49046	-6.29963	16.81	-8.05082	-7.75021
16.82	-6.09212	-6.31379	16.82	-7.55204	-7.73643
16.83	-6.59378	-6.31295	16.83	-8.55326	-7.69765
16.84	-6.29544	-6.34211	16.84	-8.45448	-7.65637
16.85	-7.6971	-6.36127	16.85	-7.2557	-7.63009
16.86	-6.69876	-6.34793	16.86	-6.55692	-7.59131
16.87	-6.40042	-6.35209	16.87	-7.35814	-7.56753
16.88	-6.40208	-6.32625	16.88	-7.85936	-7.55375
16.89	-6.20374	-6.27541	16.89	-6.46058	-7.55247
16.9	-6.2054	-6.23457	16.9	-7.6618	-7.55119
16.91	-5.70706	-6.20623	16.91	-7.96302	-7.58241
16.92	-6.10872	-6.20539	16.92	-7.16424	-7.60113
16.93	-6.31038	-6.18205	16.93	-8.06546	-7.61735
16.94	-5.91204	-6.20371	16.94	-8.36668	-7.61857
16.95	-6.4137	-6.21537	16.95	-8.8679	-7.63229
16.96	-6.61536	-6.22453	16.96	-8.06912	-7.63351
16.97	-6.31702	-6.26119	16.97	-7.57034	-7.62973
16.98	-5.61868	-6.28285	16.98	-7.27156	-7.65595
16.99	-5.82034	-6.29201	16.99	-7.07278	-7.65467
17	-6.122	-6.28117	17	-7.674	-7.65839
17.01	-5.92366	-6.29783	17.01	-7.87522	-7.67961
17.02	-6.92532	-6.32199	17.02	-6.27644	-7.67833
17.03	-7.12698	-6.32115	17.03	-6.57766	-7.68705
17.04	-6.72864	-6.28781	17.04	-6.77888	-7.65077
17.05	-5.9303	-6.27697	17.05	-6.7801	-7.63199
17.06	-6.93196	-6.25613	17.06	-7.38132	-7.64821
17.07	-5.73362	-6.24779	17.07	-7.98254	-7.69693
17.08	-5.73528	-6.26195	17.08	-8.08376	-7.70315
17.09	-5.03694	-6.22861	17.09	-7.98498	-7.69937
17.1	-5.4386	-6.20527	17.1	-8.5862	-7.74309
17.11	-6.34026	-6.21193	17.11	-8.18742	-7.72431
17.12	-5.44192	-6.23109	17.12	-8.28864	-7.71553
17.13	-7.04358	-6.23775	17.13	-6.98986	-7.72425
17.14	-6.64524	-6.26191	17.14	-7.49108	-7.70547
17.15	-5.9469	-6.26607	17.15	-7.6923	-7.67669
17.16	-7.14856	-6.27773	17.16	-7.79352	-7.62791
17.17	-6.55022	-6.29189	17.17	-8.29474	-7.61163
17.18	-6.65188	-6.28105	17.18	-7.99596	-7.59535
17.19	-6.05354	-6.29521	17.19	-8.29718	-7.60407
17.2	-6.5552	-6.29437	17.2	-7.9984	-7.63529
17.21	-7.45686	-6.29353	17.21	-7.99962	-7.61901
17.22	-6.05852	-6.31269	17.22	-7.90084	-7.59023
17.23	-5.26018	-6.29185	17.23	-7.10206	-7.63145
17.24	-5.86184	-6.29101	17.24	-7.70328	-7.66017
17.25	-6.8635	-6.29017	17.25	-7.9045	-7.67889
17.26	-6.36516	-6.30683	17.26	-8.50572	-7.72511
17.27	-6.96682	-6.31349	17.27	-7.60694	-7.72883
17.28	-5.06848	-6.30765	17.28	-7.70816	-7.73005
17.29	-5.27014	-6.33431	17.29	-8.20938	-7.71877
17.3	-6.4718	-6.36847	17.3	-6.9106	-7.70999
17.31	-6.47346	-6.39263	17.31	-7.61182	-7.70121
17.32	-6.37512	-6.39929	17.32	-7.51304	-7.68493
17.33	-7.27678	-6.40845	17.33	-7.31426	-7.65615
17.34	-6.07844	-6.39511	17.34	-7.21548	-7.68487
17.35	-6.8801	-6.39177	17.35	-6.9167	-7.68859
17.36	-7.18176	-6.39593	17.36	-7.41792	-7.69981
17.37	-5.88342	-6.38009	17.37	-6.91914	-7.69603
17.38	-6.18508	-6.38175	17.38	-7.62036	-7.67975
17.39	-5.78674	-6.36591	17.39	-8.32158	-7.66097
17.4	-6.0884	-6.38757	17.4	-7.0228	-7.64219
17.41	-6.69006	-6.38423	17.41	-6.72402	-7.63091
17.42	-6.09172	-6.37089	17.42	-7.92524	-7.62463
17.43	-7.09338	-6.40005	17.43	-7.72646	-7.64835
17.44	-6.69504	-6.43421	17.44	-7.52768	-7.68957
17.45	-6.5967	-6.45337	17.45	-8.6289	-7.70079
17.46	-7.19836	-6.46753	17.46	-7.53012	-7.72451
17.47	-5.50002	-6.46669	17.47	-8.03134	-7.70323
17.48	-6.80168	-6.45835	17.48	-7.63256	-7.70195
17.49	-6.40334	-6.49251	17.49	-7.63378	-7.69317
17.5	-6.405	-6.50417	17.5	-8.235	-7.67439
17.51	-6.60666	-6.48833	17.51	-7.53622	-7.66811
17.52	-5.80832	-6.46499	17.52	-7.13744	-7.65933
17.53	-6.50998	-6.44915	17.53	-8.13866	-7.65555
17.54	-6.51164	-6.43081	17.54	-7.63988	-7.66427
17.55	-6.1133	-6.43747	17.55	-8.1411	-7.65549
17.56	-6.51496	-6.42163	17.56	-7.64232	-7.67171
17.57	-6.61662	-6.37829	17.57	-7.64354	-7.67043
17.58	-6.01828	-6.36995	17.58	-7.24476	-7.68665
17.59	-6.91994	-6.34911	17.59	-7.54598	-7.69537
17.6	-6.4216	-6.35077	17.6	-7.5472	-7.68159
17.61	-6.92326	-6.36493	17.61	-7.74842	-7.70031
17.62	-7.22492	-6.35409	17.62	-8.84964	-7.69403
17.63	-6.62658	-6.33575	17.63	-8.75086	-7.69025
17.64	-6.62824	-6.31991	17.64	-8.15208	-7.68397
17.65	-7.4299	-6.32407	17.65	-8.8533	-7.68769
17.66	-6.33156	-6.31573	17.66	-7.65452	-7.66141
17.67	-6.63322	-6.28239	17.67	-7.55574	-7.69763
17.68	-6.43488	-6.30905	17.68	-7.35696	-7.70635
17.69	-5.73654	-6.29821	17.69	-7.45818	-7.72507
17.7	-5.8382	-6.31237	17.7	-6.6594	-7.72879
17.71	-5.53986	-6.31403	17.71	-7.26062	-7.71001
17.72	-5.74152	-6.31069	17.72	-7.36184	-7.69373
17.73	-6.54318	-6.30485	17.73	-7.66306	-7.70245
17.74	-6.34484	-6.31151	17.74	-6.86428	-7.68117
17.75	-6.2465	-6.31817	17.75	-7.5655	-7.65989
17.76	-5.44816	-6.32483	17.76	-7.36672	-7.64361
17.77	-5.54982	-6.32899	17.77	-7.56794	-7.62983
17.78	-5.35148	-6.29065	17.78	-7.96916	-7.60855
17.79	-5.85314	-6.29231	17.79	-7.77038	-7.59227
17.8	-6.6548	-6.24897	17.8	-7.7716	-7.60099
17.81	-6.25646	-6.25813	17.81	-6.47282	-7.61221
17.82	-5.35812	-6.25479	17.82	-7.77404	-7.58343
17.83	-6.45978	-6.21895	17.83	-7.47526	-7.51965
17.84	-6.86144	-6.20811	17.84	-7.67648	-7.47087
17.85	-6.2631	-6.18727	17.85	-7.5777	-7.43459
17.86	-5.86476	-6.16393	17.86	-8.97892	-7.39081
17.87	-6.56642	-6.15559	17.87	-8.38014	-7.38703
17.88	-6.36808	-6.12975	17.88	-8.38136	-7.38575
17.89	-6.96974	-6.11891	17.89	-7.78258	-7.36697
17.9	-6.4714	-6.11557	17.9	-7.4838	-7.36319
17.91	-6.47306	-6.11723	17.91	-6.88502	-7.38691
17.92	-5.57472	-6.11889	17.92	-7.48624	-7.43063
17.93	-6.77638	-6.09055	17.93	-7.28746	-7.46935
17.94	-6.77804	-6.07471	17.94	-6.78868	-7.50807
17.95	-6.3797	-6.05637	17.95	-7.4899	-7.52679
17.96	-6.68136	-6.04803	17.96	-7.09112	-7.53301
17.97	-5.08302	-6.05469	17.97	-6.79234	-7.52423
17.98	-6.08468	-6.06635	17.98	-6.59356	-7.50045
17.99	-5.18634	-6.07051	17.99	-7.89478	-7.49667
18	-6.788	-6.08217	18	-7.996	-7.48039
18.01	-6.78966	-6.06133	18.01	-6.59722	-7.45411
18.02	-5.79132	-6.05299	18.02	-6.29844	-7.50533
18.03	-6.19298	-6.07715	18.03	-6.79966	-7.53905
18.04	-5.79464	-6.05381	18.04	-6.70088	-7.54777
18.05	-6.4963	-6.03297	18.05	-7.1021	-7.53899
18.06	-5.99796	-6.03713	18.06	-7.50332	-7.52771
18.07	-5.59962	-6.06879	18.07	-7.50454	-7.49893
18.08	-6.00128	-6.04295	18.08	-6.60576	-7.47765
18.09	-5.60294	-6.02961	18.09	-7.30698	-7.44887
18.1	-5.9046	-5.99627	18.1	-7.6082	-7.44259
18.11	-5.60626	-5.97293	18.11	-9.00942	-7.42631
18.12	-4.60792	-5.94709	18.12	-8.91064	-7.44753
18.13	-5.90958	-5.95375	18.13	-9.21186	-7.47125
18.14	-5.61124	-5.92541	18.14	-7.61308	-7.49497
18.15	-5.9129	-5.91207	18.15	-7.8143	-7.51619
18.16	-5.71456	-5.92623	18.16	-7.01552	-7.54491
18.17	-6.01622	-5.92289	18.17	-6.61674	-7.54863
18.18	-5.51788	-5.94955	18.18	-7.81796	-7.55485
18.19	-6.31954	-5.94871	18.19	-7.11918	-7.59107
18.2	-5.8212	-5.95537	18.2	-6.7204	-7.59479
18.21	-5.92286	-5.92453	18.21	-8.52162	-7.59101
18.22	-6.32452	-5.89619	18.22	-9.12284	-7.63223
18.23	-5.52618	-5.89785	18.23	-7.82406	-7.67595
18.24	-6.02784	-5.91201	18.24	-7.32528	-7.74467
18.25	-6.4295	-5.92617	18.25	-7.1265	-7.79339
18.26	-7.13116	-5.92033	18.26	-7.82772	-7.83211
18.27	-5.53282	-5.93949	18.27	-7.52894	-7.85083
18.28	-5.83448	-5.92865	18.28	-7.23016	-7.87455
18.29	-5.63614	-5.92781	18.29	-7.53138	-7.92327
18.3	-5.5378	-5.93447	18.3	-6.8326	-7.93949
18.31	-5.43946	-5.92613	18.31	-7.73382	-7.94821
18.32	-5.84112	-5.94029	18.32	-8.43504	-7.95443
18.33	-5.64278	-5.96695	18.33	-8.23626	-7.91565
18.34	-6.24444	-5.97611	18.34	-7.63748	-7.91437
18.35	-6.9461	-5.98277	18.35	-8.6387	-7.91559
18.36	-6.54776	-5.99443	18.36	-7.23992	-7.92931
18.37	-6.14942	-5.98609	18.37	-7.04114	-7.95053
18.38	-6.05108	-6.00775	18.38	-8.04236	-7.97175
18.39	-5.45274	-6.02441	18.39	-8.04358	-7.98297
18.4	-5.5544	-6.02607	18.4	-7.8448	-7.99919
18.41	-5.65606	-6.03773	18.41	-8.24602	-8.03041
18.42	-5.85772	-6.07939	18.42	-8.04724	-8.01163
18.43	-6.75938	-6.08605	18.43	-9.54846	-7.99035
18.44	-6.36104	-6.11521	18.44	-8.64968	-8.00157
18.45	-6.2627	-6.14687	18.45	-8.6509	-8.05029
18.46	-6.76436	-6.16103	18.46	-8.25212	-8.08651
18.47	-5.16602	-6.16769	18.47	-8.45334	-8.10023
18.48	-5.96768	-6.20185	18.48	-8.55456	-8.12145
18.49	-5.86934	-6.21351	18.49	-7.95578	-8.13517
18.5	-5.571	-6.26017	18.5	-7.957	-8.14889
18.51	-6.17266	-6.32683	18.51	-9.25822	-8.18511
18.52	-5.67432	-6.36599	18.52	-7.35944	-8.17133
18.53	-6.27598	-6.39015	18.53	-9.16066	-8.13755
18.54	-5.87764	-6.40181	18.54	-7.66188	-8.13127
18.55	-6.3793	-6.41847	18.55	-8.3631	-8.12499
18.56	-5.38096	-6.40763	18.56	-7.86432	-8.08371
18.57	-6.88262	-6.40929	18.57	-7.46554	-8.06493
18.58	-6.18428	-6.41345	18.58	-8.26676	-8.06615
18.59	-6.38594	-6.42011	18.59	-7.76798	-8.05237
18.6	-6.2876	-6.43427	18.6	-7.9692	-8.03859
18.61	-7.58926	-6.46343	18.61	-7.77042	-8.02481
18.62	-6.59092	-6.47759	18.62	-8.27164	-8.01603
18.63	-6.69258	-6.48675	18.63	-8.27286	-8.00475
18.64	-7.29424	-6.47091	18.64	-9.27408	-7.96597
18.65	-6.9959	-6.46507	18.65	-8.5753	-7.95219
18.66	-7.39756	-6.45673	18.66	-8.37652	-7.94591
18.67	-6.89922	-6.43589	18.67	-8.37774	-7.91963
18.68	-6.30088	-6.46505	18.68	-7.77896	-7.90085
18.69	-7.50254	-6.48171	18.69	-8.08018	-7.87457
18.7	-8.2042	-6.46337	18.7	-8.2814	-7.88329
18.71	-7.00586	-6.46753	18.71	-7.18262	-7.87451
18.72	-6.80752	-6.48919	18.72	-7.08384	-7.83823
18.73	-6.10918	-6.50085	18.73	-7.98506	-7.87445
18.74	-6.91084	-6.50751	18.74	-7.38628	-7.84317
18.75	-6.5125	-6.53167	18.75	-6.9875	-7.83939
18.76	-6.61416	-6.54833	18.76	-6.48872	-7.82561
18.77	-6.31582	-6.58499	18.77	-7.08994	-7.78933
18.78	-6.31748	-6.57415	18.78	-7.49116	-7.76305
18.79	-6.01914	-6.58331	18.79	-7.49238	-7.75677
18.8	-6.7208	-6.59247	18.8	-7.2936	-7.74549
18.81	-6.22246	-6.60663	18.81	-7.89482	-7.71171
18.82	-6.22412	-6.56079	18.82	-7.59604	-7.68793
18.83	-6.12578	-6.52745	18.83	-7.99726	-7.66415
18.84	-6.12744	-6.51661	18.84	-8.09848	-7.63287
18.85	-5.9291	-6.48577	18.85	-8.3997	-7.57909
18.86	-5.93076	-6.46743	18.86	-7.20092	-7.52781
18.87	-6.33242	-6.43659	18.87	-7.70214	-7.49403
18.88	-6.63408	-6.40075	18.88	-7.50336	-7.46775
18.89	-5.13574	-6.40241	18.89	-8.30458	-7.43897
18.9	-5.7374	-6.37657	18.9	-7.6058	-7.39269
18.91	-7.03906	-6.32073	18.91	-7.80702	-7.35891
18.92	-6.14072	-6.30239	18.92	-8.80824	-7.33013
18.93	-6.54238	-6.28405	18.93	-7.90946	-7.31635
18.94	-6.84404	-6.26071	18.94	-7.51068	-7.28507
18.95	-7.0457	-6.25737	18.95	-7.8119	-7.27129
18.96	-6.84736	-6.28403	18.96	-6.41312	-7.29001
18.97	-6.44902	-6.29319	18.97	-6.41434	-7.31123
18.98	-6.55068	-6.33235	18.98	-8.01556	-7.33745
18.99	-6.75234	-6.35901	18.99	-7.31678	-7.34617
19	-6.854	-6.39067	19	-6.618	-7.34489
19.01	-5.75566	-6.40733	19.01	-6.81922	-7.36361
19.02	-5.25732	-6.43149	19.02	-7.32044	-7.34733
19.03	-6.25898	-6.43815	19.03	-7.02166	-7.33355
19.04	-6.06064	-6.44481	19.04	-7.12288	-7.35727
19.05	-6.2623	-6.44647	19.05	-6.5241	-7.36099
19.06	-6.16396	-6.46563	19.06	-7.02532	-7.33471
19.07	-5.46562	-6.49229	19.07	-7.32654	-7.32593
19.08	-6.36728	-6.47645	19.08	-6.62776	-7.34215
19.09	-6.46894	-6.46311	19.09	-6.22898	-7.35087
19.1	-5.9706	-6.49727	19.1	-6.9302	-7.31959
19.11	-6.27226	-6.52643	19.11	-6.03142	-7.31331
19.12	-6.07392	-6.50309	19.12	-6.53264	-7.30703
19.13	-5.17558	-6.48725	19.13	-6.73386	-7.26075
19.14	-6.77724	-6.47891	19.14	-6.83508	-7.25197
19.15	-7.5789	-6.45307	19.15	-7.7363	-7.23819
19.16	-6.98056	-6.42973	19.16	-7.33752	-7.22441
19.17	-7.88222	-6.41639	19.17	-8.13874	-7.25063
19.18	-7.38388	-6.42805	19.18	-7.83996	-7.28685
19.19	-7.28554	-6.42471	19.19	-7.44118	-7.29057
19.2	-7.3872	-6.38887	19.2	-8.0424	-7.28929
19.21	-7.18886	-6.39053	19.21	-7.24362	-7.31051
19.22	-6.49052	-6.40219	19.22	-7.04484	-7.31923
19.23	-6.39218	-6.42385	19.23	-8.94606	-7.33295
19.24	-6.19384	-6.41801	19.24	-8.24728	-7.36167
19.25	-6.6955	-6.41967	19.25	-7.3485	-7.38789
19.26	-6.99716	-6.46383	19.26	-6.84972	-7.45161
19.27	-5.69882	-6.49299	19.27	-8.35094	-7.49283
19.28	-6.10048	-6.51215	19.28	-7.85216	-7.51155
19.29	-6.50214	-6.49631	19.29	-7.05338	-7.54277
19.3	-6.9038	-6.49297	19.3	-7.3546	-7.59149
19.31	-6.10546	-6.48963	19.31	-7.55582	-7.62521
19.32	-5.50712	-6.48879	19.32	-6.95704	-7.66393
19.33	-6.20878	-6.49795	19.33	-7.55826	-7.70515
19.34	-5.81044	-6.53211	19.34	-6.95948	-7.73137
19.35	-6.1121	-6.50877	19.35	-7.2607	-7.74259
19.36	-6.31376	-6.48543	19.36	-7.46192	-7.73381
19.37	-6.91542	-6.47209	19.37	-7.86314	-7.71003
19.38	-6.41708	-6.46625	19.38	-8.16436	-7.68875
19.39	-5.31874	-6.45791	19.39	-7.26558	-7.67497
19.4	-6.9204	-6.43707	19.4	-7.4668	-7.67119
19.41	-6.22206	-6.42623	19.41	-7.16802	-7.66491
19.42	-6.12372	-6.41289	19.42	-7.86924	-7.66113
19.43	-6.02538	-6.41455	19.43	-8.17046	-7.65235
19.44	-6.12704	-6.43371	19.44	-8.17168	-7.64107
19.45	-8.0287	-6.44537	19.45	-9.0729	-7.63729
19.46	-7.33036	-6.43703	19.46	-8.67412	-7.65351
19.47	-6.23202	-6.43369	19.47	-8.07534	-7.68223
19.48	-5.73368	-6.45285	19.48	-7.87656	-7.67345
19.49	-6.33534	-6.47451	19.49	-8.17778	-7.65717
19.5	-5.837	-6.47867	19.5	-8.279	-7.67089
19.51	-6.23866	-6.45533	19.51	-7.58022	-7.68211
19.52	-6.44032	-6.46699	19.52	-8.18144	-7.69333
19.53	-6.54198	-6.48365	19.53	-7.78266	-7.72455
19.54	-5.84364	-6.50031	19.54	-7.28388	-7.73827
19.55	-6.6453	-6.53947	19.55	-7.3851	-7.78699
19.56	-6.44696	-6.56863	19.56	-6.38632	-7.80071
19.57	-7.64862	-6.59529	19.57	-7.28754	-7.77693
19.58	-7.05028	-6.58945	19.58	-7.28876	-7.76315
19.59	-6.45194	-6.57861	19.59	-7.28998	-7.77187
19.6	-6.9536	-6.62027	19.6	-7.7912	-7.78059
19.61	-6.65526	-6.61443	19.61	-7.09242	-7.78431
19.62	-6.55692	-6.63359	19.62	-6.69364	-7.78553
19.63	-7.15858	-6.63775	19.63	-8.49486	-7.75925
19.64	-6.66024	-6.65941	19.64	-8.09608	-7.74547
19.65	-6.3619	-6.65107	19.65	-7.9973	-7.73669
19.66	-6.86356	-6.60023	19.66	-7.99852	-7.69541
19.67	-6.46522	-6.55939	19.67	-7.99974	-7.65663
19.68	-6.96688	-6.54605	19.68	-7.20096	-7.64535
19.69	-6.66854	-6.52771	19.69	-7.60218	-7.62907
19.7	-5.9702	-6.50687	19.7	-7.8034	-7.61779
19.71	-6.57186	-6.51353	19.71	-8.00462	-7.58401
19.72	-6.17352	-6.51519	19.72	-8.20584	-7.59523
19.73	-6.87518	-6.51185	19.73	-8.10706	-7.59895
19.74	-7.37684	-6.49851	19.74	-8.90828	-7.59767
19.75	-7.2785	-6.50267	19.75	-7.8095	-7.59889
19.76	-7.38016	-6.50683	19.76	-6.51072	-7.60261
19.77	-6.68182	-6.51349	19.77	-7.31194	-7.61133
19.78	-5.98348	-6.48515	19.78	-8.51316	-7.60005
19.79	-6.98514	-6.47931	19.79	-7.61438	-7.57877
19.8	-6.6868	-6.47347	19.8	-7.6156	-7.58249
19.81	-6.98846	-6.45763	19.81	-7.21682	-7.55871
19.82	-6.29012	-6.44679	19.82	-6.81804	-7.55493
19.83	-6.89178	-6.43345	19.83	-7.61926	-7.58865
19.84	-5.79344	-6.39011	19.84	-7.82048	-7.54237
19.85	-5.9951	-6.37177	19.85	-7.4217	-7.49109
19.86	-5.69676	-6.37343	19.86	-7.12292	-7.46731
19.87	-5.69842	-6.34509	19.87	-7.62414	-7.46103
19.88	-5.00008	-6.31675	19.88	-7.22536	-7.45725
19.89	-5.50174	-6.29091	19.89	-7.72658	-7.45847
19.9	-6.1034	-6.28257	19.9	-6.9278	-7.43969
19.91	-6.30506	-6.29173	19.91	-8.02902	-7.41341
19.92	-6.30672	-6.30839	19.92	-8.33024	-7.37713
19.93	-6.00838	-6.29505	19.93	-7.73146	-7.36085
19.94	-6.01004	-6.29171	19.94	-7.33268	-7.30457
19.95	-6.8117	-6.28087	19.95	-7.5339	-7.25829
19.96	-6.71336	-6.26753	19.96	-6.73512	-7.24951
19.97	-6.51502	-6.25919	19.97	-6.83634	-7.25323
[truncated: 6,085 more rows]

## Sheet: Figure 5
Figure 5a			Figure 5b						Figure 5g					Figure 5h
x	y								histogram		inset			Uptake (red)			Outflow (blue)
0.06	45904.8		AA/O2	Lac/Fe3+(aq)	Lac/Fe3+(s)	Fe/Fum	H2/Fum		x	y	x	y		x	y	error	x	y	error
0.12	131501		Fractional population						0.06	2754	0	0.252134		0.1	0	0	0.1	0	0
0.18	122147		0.262	0.238	0.185	0.202	0.224		0.12	905	0.06	0.292486		1	0.205882	0.264706	5	0.0357143	0.0357143
0.24	85422.6		error						0.18	357	0.12	0.477688		2	0.117647	0.411765	10	0.392857	0.285714
0.3	58078.4		0.0156	0.0166	0.0144	0.017	0.0178		0.24	154	0.18	0.183759		3	1	0.441176	15	0.767857	0.178571
0.36	34261		Dslow						0.3	115	0.24	0.146011		4	0.529412	0.382353	20	1	0.1875
0.42	16043.8		0.15	0.12	0.1	0.1	0.15		0.36	73	0.3	0.189809					25	0.982143	0.125
0.48	13867.6		error						0.42	47	0.36	0.132967					30	0.857143	0.178571
0.54	14481.8		0.01	0.01	0.01	0.01	0.01		0.48	23	0.42	0.201023
0.6	8485.66		Dfast						0.54	40	0.48	0.212834
0.66	1979.85		5.34	7.3	4.29	5.37	7.67		0.6	17	0.54	0.231377
0.72	15590		error						0.66	17	0.6	0.0602652
0.78	5187.91		0.3	0.55	0.59	0.83	1.16		0.72	5	0.66	0.277484
0.84	0								0.78	10	0.72	0.206541
0.9	771.052								0.84	7	0.78	0.322539
0.96	4590.92								0.9	3	0.84	0.234781
1.02	6651.51										0.9	0.29839
1.08	8544.32										0.96	0.347429
1.14	7317.05										1.02	0.222254
1.2	0										1.08	0.424928
1.26	9493.75										1.14	0.62463
1.32	13874										1.2	0.252935
1.38	0										1.26	0.294669
1.44	9388.75										1.32	0.254164
1.5	7607.47										1.38	0.264999
1.56	0										1.44	0.340154
1.62	0										1.5	0.26705
1.68	18657.5
1.74	0
1.8	8394.76
1.86	0
1.92	0
1.98	0
2.04	0
2.1	62925.6

## Sheet: Fig S2
Figure S2
		Histogram
raw copy number		BinEdges	BinCounts
14.049		0	5
11.762		12	62
28.303		24	63
22.6267		36	72
19.9532		48	47
14.0673		60	28
17.7691		72	20
46.9418		84	14
15.8048		96	14
22.6719		108	3
15.819		120	4
40.5091		132	2
13.4148		144	1
34.0113		156	1
33.2142		168	2
38.1627		180	4
26.3432		192	0
26.2691		204	1
21.347		216	1
16.2399		228	1
15.8664
25.8597
35.0294
36.239
49.247
19.6992
61.7442
34.514
119.933
28.7228
54.3716
18.0408
47.0024
38.2921
45.3281
20.2694
32.9502
47.9944
42.5086
88.582
31.2735
34.1598
46.1203
48.5187
49.1054
15.0989
40.2587
43.5492
43.1657
11.2047
25.026
19.6002
47.1305
38.236
41.3975
72.3654
45.5394
180.046
55.0527
34.6328
76.9371
60.7216
65.0076
94.3932
51.503
71.6498
45.8873
17.9012
12.0411
23.3012
24.989
24.7899
34.5198
28.8517
32.4704
34.0095
54.1839
25.1766
52.1153
19.7669
41.1867
28.4251
16.2916
20.9768
20.6131
44.8807
33.0283
42.0441
40.2562
69.0994
58.4629
74.8428
134.682
64.0188
94.5236
79.3722
32.0953
57.8177
21.5355
41.7722
67.46
29.3566
16.1512
96.1192
55.2394
50.5792
51.8358
57.3203
52.6443
73.5531
88.8963
53.9254
14.0373
25.8998
30.6936
23.2631
52.3106
23.5377
22.8177
57.7175
20.4385
65.0059
67.0596
52.885
21.7729
75.8884
55.1826
55.3239
75.3338
50.4622
47.727
22.98
75.8146
49.5403
60.2394
42.9063
39.506
55.9868
29.2811
19.7358
41.7366
57.3351
65.6128
35.0368
36.8731
44.1462
55.6643
29.9636
54.6937
98.83
77.1446
48.8252
93.126
58.9023
238.044
57.3509
177.561
164.463
63.253
176.878
64.888
48.8954
30.6901
119.003
41.8861
88.2015
118.123
78.7533
47.1613
42.2546
43.3093
42.6073
25.3878
134.482
98.1736
98.5542
42.1757
97.6205
105.615
81.5119
128.836
61.6174
84.2917
61.1083
99.754
81.504
54.8992
42.5261
70.538
188.834
32.4987
46.3779
104.484
69.655
83.3791
29.2934
33.4735
56.6888
181.915
75.143
20.3289
36.6273
25.0464
31.4586
62.2617
106.683
39.6789
69.9651
46.5664
96.6501
126.588
58.0159
40.4497
120.936
67.3858
53.3156
63.9771
68.3449
83.1838
46.5802
21.7619
53.4612
107.61
126.408
181.802
55.3461
105.346
46.8958
34.0161
55.289
62.4514
31.086
35.1322
26.2188
34.6368
15.3924
22.8002
14.6327
34.7191
18.3484
21.1311
37.999
37.8179
35.1561
23.6145
9.53275
19.1437
23.8793
17.8133
8.98818
21.7343
79.0419
38.8246
81.412
63.5519
220.36
48.1731
40.4043
100.383
53.7847
43.8891
63.7551
93.9455
43.829
13.537
90.9637
54.6939
42.2471
46.4594
34.8329
80.1131
32.5623
39.0033
84.5877
47.2806
20.8962
47.2329
93.216
64.3928
43.0459
22.738
54.2695
95.5965
25.5793
39.0737
50.2629
29.7359
25.9982
31.3906
11.6246
32.8342
24.4113
46.1115
23.3051
19.3432
20.7825
30.4274
37.9023
38.7995
16.9032
42.9267
62.1179
33.9255
36.3338
27.5546
39.8003
63.1867
20.9222
21.8132
43.8432
25.7919
41.7278
36.1669
89.0569
47.6868
208.415
98.2873
28.3815
35.7215
33.3809
41.4107
152.585
51.7125
75.5441
23.5776
43.6599
73.9176
52.0412
44.902
19.4623
41.8621
17.9874
42.1617
88.538
29.0295
13.2759
48.6239
50.8089
25.2805
13.5831
34.7154
36.2476
13.64
19.0419
24.0231

## Sheet: Fig S3
Fig S3
x1 = [-0.02 0 -0.06 0.10 -0.02 0.14];
x2 = [1 ];
x3 = [1.15 1.38];
x4 = [1.28 0.94];
x5 = [0.16 0.38];
x6 = [0.83 1.07];
x7 = [1.08 1.12];
x8 = [1.31 1.12 0.94];
x9 = [1.02 0.82];
x10 = [0.52 0.10];
mean	error
0.0233333	0.0784007
1	0
1.265	0.162635
1.11	0.240416
0.27	0.155563
0.95	0.169706
1.1	0.0282843
1.12333	0.185023
0.92	0.141421
0.31	0.296985

## Sheet: Fig S4
			primary antibodies (1:10,000), rabbit anti-FLAG antibody (Rockland Immunochemical, cat. #: RL600- 401-383S)
			secondary antibodies (1:20,000), goat-derived Horseradish Peroxidase–conjugated Fab fragment anti-rabbit secondary antibody (Rockland Immunochemical, cat. #: RL811-1302)
			Marker: ECL Plex Fluorescent Rainbow Marker

## Sheet: Fig S7
Fig S7a						Fig S7b
x	y		mean	std		x	y			mean	std
1	4.65748e-06	1	5.75268e-06	1.78086e-06		1	4.5868e-06		1	5.933e-06	2.62726e-06
1	6.53874e-06	2	4.04893e-06	1.40547e-06		1	2.55812e-06		2	6.0658e-06	2.0684e-06
1	3.88738e-06	3	4.95523e-06	1.88943e-06		1	5.8486e-06		3	5.01417e-06	2.14292e-06
1	6.49748e-06	4	5.97588e-06	1.79592e-06		1	7.72651e-06		4	5.86669e-06	1.94545e-06
1	5.19356e-06	5	4.17759e-06	1.29464e-06		1	8.22795e-06		5	4.79324e-06	1.78467e-06
1	9.06601e-06	6	3.78124e-06	1.00238e-06		1	6.12449e-06		6	4.77276e-06	2.25009e-06
1	4.39936e-06					1	9.13176e-06		7	5.89502e-06	2.25923e-06
1	4.99091e-06					1	4.26669e-06		8	5.52392e-06	1.70062e-06
1	1.03823e-05					1	7.88993e-06
1	7.28161e-06					1	8.92133e-06
1	2.14482e-06					1	9.05982e-06
1	6.78041e-06					1	9.68404e-06
1	4.17133e-06					1	7.29437e-06
1	1.00178e-05					1	8.81664e-06
1	5.12752e-06					1	4.35662e-06
1	4.33812e-06					1	5.63157e-06
1	4.10895e-06					1	5.75146e-06
1	3.10931e-06					1	4.44444e-06
1	5.1877e-06					1	5.5174e-06
1	4.73658e-06					1	5.81571e-06
1	3.46084e-06					1	7.98358e-06
1	4.36452e-06					1	7.98973e-06
1	6.07022e-06					1	7.93442e-06
1	6.74299e-06					1	5.9353e-06
1	5.50961e-06					1	7.77907e-06
1	7.11294e-06					1	1.33721e-05
1	6.73548e-06					1	7.34118e-06
1	7.95019e-06					1	9.15886e-06
1	6.36755e-06					1	4.52175e-06
1	6.90738e-06					1	5.31272e-06
1	5.29372e-06					1	5.12366e-06
1	6.79829e-06					1	5.98128e-06
1	4.14793e-06					1	3.58136e-06
1	6.09597e-06					1	8.55591e-06
1	6.23158e-06					1	7.77138e-06
1	8.39636e-06					1	5.07955e-06
1	6.01303e-06					1	9.89953e-06
1	6.62853e-06					1	3.0429e-06
1	4.4725e-06					1	5.37681e-06
1	6.0838e-06					1	7.13661e-06
1	5.16512e-06					1	7.19544e-06
1	2.43848e-06					1	6.38868e-06
1	7.61206e-06					1	6.97733e-06
1	4.97931e-06					1	1.32953e-05
1	4.67471e-06					1	8.9234e-06
2	1.99075e-06					1	6.61266e-06
2	5.90876e-06					1	8.22181e-06
2	3.99756e-06					1	9.20537e-06
2	4.06934e-06					1	7.90068e-06
2	4.13283e-06					1	9.71593e-06
2	3.30874e-06					1	5.18971e-06
2	4.98301e-06					1	6.83712e-06
2	6.27892e-06					1	8.76349e-06
2	4.93873e-06					1	1.23716e-05
2	4.55045e-06					1	5.16362e-06
2	5.17322e-06					1	8.9601e-06
2	4.04541e-06					1	4.4467e-06
2	5.47587e-06					1	1.02073e-05
2	4.16097e-06					1	4.12116e-06
2	5.18109e-06					1	5.21577e-06
2	4.78822e-06					1	5.15267e-06
2	4.09502e-06					1	3.57982e-06
2	7.7163e-06					1	3.73342e-06
2	5.63871e-06					1	4.09788e-06
2	5.76837e-06					1	9.41952e-06
2	6.34271e-06					1	3.24591e-06
2	3.59744e-06					1	6.06763e-06
2	2.73448e-06					1	4.20705e-06
2	2.16437e-06					1	4.33093e-06
2	2.50866e-06					1	7.10975e-06
2	2.68813e-06					1	3.5233e-06
2	1.95554e-06					1	6.60465e-06
2	3.17158e-06					1	3.01592e-06
2	3.31344e-06					1	1.25525e-05
2	2.74192e-06					1	9.50834e-06
2	2.2036e-06					1	6.473e-06
2	2.28179e-06					1	8.48589e-06
2	2.83553e-06					1	1.09195e-05
2	3.57463e-06					1	9.04038e-06
2	2.39514e-06					1	3.30988e-06
2	4.32582e-06					1	1.99826e-06
2	3.91935e-06					1	3.01503e-06
2	3.64767e-06					1	3.934e-06
2	3.60809e-06					1	4.40794e-06
2	4.65708e-06					1	3.25812e-06
2	4.1699e-06					1	6.38008e-06
2	4.92162e-06					1	4.07518e-06
2	2.85862e-06					1	6.44593e-06
2	6.0383e-06					1	2.67442e-06
2	4.80099e-06					1	5.31478e-06
2	5.81926e-06					1	3.10288e-06
2	5.0873e-06					1	2.72077e-06
2	2.56484e-06					1	1.6904e-06
2	4.09053e-06					1	2.17412e-06
2	4.10317e-06					1	4.26892e-06
2	3.10557e-06					1	4.36843e-06
2	2.31604e-06					1	5.31802e-06
2	6.74587e-06					1	4.73006e-06
2	2.76317e-06					1	4.64232e-06
2	5.3922e-06					1	3.73688e-06
2	1.69132e-06					1	3.05623e-06
2	2.04821e-06					1	2.66334e-06
2	5.95401e-06					1	3.23097e-06
2	3.54689e-06					1	3.7517e-06
3	4.97283e-06					1	2.17863e-06
3	4.17227e-06					1	5.31629e-06
3	6.24375e-06					1	2.92166e-06
3	4.05499e-06					1	3.83192e-06
3	3.29304e-06					1	1.71077e-06
3	3.86106e-06					1	2.95955e-06
3	5.64617e-06					1	4.33481e-06
3	5.83003e-06					1	6.40421e-06
3	2.93972e-06					1	2.39734e-06
3	7.00679e-06					1	3.87796e-06
3	4.11103e-06					1	3.08233e-06
3	2.45328e-06					1	7.6303e-06
3	4.68736e-06					2	6.71851e-06
3	6.05272e-06					2	8.00905e-06
3	5.18135e-06					2	8.47119e-06
3	3.81236e-06					2	1.73548e-06
3	8.09833e-06					2	5.93249e-06
3	3.5924e-06					2	6.5652e-06
3	3.48292e-06					2	9.68594e-06
3	3.66034e-06					2	7.11509e-06
3	4.58143e-06					2	7.94716e-06
3	7.90827e-06					2	9.0065e-06
3	3.03593e-06					2	4.86623e-06
3	4.13674e-06					2	6.13789e-06
3	4.05084e-06					2	7.62317e-06
3	3.32885e-06					2	3.33042e-06
3	4.02139e-06					2	7.29077e-06
3	1.12975e-05					2	2.71049e-06
3	6.44988e-06					2	3.58786e-06
3	9.01619e-06					2	4.57512e-06
3	4.96003e-06					2	1.09457e-05
3	4.06953e-06					2	6.52563e-06
3	4.1828e-06					2	7.17426e-06
3	5.49528e-06					2	6.41718e-06
3	3.74582e-06					2	4.64757e-06
4	6.77876e-06					2	4.15514e-06
4	5.69273e-06					2	5.19997e-06
4	7.14411e-06					2	6.94556e-06
4	4.10142e-06					2	7.1101e-06
4	5.43133e-06					2	6.86674e-06
4	3.4058e-06					2	7.14588e-06
4	6.19767e-06					2	3.67951e-06
4	4.40199e-06					2	5.01196e-06
4	3.57082e-06					2	7.80329e-06
4	8.72208e-06					2	2.69407e-06
4	4.28275e-06					2	3.33432e-06
4	7.79006e-06					2	3.84123e-06
4	3.71728e-06					2	5.95103e-06
4	5.81524e-06					2	7.02648e-06
4	4.24072e-06					2	6.71634e-06
4	6.82118e-06					3	4.09998e-06
4	4.97181e-06					3	6.45645e-06
4	3.78255e-06					3	3.64359e-06
4	7.04903e-06					3	3.59878e-06
4	3.87917e-06					3	8.32392e-06
4	3.51769e-06					3	3.85356e-06
4	4.08636e-06					3	3.52677e-06
4	7.87458e-06					3	4.32106e-06
4	6.90299e-06					3	5.45834e-06
4	7.17722e-06					3	8.0545e-06
4	5.39387e-06					3	5.38018e-06
4	8.56382e-06					3	3.21615e-06
4	3.08295e-06					3	2.54632e-06
4	8.1373e-06					3	3.46963e-06
4	7.66669e-06					3	2.68189e-06
4	6.70698e-06					3	1.05089e-05
4	9.36671e-06					3	5.78836e-06
4	6.31211e-06					3	6.07509e-06
4	7.78925e-06					3	2.53559e-06
4	7.64845e-06					3	2.92114e-06
4	4.76694e-06					3	2.79458e-06
4	6.27221e-06					3	4.62672e-06
4	7.73067e-06					3	3.6471e-06
4	3.21316e-06					3	6.54548e-06
4	8.74295e-06					3	6.69903e-06
4	6.77346e-06					3	2.69646e-06
4	5.46394e-06					3	4.68005e-06
5	3.13168e-06					3	9.41606e-06
5	4.91709e-06					3	5.40544e-06
5	3.75989e-06					3	9.00441e-06
5	6.24848e-06					3	5.33347e-06
5	3.47653e-06					3	4.81328e-06
5	3.18693e-06					3	3.34545e-06
5	3.02604e-06					4	7.95461e-06
5	3.76699e-06					4	3.05808e-06
5	2.09304e-06					4	6.2742e-06
5	4.04514e-06					4	5.1282e-06
5	4.80398e-06					4	5.38104e-06
5	4.61059e-06					4	3.33028e-06
5	2.68348e-06					4	5.54949e-06
5	4.11032e-06					4	2.9222e-06
5	3.75833e-06					4	6.03151e-06
5	3.63158e-06					4	6.91453e-06
5	5.39431e-06					4	5.34084e-06
5	5.72801e-06					4	4.60339e-06
5	5.02321e-06					4	9.97064e-06
5	3.54868e-06					4	2.74308e-06
5	5.15859e-06					4	3.62226e-06
5	3.99836e-06					4	6.11624e-06
5	5.0971e-06					4	4.36197e-06
5	4.91261e-06					4	5.71519e-06
5	3.28319e-06					4	6.39382e-06
5	4.1688e-06					4	7.75609e-06
5	4.31374e-06					4	6.44844e-06
5	3.15767e-06					4	6.83659e-06
5	2.98739e-06					4	6.30131e-06
5	3.2778e-06					4	2.42273e-06
5	1.94741e-06					4	9.7325e-06
5	8.11009e-06					4	6.12213e-06
5	5.94577e-06					4	5.82667e-06
5	2.21347e-06					4	5.60064e-06
5	3.85588e-06					4	7.89895e-06
5	3.91675e-06					4	5.40156e-06
5	3.93084e-06					4	2.70126e-06
5	6.18587e-06					4	9.8588e-06
5	3.55628e-06					4	1.06117e-05
5	4.99268e-06					4	5.74208e-06
5	6.44e-06					4	7.15269e-06
5	2.97545e-06					4	8.0706e-06
5	2.43186e-06					4	7.64275e-06
5	5.96981e-06					4	6.89897e-06
5	4.21979e-06					4	7.96102e-06
6	5.71916e-06					4	4.28143e-06
6	4.13435e-06					4	4.01735e-06
6	4.65762e-06					4	3.73863e-06
6	4.21506e-06					4	5.29321e-06
6	5.22033e-06					4	7.83744e-06
6	4.33412e-06					4	4.81214e-06
6	4.27661e-06					4	4.77624e-06
6	3.16891e-06					4	5.8017e-06
6	5.13992e-06					4	4.44673e-06
6	3.05548e-06					4	5.80455e-06
6	3.90776e-06					4	4.50653e-06
6	2.91002e-06					4	4.06238e-06
6	3.78389e-06					4	6.3362e-06
6	3.56704e-06					4	3.69307e-06
6	1.87966e-06					4	6.78346e-06
6	2.92262e-06					4	6.6709e-06
6	2.59232e-06					4	4.19838e-06
6	3.38812e-06					4	8.58877e-06
6	3.90849e-06					4	8.90501e-06
6	3.58384e-06					4	7.53554e-06
6	2.75481e-06					4	5.8236e-06
6	2.96639e-06					4	2.43901e-06
6	5.17458e-06					4	4.98342e-06
6	3.54082e-06					5	4.91071e-06
6	5.45732e-06					5	6.49513e-06
6	4.46061e-06					5	4.86105e-06
6	2.57088e-06					5	5.81011e-06
6	3.5198e-06					5	5.71134e-06
6	3.38092e-06					5	3.4857e-06
6	5.16278e-06					5	4.0843e-06
6	3.66757e-06					5	3.88602e-06
6	3.10909e-06					5	5.06748e-06
6	1.77206e-06					5	5.31067e-06
6	3.67106e-06					5	5.69192e-06
6	2.08486e-06					5	2.71379e-06
6	3.28018e-06					5	3.26385e-06
6	4.96318e-06					5	7.96136e-06
6	3.0155e-06					5	4.35734e-06
6	5.17513e-06					5	2.92891e-06
6	4.80544e-06					5	2.16677e-06
6	2.80166e-06					5	3.05589e-06
6	4.1789e-06					5	5.12823e-06
6	4.71459e-06					5	4.97746e-06
						5	2.12394e-06
						5	3.56774e-06
						5	2.80831e-06
						5	1.00268e-05
						5	2.5271e-06
						5	5.5506e-06
						5	3.91328e-06
						5	3.16128e-06
						5	4.64012e-06
						5	2.99892e-06
						5	1.63436e-06
						5	5.92601e-06
						5	5.23235e-06
						5	5.40377e-06
						5	6.77092e-06
						5	1.37586e-06
						5	3.60969e-06
						5	5.70941e-06
						5	5.73508e-06
						5	3.08582e-06
						5	7.90484e-06
						5	4.02027e-06
						5	4.54199e-06
						5	4.21383e-06
						5	6.88844e-06
						5	3.86432e-06
						5	6.21868e-06
						5	6.50439e-06
						5	8.35264e-06
						5	5.07549e-06
						5	6.06427e-06
						5	6.01878e-06
						5	6.70445e-06
						6	6.66741e-06
						6	7.00124e-06
						6	7.83731e-06
						6	1.35211e-05
						6	3.96631e-06
						6	4.64125e-06
						6	4.29532e-06
						6	1.66372e-06
						6	3.43674e-06
						6	3.68205e-06
						6	2.59802e-06
						6	5.90615e-06
						6	5.24492e-06
						6	6.01477e-06
						6	6.30842e-06
						6	5.72161e-06
						6	6.09423e-06
						6	3.89956e-06
						6	2.02163e-06
						6	2.79457e-06
						6	3.3973e-06
						6	6.7747e-06
						6	2.74054e-06
						6	4.66562e-06
						6	8.24395e-06
						6	8.54092e-06
						6	4.14569e-06
						6	3.31854e-06
						6	4.46696e-06
						6	2.36496e-06
						6	3.89782e-06
						6	1.52147e-06
						6	3.66822e-06
						6	3.02864e-06
						6	1.65693e-06
						6	3.05203e-06
						6	3.62244e-06
						6	4.44915e-06
						6	4.01378e-06
						6	4.83269e-06
						6	4.74928e-06
						6	3.40929e-06
						6	5.76449e-06
						6	1.62317e-06
						6	8.05748e-06
						6	4.36261e-06
						6	7.96636e-06
						6	6.66361e-06
						6	4.09506e-06
						6	6.22809e-06
						7	6.6607e-06
						7	5.91315e-06
						7	5.95752e-06
						7	6.26296e-06
						7	7.47031e-06
						7	5.41021e-06
						7	7.70244e-06
						7	2.99825e-06
						7	1.14818e-05
						7	5.87157e-06
						7	6.39543e-06
						7	5.76114e-06
						7	2.98125e-06
						7	3.4916e-06
						7	7.94945e-06
						7	5.69736e-06
						7	6.76497e-06
						7	1.73685e-06
						7	8.99039e-06
						7	5.93738e-06
						7	6.12918e-06
						7	3.64029e-06
						7	8.8388e-06
						7	8.57889e-06
						7	5.65972e-06
						7	1.01521e-05
						7	7.35125e-06
						7	1.02936e-05
						7	3.20005e-06
						7	3.57062e-06
						7	4.94068e-06
						7	3.94613e-06
						7	6.6719e-06
						7	2.54337e-06
						7	4.17148e-06
						7	2.21219e-06
						7	7.36118e-06
						7	8.97103e-06
						7	6.47869e-06
						7	3.67429e-06
						7	4.42323e-06
						7	2.21059e-06
						7	4.56022e-06
						7	3.44436e-06
						7	5.36581e-06
						7	4.45679e-06
						7	4.59097e-06
						7	4.17947e-06
						7	4.46924e-06
						7	4.71334e-06
						7	5.73378e-06
						7	4.08294e-06
						7	7.94198e-06
						7	8.26432e-06
						7	7.15213e-06
						7	7.705e-06
						7	8.30764e-06
						7	7.60715e-06
						7	1.13335e-05
						7	4.71808e-06
						7	9.26991e-06
						7	7.01744e-06
						7	8.22565e-06
						7	5.76434e-06
						7	9.20674e-06
						7	7.10389e-06
						7	7.51193e-06
						7	8.09057e-06
						7	8.41185e-06
						7	4.5342e-06
						7	3.04126e-06
						7	8.77385e-06
						7	6.84486e-06
						7	3.71927e-06
						7	1.72258e-06
						7	5.35542e-06
						7	7.6159e-06
						7	5.06242e-06
						7	3.55472e-06
						7	5.68966e-06
						7	3.42384e-06
						7	2.59183e-06
						7	5.1045e-06
						7	3.06789e-06
						7	5.29164e-06
						8	5.29214e-06
						8	6.49829e-06
						8	5.39038e-06
						8	3.6148e-06
						8	8.55075e-06
						8	4.18801e-06
						8	7.81738e-06
						8	5.4328e-06
						8	3.49522e-06
						8	3.56986e-06
						8	3.15257e-06
						8	4.38809e-06
						8	7.08773e-06
						8	6.72657e-06
						8	3.46208e-06
						8	4.82936e-06
						8	3.7387e-06
						8	7.63399e-06
						8	3.40843e-06
						8	6.13754e-06
						8	5.78235e-06
						8	6.83071e-06
						8	4.27694e-06
						8	4.73268e-06
						8	7.46383e-06
						8	4.60927e-06
						8	6.91456e-06
						8	8.06779e-06
						8	7.09704e-06
						8	2.21102e-06
						8	3.15597e-06
						8	5.78191e-06
						8	5.79522e-06
						8	5.02898e-06
						8	8.09483e-06
						8	4.15294e-06
						8	5.07927e-06
						8	6.03317e-06
						8	8.07049e-06
						8	5.26493e-06
						8	8.91282e-06
						8	5.32893e-06
						8	4.42834e-06

## Sheet: Fig S9
Fig S9a															Fig S9c			Fig S9d
	0 h	0.5h	1 h	1.5 h	2h	2.5 h	3h	3.5h	4	4.5	5	5.5	6		x	y		No condensate		Condensate
x (BinEdges)	y (BinCounts)	y (BinCounts)	y (BinCounts)	y (BinCounts)	y (BinCounts)	y (BinCounts)	y (BinCounts)	y (BinCounts)	y (BinCounts)	y (BinCounts)	y (BinCounts)	y (BinCounts)	y (BinCounts)		0	-0.307154		x	y	x	y
1000	0	0	0	2	3	3	3	5	4	10	4	4	12		0.5	-0.287492		-0.5	2	-0.5	0
2000	0	0	4	4	10	10	12	15	14	18	13	20	15		1	-0.231943		-0.35	1	-0.35	0
3000	1	4	5	13	12	12	16	17	16	14	22	12	16		1.5	-0.195446		-0.2	6	-0.2	0
4000	2	10	14	12	20	20	10	13	20	15	14	18	15		2	-0.208232		-0.05	6	-0.05	3
5000	6	8	13	10	8	8	14	17	13	20	14	16	16		2.5	-0.137157		0.1	9	0.1	2
6000	5	5	9	17	11	11	16	12	16	9	18	17	19		3	0.769698		0.25	9	0.25	6
7000	7	5	6	12	20	20	12	16	28	14	15	13	22		3.5	1.14374		0.4	9	0.4	7
8000	6	12	18	12	21	21	26	15	8	18	9	15	3		4	1.79086		0.55	5	0.55	11
9000	10	13	22	18	22	22	13	8	2	6	7	6	4		4.5	1.12698		0.7	0	0.7	7
10000	3	7	21	19	6	6	5	5	4	3	8	4	4		5	1.0121		0.85	1	0.85	8
11000	8	8	10	13	2	2	2	4	1	1	4	1	1		5.5	1.35513		1	0	1	4
12000	1	12	11	3	0	0	1	0	1	2	1	0	1		6	1.44447		1.15	0	1.15	2
13000	7	16	1	0	0	0	1	1	0	0	0	3	1					1.3	0	1.3	2
14000	5	12	2	0	0	0	1	2	2	2	3	1	1					1.45	0	1.45	0
15000	9	16	0	0	0	0	0	1	1	1	0	1	2					1.6	0	1.6	0
16000	9	4	0	0	0	0	2	2	1	0	2	2	1					1.75	0	1.75	1
17000	7	4	0	0	0	0	0	1	1	2	1	1	2
18000	8	0	0	0	0	0	1	0	1	0	0	0	0
19000	12	0	0	0	0	0	0	1	1	0	0	1	0
20000	13	0	0	0	0	0	0	0	1	0	0	0	0
21000	6	0	0	0	0	0	0	0	0	0	0	0	0
22000	9	0	0	0	0	0	0	0	0	0	0	0	0
23000	1	0	0	0	0	0	0	0	0	0	0	0	0
24000	0	0	0	0	0	0	0	0	0	0	0	0	0

## Sheet: Fig S10
Fig. S10 a and b
% functionality
NoCell = [-0.02; 0.00; 0.00; -0.06; 0.10;-0.03;0.06];
OmcA = [1.17; 0.89; 1.19; 0.95; 1.08];
OmcAKO = [0.93; 0.75; 0.88; 0.74; 1.02];
Dld = [1.05;0.99];
DldKO = [0.53; 0.48];
Ndh = [0.77; 0.68];
NdhKO = [0.34;0.31];
MtrA = [0.29; 0.38; 0.25];
MtrAKO = [0.38;0.72; 0.72];
MtrB = [0.28; 0.30];
MtrBKO = [0.16; 0.13];
MtrC = [0.35; 0.73; 0.62];
MtrCKO = [0.79; 0.61; 0.91; 0.57; 0.22; 0.04];
fig a			fig b
mean	std		mean	std
0.00714286	0.0549892		0.0071	0.055
1.056	0.13259		0.3067	0.0666
0.864	0.119708		0.6067	0.1963
1.02	0.0424264		0.5667	0.1955
0.505	0.0353553		0.5233	0.3334
0.725	0.0636396		0.29	0.0141
0.325	0.0212132		0.145	0.0212

[truncated: 19 more sheets: Fig S13, Fig S14, Fig S15, Fig S16, Fig S17, Fig S18, Fig S19, Fig S20, Fig S22, Fig S23, Fig. S26, Fig. S27, Fig. S28, Fig. S29, Fig S31, Fig S32, Fig S34, Fig 36, Primer list]
